# Supplementary material for: Reversal of splicing infidelity is a pre-activation step in B cell differentiation
Source: Front Immunol. 2022 Dec 19;13:1060114. doi: 10.3389/fimmu.2022.1060114 (PMC9806119; doi:10.3389/fimmu.2022.1060114)
Supplement: Supplementary Table 2 — Unannotated splice junctions detected in B cell subset RNA-Seq samples. [file Table_2.xlsx]

## Sheet: bNBC_A
gene_name	chr	strand	start	end	ann	unique_reads
ATAD3B	chr1	+	1477350	1477750	0	13
ATAD3A	chr1	+	1527862	1528216	0	2
ATAD3A	chr1	+	1527862	1528903	0	2
ATAD3A	chr1	+	1527862	1533925	0	3
PRKCZ	chr1	+	2172190	2173896	0	6
RER1	chr1	+	2393355	2395783	0	7
PANK4	chr1	-	2511683	2514001	0	11
PANK4	chr1	-	2514466	2519142	0	5
WRAP73	chr1	-	3638822	3649930	0	4
NOL9	chr1	-	6526003	6528993	0	12
NOL9	chr1	-	6533441	6549570	0	9
ZBTB48	chr1	+	6582299	6586694	0	8
ZBTB48	chr1	+	6586030	6586594	0	6
ZBTB48	chr1	+	6588196	6588281	0	8
ZBTB48	chr1	+	6588201	6588277	0	6
ZBTB48	chr1	+	6588442	6588915	0	14
ENO1	chr1	-	8868057	8871890	0	28
PIK3CD	chr1	+	9716619	9716969	0	18
PIK3CD	chr1	+	9720661	9720744	0	17
PIK3CD	chr1	+	9721248	9721760	0	33
PIK3CD	chr1	+	9723292	9724275	0	33
UBE4B	chr1	+	10095596	10098591	0	10
UBE4B	chr1	+	10098668	10101107	0	13
UBE4B	chr1	+	10151561	10161141	0	19
UBE4B	chr1	+	10168270	10170294	0	11
PEX14	chr1	+	10495321	10519802	0	13
PEX14	chr1	+	10528359	10536212	0	6
PEX14	chr1	+	10536297	10618331	0	6
EXOSC10	chr1	-	11081238	11087447	0	44
MTOR	chr1	-	11115468	11121245	0	34
MTOR	chr1	-	11231054	11232435	0	15
MTOR	chr1	-	11243300	11247818	0	12
MTOR	chr1	-	11256192	11258484	0	24
UBIAD1	chr1	+	11274060	11278637	0	7
UBIAD1	chr1	+	11274060	11282005	0	3
MTHFR	chr1	-	11796399	11800247	0	6
CLCN6	chr1	+	11822934	11823706	0	35
CLCN6	chr1	+	11828219	11833514	0	15
CLCN6	chr1	+	11841207	11841290	0	11
CLCN6	chr1	+	11841207	11842649	0	13
CLCN6	chr1	+	11841477	11842649	0	22
VPS13D	chr1	+	12318337	12321808	0	33
VPS13D	chr1	+	12335827	12341782	0	39
VPS13D	chr1	+	12356524	12362719	0	34
VPS13D	chr1	+	12497631	12499440	0	26
CASP9	chr1	-	15495452	15506898	0	3
DDI2	chr1	+	15643650	15646836	0	29
DDI2	chr1	+	15646984	15649719	0	17
DDI2	chr1	+	15651895	15659836	0	38
ZBTB17	chr1	-	15943194	15943598	0	9
FBXO42	chr1	-	16251785	16253095	0	9
SZRD1	chr1	+	16367308	16395037	0	37
CROCCP2	chr1	-	16635168	16643027	0	8
CROCCP2	chr1	-	16643145	16644445	0	7
CROCC	chr1	+	16914137	16929845	0	5
RCC2	chr1	-	17409194	17412121	0	11
RCC2	chr1	-	17422836	17429105	0	10
UBR4	chr1	-	19094139	19095544	0	41
UBR4	chr1	-	19153502	19154917	0	36
UBR4	chr1	-	19167231	19169434	0	49
UBR4	chr1	-	19187540	19192480	0	37
EMC1	chr1	-	19230963	19232623	0	7
EMC1	chr1	-	19239302	19239694	0	4
EMC1	chr1	-	19243515	19243613	0	6
CAPZB	chr1	-	19356751	19378539	0	24
DDOST	chr1	-	20652971	20654222	0	37
EIF4G3	chr1	-	20825198	20829146	0	17
EIF4G3	chr1	-	20865262	20879281	0	14
USP48	chr1	-	21704387	21705726	0	12
USP48	chr1	-	21756702	21756828	0	36
USP48	chr1	-	21756963	21757662	0	19
LINC00339	chr1	+	22025643	22030282	0	7
LINC00339	chr1	+	22028379	22030282	0	7
ZBTB40	chr1	+	22506241	22508529	0	33
KDM1A	chr1	+	23030634	23040258	0	18
KDM1A	chr1	+	23040434	23044426	0	17
KDM1A	chr1	+	23044486	23046548	0	14
KDM1A	chr1	+	23046665	23050386	0	18
HNRNPR	chr1	-	23321663	23337753	0	50
LYPLA2	chr1	+	23791250	23792551	0	5
HMGCL	chr1	-	23820593	23822185	0	5
CNR2	chr1	-	23875662	23879503	0	11
RUNX3	chr1	-	24902666	24919239	0	13
RUNX3	chr1	-	24926691	24927573	0	9
DHDDS	chr1	+	26438284	26442053	0	2
RPS6KA1	chr1	+	26550797	26551396	0	5
ARID1A	chr1	+	26766566	26771118	0	12
GPATCH3	chr1	-	26894410	26897089	0	29
GPATCH3	chr1	-	26897121	26897300	0	37
GPATCH3	chr1	-	26897725	26900121	0	9
WDTC1	chr1	+	27292397	27294513	0	9
FGR	chr1	-	27614922	27615433	0	12
FGR	chr1	-	27617006	27621558	0	11
STX12	chr1	+	27801815	27812162	0	19
PPP1R8	chr1	+	27832816	27838776	0	8
RPA2	chr1	-	27897121	27906927	0	40
DNAJC8	chr1	-	28208413	28210570	0	18
PHACTR4	chr1	+	28493091	28494873	0	15
EPB41	chr1	+	28987905	29011864	0	28
SRSF4	chr1	-	29160795	29165889	0	25
SRSF4	chr1	-	29168638	29170422	0	44
LAPTM5	chr1	-	30741716	30757658	0	510
PUM1	chr1	-	31007102	31015092	0	78
PUM1	chr1	-	31015139	31019428	0	61
PUM1	chr1	-	31015139	31028795	0	57
PUM1	chr1	-	31019509	31028795	0	62
PEF1	chr1	-	31632638	31635221	0	12
PEF1	chr1	-	31632638	31644840	0	33
KPNA6	chr1	+	32167296	32170706	0	51
TMEM234	chr1	-	32221197	32221796	0	6
EIF3I	chr1	+	32228816	32230926	0	44
FAM229A	chr1	-	32362486	32363640	0	4
ZBTB8OS	chr1	-	32621948	32650428	0	3
ZBTB8OS	chr1	-	32627544	32633950	0	3
S100PBP	chr1	+	32830067	32832333	0	9
S100PBP	chr1	+	32834061	32847671	0	7
SMIM12	chr1	-	34855982	34857654	0	10
ZMYM4	chr1	+	35415714	35419469	0	20
KIAA0319L	chr1	-	35441138	35442905	0	25
KIAA0319L	chr1	-	35443028	35443157	0	10
KIAA0319L	chr1	-	35443028	35448172	0	7
AGO3	chr1	+	35967075	35967890	0	8
AGO3	chr1	+	35973511	35973675	0	9
AGO3	chr1	+	36034333	36036192	0	6
THRAP3	chr1	+	36301084	36301555	0	193
STK40	chr1	-	36358382	36361220	0	15
LSM10	chr1	-	36392487	36393547	0	5
LSM10	chr1	-	36392487	36397766	0	3
ZC3H12A	chr1	+	37474629	37475461	0	38
YRDC	chr1	-	37803997	37806856	0	14
INPP5B	chr1	-	37862430	37865760	0	5
INPP5B	chr1	-	37874143	37875605	0	5
INPP5B	chr1	-	37882918	37886887	0	6
INPP5B	chr1	-	37885825	37886572	0	14
INPP5B	chr1	-	37886658	37886887	0	12
INPP5B	chr1	-	37890681	37891357	0	5
MACF1	chr1	+	39388658	39422729	0	45
MACF1	chr1	+	39424194	39427960	0	38
RLF	chr1	+	40195764	40201927	0	108
RLF	chr1	+	40222710	40223220	0	68
ZMPSTE24	chr1	+	40262876	40267785	0	6
SMAP2	chr1	+	40374223	40375746	0	108
CTPS1	chr1	+	40997526	40999829	0	12
FOXJ3	chr1	-	42188928	42191302	0	10
FOXJ3	chr1	-	42244515	42265114	0	14
FOXJ3	chr1	-	42278784	42311049	0	31
EBNA1BP2	chr1	-	43167235	43168084	0	5
SZT2	chr1	+	43404550	43420152	0	9
SZT2	chr1	+	43422225	43422768	0	7
SZT2	chr1	+	43428486	43430010	0	7
SZT2	chr1	+	43432439	43432988	0	7
KDM4A	chr1	+	43698013	43700534	0	9
KDM4A	chr1	+	43700759	43703616	0	10
ATP6V0B	chr1	+	43975974	43976089	0	36
PLK3	chr1	+	44804024	44805265	0	4
TOE1	chr1	+	45340542	45341302	0	9
MAST2	chr1	+	46027863	46029465	0	4
MAST2	chr1	+	46029953	46030606	0	5
POMGNT1	chr1	-	46196077	46196969	0	12
LRRC41	chr1	-	46280290	46281124	0	4
LRRC41	chr1	-	46281385	46297562	0	10
MKNK1	chr1	-	46583329	46584457	0	7
EFCAB14	chr1	-	46691937	46692090	0	16
EFCAB14	chr1	-	46691937	46696515	0	12
EFCAB14	chr1	-	46708051	46717902	0	14
EPS15	chr1	-	51463798	51464006	0	63
EPS15	chr1	-	51464064	51465260	0	28
EPS15	chr1	-	51481314	51508688	0	28
EPS15	chr1	-	51508771	51519198	0	72
NRDC	chr1	-	51789657	51790899	0	13
NRDC	chr1	-	51791661	51792376	0	15
CC2D1B	chr1	-	52353647	52354630	0	8
CC2D1B	chr1	-	52353647	52354632	0	6
CC2D1B	chr1	-	52359534	52360073	0	25
HSPB11	chr1	-	53928435	53929845	0	6
USP24	chr1	-	55107430	55120595	0	55
MYSM1	chr1	-	58661511	58663449	0	15
MYSM1	chr1	-	58663522	58665498	0	15
MYSM1	chr1	-	58689367	58690225	0	13
USP1	chr1	+	62441608	62447340	0	18
DOCK7	chr1	-	62457705	62475207	0	3
DOCK7	chr1	-	62476156	62488933	0	2
DOCK7	chr1	-	62543745	62555824	0	3
ALG6	chr1	+	63411806	63411925	0	5
ITGB3BP	chr1	-	63478833	63486568	0	10
ITGB3BP	chr1	-	63486773	63490082	0	7
EFCAB7	chr1	+	63551215	63551724	0	6
EFCAB7	chr1	+	63551834	63553183	0	5
JAK1	chr1	-	64879148	64882891	0	135
JAK1	chr1	-	64883063	64883276	0	166
WDR78	chr1	-	66891266	66891862	0	1
LRRC40	chr1	-	70183390	70184784	0	19
ANKRD13C	chr1	-	70262847	70274719	0	24
ANKRD13C	chr1	-	70276844	70291681	0	20
ANKRD13C	chr1	-	70291805	70292387	0	18
ANKRD13C	chr1	-	70292549	70293503	0	12
ANKRD13C	chr1	-	70293620	70296129	0	15
TYW3	chr1	+	74759973	74763893	0	5
RABGGTB	chr1	+	75791571	75794083	0	88
ST6GALNAC3	chr1	+	76313999	76406823	0	8
ST6GALNAC3	chr1	+	76406884	76412007	0	15
USP33	chr1	-	77713281	77717866	0	43
USP33	chr1	-	77718641	77720261	0	22
USP33	chr1	-	77718641	77720278	0	23
USP33	chr1	-	77720586	77721171	0	66
MIGA1	chr1	+	77859056	77861223	0	11
MIGA1	chr1	+	77859386	77861223	0	11
IFI44	chr1	+	78661456	78662703	0	8
PRKACB	chr1	+	84197824	84214152	0	29
CTBS	chr1	-	84555199	84563244	0	9
CTBS	chr1	-	84564304	84565840	0	51
SH3GLB1	chr1	+	86731286	86734601	0	17
GBP3	chr1	-	89011116	89011827	0	3
GBP3	chr1	-	89013771	89014082	0	12
GBP3	chr1	-	89014268	89014546	0	3
GBP2	chr1	-	89107052	89109676	0	18
GBP5	chr1	-	89266538	89266649	0	14
GBP5	chr1	-	89266705	89266956	0	11
GBP5	chr1	-	89270862	89272451	0	13
ZNF326	chr1	+	90005244	90007633	0	17
RPAP2	chr1	+	92301590	92303237	0	13
RPAP2	chr1	+	92304349	92320598	0	7
EVI5	chr1	-	92736627	92784835	0	20
MTF2	chr1	+	93115088	93118344	0	33
CCDC18	chr1	+	93182482	93183359	0	9
CCDC18	chr1	+	93201988	93207106	0	6
CCDC18	chr1	+	93217869	93219346	0	5
CCDC18	chr1	+	93220470	93221608	0	7
CCDC18	chr1	+	93237380	93239309	0	9
ALG14	chr1	-	94983306	94983518	0	1
ALG14	chr1	-	94983306	94991911	0	2
DPYD	chr1	-	97573970	97595058	0	13
SLC35A3	chr1	+	99993741	100007089	0	8
SLC35A3	chr1	+	100010245	100011364	0	10
RTCA	chr1	+	100273452	100275598	0	15
SLC30A7	chr1	+	100911150	100913662	0	13
AC093157.1	chr1	+	101075716	101083460	0	4
PRPF38B	chr1	+	108695780	108696042	0	67
PRPF38B	chr1	+	108696351	108698603	0	24
PRPF38B	chr1	+	108698017	108698603	0	22
SARS	chr1	+	109214128	109223981	0	16
PSMA5	chr1	-	109402090	109402312	0	41
PSMA5	chr1	-	109402527	109409927	0	46
PSMA5	chr1	-	109410014	109411876	0	22
PSMA5	chr1	-	109412184	109415236	0	21
AMPD2	chr1	+	109628495	109629108	0	8
AHCYL1	chr1	+	110014857	110016343	0	11
AHCYL1	chr1	+	110018650	110019547	0	9
AHCYL1	chr1	+	110019626	110021673	0	24
STRIP1	chr1	+	110040703	110043087	0	31
LAMTOR5-AS1	chr1	+	110347803	110351190	0	2
LAMTOR5-AS1	chr1	+	110347803	110372139	0	1
LAMTOR5-AS1	chr1	+	110347887	110351190	0	2
LAMTOR5-AS1	chr1	+	110347887	110359806	0	2
LAMTOR5-AS1	chr1	+	110347887	110363769	0	1
LAMTOR5-AS1	chr1	+	110347887	110372139	0	9
LAMTOR5-AS1	chr1	+	110351288	110355875	0	1
LAMTOR5-AS1	chr1	+	110351288	110363769	0	1
LAMTOR5-AS1	chr1	+	110351288	110365977	0	1
LAMTOR5-AS1	chr1	+	110351288	110372139	0	2
LAMTOR5-AS1	chr1	+	110406407	110407028	0	4
DRAM2	chr1	-	111119959	111120531	0	26
CEPT1	chr1	+	111161296	111173113	0	25
DENND2D	chr1	-	111191065	111192139	0	8
DENND2D	chr1	-	111194726	111195667	0	5
DENND2D	chr1	-	111197253	111197705	0	9
OVGP1	chr1	-	111415344	111421564	0	10
WDR77	chr1	-	111443725	111443866	0	7
WDR77	chr1	-	111447144	111448618	0	10
C1orf162	chr1	+	111476867	111477725	0	7
C1orf162	chr1	+	111477428	111477982	0	6
RAP1A	chr1	+	111697497	111699486	0	9
RAP1A	chr1	+	111699607	111703335	0	20
RAP1A	chr1	+	111701054	111703335	0	4
ST7L	chr1	-	112555922	112576985	0	2
ST7L	chr1	-	112618369	112618908	0	2
CAPZA1	chr1	+	112659779	112661205	0	146
CAPZA1	chr1	+	112661252	112667073	0	79
MOV10	chr1	+	112694629	112695415	0	9
LRIG2	chr1	+	113107757	113112478	0	9
PHTF1	chr1	-	113706162	113710253	0	14
PHTF1	chr1	-	113738799	113749505	0	4
AP4B1	chr1	-	113896038	113897839	0	29
AP4B1	chr1	-	113896038	113898717	0	18
HIPK1	chr1	+	113952889	113955562	0	152
HIPK1	chr1	+	113956811	113958065	0	68
HIPK1	chr1	+	113970197	113971898	0	60
TRIM33	chr1	-	114399609	114402759	0	21
TRIM33	chr1	-	114427894	114433616	0	45
BCAS2	chr1	-	114574378	114575589	0	30
NRAS	chr1	-	114713978	114716657	0	27
CSDE1	chr1	-	114727090	114732603	0	185
SIKE1	chr1	-	114780215	114780386	0	8
ATP1A1	chr1	+	116393723	116396597	0	96
GDAP2	chr1	-	117902788	117906505	0	11
GDAP2	chr1	-	117906582	117912529	0	10
NOTCH2	chr1	-	119941754	119950723	0	20
NOTCH2	chr1	-	119955232	119963573	0	29
SEC22B	chr1	-	120176158	120176306	0	15
AC241585.2	chr1	-	145169086	145214676	0	2
AC241585.2	chr1	-	145200790	145214676	0	1
NBPF20	chr1	-	145401131	145403215	0	2
GPR89A	chr1	+	145645743	145647174	0	4
CHD1L	chr1	+	147268878	147272170	0	41
GPR89B	chr1	+	147928578	147932598	0	3
GPR89B	chr1	+	147932641	147936626	0	3
GPR89B	chr1	+	147968428	147969866	0	2
NBPF11	chr1	-	148136037	148137710	0	4
NBPF11	chr1	-	148140564	148143414	0	4
LINC01138	chr1	-	148428912	148459601	0	4
LINC01138	chr1	-	148434561	148435145	0	2
LINC01138	chr1	-	148434561	148459601	0	1
LINC01138	chr1	-	148435232	148459601	0	2
LINC01138	chr1	-	148436564	148459601	0	1
NBPF14	chr1	-	148585213	148587300	0	11
NBPF14	chr1	-	148591504	148595542	0	9
NBPF14	chr1	-	148640089	148661572	0	5
NBPF9	chr1	-	149082430	149090204	0	5
NBPF9	chr1	-	149092853	149098437	0	4
NBPF9	chr1	-	149098706	149100740	0	6
NBPF9	chr1	-	149100930	149101261	0	10
AC245297.3	chr1	+	149176250	149219244	0	1
AC245297.3	chr1	+	149176250	149221506	0	1
LINC00869	chr1	+	149606419	149647380	0	1
LINC00869	chr1	+	149607554	149655698	0	2
LINC00869	chr1	+	149607554	149660853	0	1
LINC00869	chr1	+	149661089	149664520	0	3
LINC00869	chr1	+	149665133	149665804	0	1
PRPF3	chr1	+	150344547	150346407	0	18
TARS2	chr1	+	150497747	150499215	0	4
ENSA	chr1	-	150625808	150627023	0	61
CERS2	chr1	-	150967877	150968394	0	18
PIP5K1A	chr1	+	151238370	151239129	0	8
PSMD4	chr1	+	151264918	151265393	0	17
RFX5	chr1	-	151345188	151346204	0	29
PSMB4	chr1	+	151400588	151401238	0	67
POGZ	chr1	-	151428413	151430665	0	15
MRPL9	chr1	-	151762500	151763326	0	15
ILF2	chr1	-	153662795	153663214	0	69
GATAD2B	chr1	-	153828348	153916451	0	5
GATAD2B	chr1	-	153916578	153922732	0	5
DENND4B	chr1	-	153930857	153931022	0	23
UBAP2L	chr1	+	154228725	154235195	0	216
UBAP2L	chr1	+	154236611	154241512	0	40
UBAP2L	chr1	+	154241565	154241699	0	43
UBAP2L	chr1	+	154241797	154243216	0	40
UBE2Q1	chr1	-	154551004	154551770	0	23
ADAR	chr1	-	154585865	154588124	0	42
SHC1	chr1	-	154963931	154965945	0	9
SHC1	chr1	-	154963931	154966161	0	14
SHC1	chr1	-	154965781	154966161	0	8
FLAD1	chr1	+	154984066	154987213	0	4
AC234582.1	chr1	+	155195372	155198402	0	1
SCAMP3	chr1	-	155256419	155257284	0	3
CLK2	chr1	-	155264040	155264467	0	7
CLK2	chr1	-	155264774	155266728	0	7
FDPS	chr1	+	155318291	155318855	0	8
MSTO1	chr1	+	155612316	155612866	0	2
GON4L	chr1	-	155813804	155815804	0	14
GON4L	chr1	-	155827028	155828226	0	9
SMG5	chr1	-	156266380	156267469	0	46
PRCC	chr1	+	156787174	156791664	0	10
ETV3	chr1	-	157132462	157134111	0	6
ETV3	chr1	-	157136362	157138315	0	3
FCRL2	chr1	-	157767478	157768413	0	30
FCRL1	chr1	-	157804111	157820006	0	127
COPA	chr1	-	160293463	160294767	0	37
COPA	chr1	-	160312018	160312868	0	48
COPA	chr1	-	160332557	160335241	0	31
COPA	chr1	-	160338512	160339908	0	29
NCSTN	chr1	+	160354290	160356259	0	70
NCSTN	chr1	+	160354290	160356599	0	17
SLAMF1	chr1	-	160612580	160634612	0	11
USF1	chr1	-	161041411	161042115	0	104
USF1	chr1	-	161042882	161045857	0	117
ARHGAP30	chr1	-	161049334	161049594	0	11
ARHGAP30	chr1	-	161056532	161069527	0	16
DEDD	chr1	-	161122523	161123838	0	16
UFC1	chr1	+	161157017	161157616	0	231
UFC1	chr1	+	161157017	161158411	0	83
USP21	chr1	+	161162390	161162918	0	14
NDUFS2	chr1	+	161209931	161210303	0	9
SDHC	chr1	+	161323670	161339561	0	8
ALDH9A1	chr1	-	165667450	165668166	0	9
ALDH9A1	chr1	-	165668503	165668925	0	8
ALDH9A1	chr1	-	165680613	165682106	0	5
POU2F1	chr1	+	167396576	167397993	0	7
POU2F1	chr1	+	167399365	167401285	0	9
RCSD1	chr1	+	167630429	167638389	0	19
RCSD1	chr1	+	167694302	167704663	0	43
MPC2	chr1	-	167918359	167920546	0	84
DCAF6	chr1	+	168002575	168003901	0	7
DCAF6	chr1	+	168023047	168043024	0	9
SFT2D2	chr1	+	168231600	168235100	0	38
BLZF1	chr1	+	169376979	169377137	0	7
BLZF1	chr1	+	169377541	169378329	0	10
PRRC2C	chr1	+	171584541	171587002	0	83
PIGC	chr1	-	172442830	172443983	0	4
RC3H1	chr1	-	173941380	173946475	0	79
RC3H1	chr1	-	173964124	173964838	0	45
TEX35	chr1	+	178542885	178544495	0	3
TEX35	chr1	+	178542885	178547093	0	4
TEX35	chr1	+	178547163	178548257	0	2
RALGPS2	chr1	+	178726205	178726745	0	108
RALGPS2	chr1	+	178833550	178878901	0	90
FAM20B	chr1	+	179050365	179063926	0	14
TOR3A	chr1	+	179082387	179094092	0	34
SOAT1	chr1	+	179302802	179322407	0	9
SOAT1	chr1	+	179322538	179323436	0	8
SOAT1	chr1	+	179343635	179347599	0	13
CEP350	chr1	+	180015158	180015848	0	27
CEP350	chr1	+	180022848	180024430	0	26
CEP350	chr1	+	180034082	180041137	0	18
XPR1	chr1	+	180682411	180774078	0	13
XPR1	chr1	+	180803570	180806061	0	20
LAMC1	chr1	+	183134809	183136385	0	7
SMG7	chr1	+	183528027	183528967	0	23
SMG7	chr1	+	183537215	183540983	0	10
TSEN15	chr1	+	184072310	184072826	0	3
EDEM3	chr1	-	184692145	184694043	0	8
EDEM3	chr1	-	184710550	184711722	0	5
EDEM3	chr1	-	184721386	184726254	0	6
SWT1	chr1	+	185168398	185169799	0	8
NEK7	chr1	+	198264235	198278953	0	12
NEK7	chr1	+	198279061	198290285	0	20
NEK7	chr1	+	198290358	198292944	0	12
NEK7	chr1	+	198293039	198319411	0	6
PTPRC	chr1	+	198729171	198729633	0	356
PTPRC	chr1	+	198729765	198731616	0	359
DDX59	chr1	-	200644517	200649073	0	13
DDX59	chr1	-	200649226	200659026	0	9
KIF21B	chr1	-	201004455	201005307	0	27
IPO9	chr1	+	201847638	201852103	0	7
PPP1R12B	chr1	+	202496822	202540014	0	4
KDM5B	chr1	-	202762808	202773117	0	25
KDM5B	chr1	-	202764145	202773117	0	18
KLHL12	chr1	-	202892659	202894590	0	25
KLHL12	chr1	-	202893425	202894590	0	10
ADIPOR1	chr1	-	202945195	202946438	0	24
TMEM183A	chr1	+	203007574	203008642	0	21
TMEM183A	chr1	+	203008810	203014891	0	46
TMEM183A	chr1	+	203016140	203017758	0	18
PIK3C2B	chr1	-	204447578	204448750	0	9
RBBP5	chr1	-	205096852	205097325	0	3
RBBP5	chr1	-	205103963	205105027	0	6
DSTYK	chr1	-	205147745	205157272	0	10
DSTYK	chr1	-	205148339	205157272	0	6
DSTYK	chr1	-	205159679	205161257	0	18
DSTYK	chr1	-	205161387	205162922	0	5
NUAK2	chr1	-	205304513	205306187	0	21
NUCKS1	chr1	-	205719673	205720500	0	51
SRGAP2	chr1	+	206368450	206384013	0	4
SRGAP2	chr1	+	206446299	206449746	0	6
EIF2D	chr1	-	206611374	206611455	0	9
CD55	chr1	+	207325721	207326795	0	203
CR2	chr1	+	207479861	207479977	0	8
RCOR3	chr1	+	211276135	211276256	0	8
RCOR3	chr1	+	211276418	211278181	0	8
RCOR3	chr1	+	211289396	211304082	0	16
TRAF5	chr1	+	211365468	211366390	0	30
TRAF5	chr1	+	211366490	211369451	0	47
LPGAT1	chr1	-	211750878	211750960	0	10
PPP2R5A	chr1	+	212342280	212345789	0	27
PPP2R5A	chr1	+	212347406	212347973	0	31
PPP2R5A	chr1	+	212348021	212348388	0	54
ANGEL2	chr1	-	213000383	213001405	0	21
ANGEL2	chr1	-	213000383	213004580	0	9
RRP15	chr1	+	218285455	218294158	0	9
RRP15	chr1	+	218294935	218302293	0	8
RRP15	chr1	+	218302559	218307430	0	6
RAB3GAP2	chr1	-	220167675	220171888	0	55
RAB3GAP2	chr1	-	220190146	220191067	0	35
RAB3GAP2	chr1	-	220195377	220202275	0	57
AL513314.2	chr1	-	222486121	222489577	0	1
AL513314.2	chr1	-	222486749	222487174	0	1
AL513314.2	chr1	-	222499242	222501468	0	1
TAF1A	chr1	-	222561518	222564058	0	11
TAF1A	chr1	-	222564125	222566473	0	21
TAF1A	chr1	-	222587162	222588442	0	5
MIA3	chr1	+	222654793	222657921	0	56
MIA3	chr1	+	222657972	222658721	0	31
MIA3	chr1	+	222657972	222659452	0	20
BROX	chr1	+	222725569	222727167	0	9
BROX	chr1	+	222728828	222730026	0	6
AL392172.1	chr1	+	222815171	222823883	0	2
AL392172.1	chr1	+	222827601	222830928	0	3
AL392172.1	chr1	+	222835215	222836796	0	2
AL392172.1	chr1	+	222836883	222836971	0	2
AL392172.1	chr1	+	222836883	222836995	0	6
TP53BP2	chr1	-	223802895	223804173	0	29
TP53BP2	chr1	-	223806947	223809106	0	41
TP53BP2	chr1	-	223809164	223810430	0	29
WDR26	chr1	-	224389860	224398096	0	127
LBR	chr1	-	225404526	225406663	0	42
TMEM63A	chr1	-	225874335	225877394	0	10
TMEM63A	chr1	-	225877594	225882303	0	12
ITPKB	chr1	-	226648771	226674916	0	4
ITPKB	chr1	-	226671839	226674916	0	4
RAB4A	chr1	+	229299072	229303805	0	18
NUP133	chr1	-	229452853	229458160	0	26
NUP133	chr1	-	229475732	229484053	0	19
NUP133	chr1	-	229496047	229497683	0	21
NUP133	chr1	-	229497838	229498135	0	27
NUP133	chr1	-	229498306	229500755	0	20
TAF5L	chr1	-	229602919	229606118	0	13
TAF5L	chr1	-	229602919	229607773	0	4
TAF5L	chr1	-	229602919	229614340	0	15
TTC13	chr1	-	230940556	230945388	0	12
GNPAT	chr1	+	231265420	231265745	0	5
GNPAT	chr1	+	231265420	231266013	0	5
SPRTN	chr1	+	231348159	231351303	0	5
PCNX2	chr1	-	233001681	233016920	0	3
PCNX2	chr1	-	233064558	233065283	0	3
PCNX2	chr1	-	233065661	233090060	0	6
PCNX2	chr1	-	233065661	233112798	0	4
PCNX2	chr1	-	233112966	233118281	0	3
PCNX2	chr1	-	233261321	233262957	0	6
TARBP1	chr1	-	234409573	234410444	0	12
TARBP1	chr1	-	234410696	234418083	0	8
TARBP1	chr1	-	234448576	234450427	0	27
RBM34	chr1	-	235156784	235160510	0	20
TBCE	chr1	+	235427239	235434203	0	3
LYST	chr1	-	235829039	235830225	0	62
MTR	chr1	+	236829268	236835546	0	42
MTR	chr1	+	236850523	236852947	0	40
MTR	chr1	+	236895550	236897557	0	36
OPN3	chr1	-	241619212	241639881	0	13
OPN3	chr1	-	241624230	241624294	0	12
OPN3	chr1	-	241627684	241628408	0	8
ZBTB18	chr1	+	244048993	244053099	0	4
ZBTB18	chr1	+	244053200	244053787	0	37
ZBTB18	chr1	+	244054475	244054587	0	49
ADSS	chr1	-	244432370	244432544	0	14
ADSS	chr1	-	244432595	244433371	0	13
DESI2	chr1	+	244653355	244672401	0	7
DESI2	chr1	+	244654037	244656295	0	5
AHCTF1	chr1	-	246840998	246849614	0	35
AHCTF1	chr1	-	246890059	246891778	0	33
AHCTF1	chr1	-	246913412	246918249	0	36
AL390728.4	chr1	-	247191014	247199359	0	205
SH3YL1	chr2	-	219001	219746	0	6
TRAPPC12	chr2	+	3424663	3457620	0	4
TRAPPC12	chr2	+	3424674	3457620	0	3
TRAPPC12	chr2	+	3457693	3477694	0	4
TRAPPC12	chr2	+	3460336	3460643	0	3
TRAPPC12	chr2	+	3460336	3464441	0	3
TRAPPC12	chr2	+	3468018	3468597	0	4
RNASEH1	chr2	-	3548720	3549057	0	25
RNASEH1	chr2	-	3552308	3558132	0	67
ADAM17	chr2	-	9517989	9521202	0	19
ADAM17	chr2	-	9543285	9543695	0	59
ADAM17	chr2	-	9543760	9555508	0	50
NOL10	chr2	-	10644372	10659171	0	9
NOL10	chr2	-	10668723	10673519	0	11
NOL10	chr2	-	10673333	10673519	0	10
PDIA6	chr2	-	10784326	10787280	0	120
LPIN1	chr2	+	11815240	11819563	0	8
TRIB2	chr2	+	12718128	12718321	0	13
FAM49A	chr2	-	16624016	16665779	0	9
SMC6	chr2	-	17678964	17682042	0	21
SMC6	chr2	-	17728586	17731077	0	30
GEN1	chr2	+	17766689	17772633	0	7
GEN1	chr2	+	17768811	17772633	0	28
PUM2	chr2	-	20256170	20258236	0	64
PUM2	chr2	-	20283486	20294375	0	60
ATAD2B	chr2	-	23810502	23816636	0	24
ATAD2B	chr2	-	23816720	23819746	0	29
ITSN2	chr2	-	24260355	24261105	0	201
ITSN2	chr2	-	24270768	24271804	0	164
NCOA1	chr2	+	24665915	24682950	0	14
NCOA1	chr2	+	24729815	24731818	0	8
ADCY3	chr2	-	24820114	24821516	0	14
ADCY3	chr2	-	24833920	24834484	0	8
ADCY3	chr2	-	24872719	24887092	0	27
DNAJC27	chr2	-	24956137	24957042	0	15
DNAJC27	chr2	-	24957974	24958542	0	6
DTNB	chr2	-	25378552	25379289	0	5
RAB10	chr2	+	26034735	26093590	0	17
RAB10	chr2	+	26109906	26123982	0	5
RAB10	chr2	+	26124047	26127143	0	15
HADHB	chr2	+	26284957	26289917	0	11
SELENOI	chr2	+	26373629	26389004	0	56
SLC5A6	chr2	-	27200579	27201665	0	44
SLC5A6	chr2	-	27201113	27201665	0	27
SLC5A6	chr2	-	27211533	27212628	0	47
CAD	chr2	+	27218016	27222518	0	4
CAD	chr2	+	27221347	27222518	0	4
CAD	chr2	+	27222660	27223562	0	5
CAD	chr2	+	27231580	27232447	0	5
GTF3C2	chr2	-	27333999	27335916	0	31
PPM1G	chr2	-	27384199	27384672	0	9
IFT172	chr2	-	27445449	27446259	0	3
IFT172	chr2	-	27449380	27449690	0	5
IFT172	chr2	-	27454146	27454353	0	3
IFT172	chr2	-	27459522	27461014	0	3
ZNF512	chr2	+	27599678	27601355	0	5
SLC4A1AP	chr2	+	27677924	27685036	0	5
TRMT61B	chr2	-	28851272	28852407	0	6
TRMT61B	chr2	-	28852499	28869578	0	9
TRMT61B	chr2	-	28861308	28869559	0	7
TRMT61B	chr2	-	28861308	28869578	0	26
YPEL5	chr2	+	30147062	30155849	0	341
LCLAT1	chr2	+	30476635	30479773	0	5
YIPF4	chr2	+	32292348	32301381	0	14
BIRC6	chr2	+	32453954	32463193	0	51
BIRC6	chr2	+	32471151	32473111	0	46
BIRC6	chr2	+	32476344	32478634	0	45
BIRC6	chr2	+	32594060	32597750	0	51
RASGRP3	chr2	+	33476707	33515009	0	52
RASGRP3	chr2	+	33539323	33543511	0	33
FAM98A	chr2	-	33592214	33595219	0	10
STRN	chr2	-	36851107	36857855	0	12
HEATR5B	chr2	-	36988859	37000585	0	12
PRKD3	chr2	-	37260384	37269614	0	66
PRKD3	chr2	-	37275844	37279745	0	101
PRKD3	chr2	-	37317179	37324680	0	37
ATL2	chr2	-	38309506	38310414	0	64
DHX57	chr2	-	38863519	38868314	0	14
THUMPD2	chr2	-	39744478	39755888	0	12
EML4	chr2	+	42256630	42257284	0	49
EML4	chr2	+	42295516	42303103	0	99
MTA3	chr2	+	42569485	42570436	0	5
MTA3	chr2	+	42579200	42584177	0	13
MTA3	chr2	+	42584339	42609457	0	4
MTA3	chr2	+	42682589	42685933	0	5
THADA	chr2	-	43430302	43446895	0	17
LRPPRC	chr2	-	43894629	43899218	0	45
LRPPRC	chr2	-	43943894	43946112	0	52
PREPL	chr2	-	44322854	44322935	0	14
CAMKMT	chr2	+	44390305	44505632	0	3
CAMKMT	chr2	+	44502790	44504890	0	3
CAMKMT	chr2	+	44504988	44505664	0	4
CAMKMT	chr2	+	44549728	44557887	0	3
CAMKMT	chr2	+	44704343	44707398	0	3
CAMKMT	chr2	+	44743696	44766429	0	5
SRBD1	chr2	-	45419894	45444261	0	7
SRBD1	chr2	-	45546360	45546731	0	11
PRKCE	chr2	+	46007661	46010315	0	114
RHOQ	chr2	+	46543812	46576560	0	15
MCFD2	chr2	-	46905594	46909022	0	15
MCFD2	chr2	-	46905794	46907809	0	5
PSME4	chr2	-	53866188	53866746	0	22
PSME4	chr2	-	53866880	53869363	0	23
PSME4	chr2	-	53888812	53892807	0	42
PSME4	chr2	-	53898354	53901349	0	25
MTIF2	chr2	-	55236820	55240010	0	4
MTIF2	chr2	-	55249534	55251620	0	6
MTIF2	chr2	-	55249534	55252260	0	3
MTIF2	chr2	-	55267635	55268649	0	3
CCDC88A	chr2	-	55309254	55315927	0	5
PPP4R3B	chr2	-	55565041	55565155	0	85
PPP4R3B	chr2	-	55565211	55568193	0	40
PPP4R3B	chr2	-	55573777	55574368	0	32
PPP4R3B	chr2	-	55588956	55591504	0	45
PPP4R3B	chr2	-	55591695	55598415	0	54
PNPT1	chr2	-	55643425	55645348	0	10
PNPT1	chr2	-	55647453	55654453	0	4
PNPT1	chr2	-	55654500	55654899	0	4
PNPT1	chr2	-	55671232	55671318	0	7
VRK2	chr2	+	58048967	58057861	0	23
VRK2	chr2	+	58146474	58154758	0	15
BCL11A	chr2	-	60502350	60545970	0	5
BCL11A	chr2	-	60522883	60525188	0	4
BCL11A	chr2	-	60522883	60545970	0	6
BCL11A	chr2	-	60541920	60545970	0	22
PAPOLG	chr2	+	60758046	60760133	0	9
PAPOLG	chr2	+	60794775	60795289	0	10
PAPOLG	chr2	+	60794775	60797061	0	6
PAPOLG	chr2	+	60795020	60795292	0	6
REL	chr2	+	60900884	60900991	0	106
KIAA1841	chr2	+	61081510	61083253	0	1
KIAA1841	chr2	+	61115835	61115978	0	1
XPO1	chr2	-	61525333	61526419	0	40
CCT4	chr2	-	61868706	61872081	0	57
CCT4	chr2	-	61877052	61878868	0	41
COMMD1	chr2	+	62000982	62012703	0	9
COMMD1	chr2	+	62000982	62135075	0	4
COMMD1	chr2	+	62135979	62141226	0	7
WDPCP	chr2	-	63377246	63378385	0	4
WDPCP	chr2	-	63382094	63433744	0	5
WDPCP	chr2	-	63437554	63484603	0	10
MDH1	chr2	+	63589046	63597398	0	15
VPS54	chr2	-	63972244	63983863	0	7
ARHGAP25	chr2	+	68807480	68816288	0	112
C2orf42	chr2	-	70229318	70230760	0	12
ADD2	chr2	-	70678961	70688023	0	4
MCEE	chr2	-	71110858	71124205	0	7
MCEE	chr2	-	71117587	71124205	0	2
SFXN5	chr2	-	72945099	72967236	0	3
SMYD5	chr2	+	73224003	73225630	0	17
CCT7	chr2	+	73250438	73252639	0	15
TET3	chr2	+	74003166	74046102	0	8
TET3	chr2	+	74003166	74073548	0	13
TET3	chr2	+	74093418	74093528	0	12
INO80B	chr2	+	74455598	74456102	0	10
SUCLG1	chr2	-	84423772	84423912	0	17
SUCLG1	chr2	-	84424011	84425414	0	15
TRABD2A	chr2	-	84832145	84836281	0	15
TRABD2A	chr2	-	84839492	84841860	0	4
TRABD2A	chr2	-	84870785	84874649	0	8
TRABD2A	chr2	-	84870785	84874916	0	3
TRABD2A	chr2	-	84875079	84880931	0	5
ELMOD3	chr2	+	85368754	85371085	0	2
ELMOD3	chr2	+	85368754	85377343	0	2
VAMP8	chr2	+	85577649	85581575	0	15
VAMP8	chr2	+	85577649	85581810	0	12
RNF181	chr2	+	85596649	85597103	0	15
RNF181	chr2	+	85596649	85597444	0	10
PTCD3	chr2	+	86125082	86125794	0	83
IMMT	chr2	-	86153574	86159535	0	9
KDM3A	chr2	+	86474990	86477831	0	58
EIF2AK3	chr2	-	88579640	88582754	0	167
EIF2AK3	chr2	-	88582824	88583429	0	279
EIF2AK3	chr2	-	88591008	88593271	0	183
IGKV2-24	chr2	-	89176638	89176834	0	2
IGKV2-28	chr2	-	89222008	89222165	0	12
MRPS5	chr2	-	95106457	95108253	0	7
MRPS5	chr2	-	95131081	95148884	0	3
ANKRD36C	chr2	-	95851787	95853708	0	18
ANKRD36C	chr2	-	95910445	95910539	0	21
ANKRD36C	chr2	-	95918042	95919732	0	18
ANKRD36C	chr2	-	95919805	95919891	0	23
STARD7	chr2	-	96186914	96192368	0	10
KANSL3	chr2	-	96602338	96604249	0	25
KANSL3	chr2	-	96610883	96612281	0	70
ANKRD36	chr2	+	97118517	97142639	0	18
ANKRD36	chr2	+	97207839	97209799	0	22
ANKRD36B	chr2	-	97532381	97536299	0	13
ACTR1B	chr2	-	97658316	97658878	0	14
TMEM131	chr2	-	97809774	97810457	0	20
TMEM131	chr2	-	97841937	97859303	0	27
UNC50	chr2	+	98610634	98610774	0	2
UNC50	chr2	+	98616533	98617008	0	2
TSGA10	chr2	-	99081397	99086635	0	3
EIF5B	chr2	+	99360549	99363644	0	12
AFF3	chr2	-	100105583	100112385	0	235
AFF3	chr2	-	100105583	100129223	0	81
AFF3	chr2	-	100112524	100142483	0	90
RNF149	chr2	-	101273341	101274030	0	37
RNF149	chr2	-	101295181	101307840	0	68
MAP4K4	chr2	+	101870415	101873710	0	44
MAP4K4	chr2	+	101874252	101876922	0	49
TMEM182	chr2	+	102834518	102854282	0	1
GCC2	chr2	+	108492794	108495290	0	37
RANBP2	chr2	+	108758548	108763236	0	93
ANAPC1	chr2	-	111788320	111790020	0	8
ZC3H6	chr2	+	112303351	112306838	0	8
SLC20A1	chr2	+	112647162	112647652	0	29
PAX8-AS1	chr2	+	113236613	113238089	0	1
PAX8-AS1	chr2	+	113237333	113239742	0	2
PAX8-AS1	chr2	+	113237681	113239088	0	1
PAX8-AS1	chr2	+	113237681	113239742	0	5
PAX8-AS1	chr2	+	113238212	113239742	0	4
ACTR3	chr2	+	113931396	113934157	0	164
CCDC93	chr2	-	117978030	117995445	0	45
CCDC93	chr2	-	117996362	118006721	0	139
EPB41L5	chr2	+	120073220	120075475	0	11
RALB	chr2	+	120269050	120278617	0	6
CLASP1	chr2	-	121387228	121387587	0	15
CLASP1	chr2	-	121458975	121460008	0	14
BIN1	chr2	-	127076706	127081831	0	53
IWS1	chr2	-	127489235	127489817	0	9
IWS1	chr2	-	127496148	127496260	0	7
IWS1	chr2	-	127496148	127502814	0	11
WDR33	chr2	-	127723347	127724886	0	29
POLR2D	chr2	-	127851573	127852924	0	11
UGGT1	chr2	+	128153947	128155488	0	10
AC073869.1	chr2	+	131497293	131500203	0	28
AC073869.1	chr2	+	131500350	131500505	0	22
AC073869.1	chr2	+	131501508	131502454	0	18
UBXN4	chr2	+	135772547	135775457	0	56
UBXN4	chr2	+	135775539	135776248	0	27
SPOPL	chr2	+	138551054	138559021	0	31
KYNU	chr2	+	143033321	143037135	0	13
KYNU	chr2	+	143037273	143040427	0	30
ARHGAP15	chr2	+	143435699	143487372	0	82
ARHGAP15	chr2	+	143487495	143556407	0	103
ZEB2	chr2	-	144396592	144401198	0	27
ZEB2	chr2	-	144430026	144519938	0	22
ORC4	chr2	-	147935698	147938297	0	7
ORC4	chr2	-	147958866	147960241	0	7
MBD5	chr2	+	148067035	148070872	0	3
MBD5	chr2	+	148310290	148330482	0	3
MBD5	chr2	+	148458871	148463738	0	4
MBD5	chr2	+	148484135	148489385	0	3
EPC2	chr2	+	148765146	148768021	0	21
EPC2	chr2	+	148771387	148781649	0	40
NMI	chr2	-	151270875	151275483	0	14
RIF1	chr2	+	151420379	151428783	0	13
PRPF40A	chr2	-	152663979	152664137	0	116
NR4A2	chr2	-	156326920	156327925	0	31
BAZ2B	chr2	-	159448403	159478574	0	23
RBMS1	chr2	-	160278658	160279872	0	8
RBMS1	chr2	-	160367388	160407463	0	6
TANK	chr2	+	161203595	161204150	0	56
TANK	chr2	+	161204243	161204674	0	67
TANK	chr2	+	161228752	161230970	0	67
PSMD14	chr2	+	161318873	161355576	0	14
PSMD14	chr2	+	161371322	161371995	0	39
SLC38A11	chr2	-	164937706	164939449	0	10
SCN3A	chr2	-	165096520	165100301	0	13
SCN3A	chr2	-	165162828	165164391	0	17
TTC21B	chr2	-	165894824	165898685	0	43
TTC21B	chr2	-	165929747	165931757	0	13
CCDC173	chr2	-	169679509	169681006	0	6
CCDC173	chr2	-	169688942	169694260	0	5
CCDC173	chr2	-	169688948	169694260	0	147
PHOSPHO2	chr2	+	169695311	169697360	0	3
SSB	chr2	+	169808765	169808859	0	121
METTL5	chr2	-	169812506	169819560	0	16
METTL5	chr2	-	169822006	169824514	0	3
UBR3	chr2	+	169947937	169949604	0	26
UBR3	chr2	+	170073607	170080544	0	14
TLK1	chr2	-	171006056	171006146	0	16
METTL8	chr2	-	171324362	171326041	0	5
DYNC1I2	chr2	+	171690263	171707286	0	6
DYNC1I2	chr2	+	171728418	171728702	0	5
HAT1	chr2	+	171965908	171966842	0	45
PDK1	chr2	+	172562800	172564977	0	21
PDK1	chr2	+	172566933	172567199	0	27
PDK1	chr2	+	172568627	172568740	0	11
PDK1	chr2	+	172570824	172584602	0	11
PDK1	chr2	+	172584637	172586277	0	9
SP3	chr2	-	173907965	173909944	0	160
SP3	chr2	-	173918785	173934369	0	50
SP3	chr2	-	173934411	173954872	0	121
WIPF1	chr2	-	174612771	174614197	0	37
WIPF1	chr2	-	174625960	174626990	0	20
WIPF1	chr2	-	174625960	174634517	0	13
PRKRA	chr2	-	178436319	178443266	0	7
PRKRA	chr2	-	178447586	178450965	0	10
TTN-AS1	chr2	+	178539978	178540071	0	4
TTN-AS1	chr2	+	178542361	178591138	0	4
TTN-AS1	chr2	+	178597681	178614034	0	4
TTN-AS1	chr2	+	178613931	178614034	0	5
TTN-AS1	chr2	+	178614596	178615322	0	5
TTN	chr2	-	178694008	178695347	0	18
TTN	chr2	-	178786141	178792071	0	51
CCDC141	chr2	-	178830795	178834355	0	18
SESTD1	chr2	-	179110028	179115064	0	17
SESTD1	chr2	-	179172233	179174352	0	19
CWC22	chr2	-	179990411	179993314	0	13
ITGA4	chr2	+	181498922	181509657	0	65
DNAJC10	chr2	+	182736386	182737377	0	57
DNAJC10	chr2	+	182737463	182739544	0	57
WDR75	chr2	+	189469439	189470818	0	13
WDR75	chr2	+	189470878	189471540	0	20
WDR75	chr2	+	189471585	189474185	0	13
ANKAR	chr2	+	189674830	189676455	0	11
PMS1	chr2	+	189864228	189867824	0	12
HIBCH	chr2	-	190203888	190205099	0	3
HIBCH	chr2	-	190244968	190245087	0	5
HIBCH	chr2	-	190290485	190293130	0	3
NEMP2	chr2	-	190525378	190528461	0	2
GLS	chr2	+	190913364	190921023	0	49
STAT1	chr2	-	190979001	190980619	0	11
STAT1	chr2	-	190999704	191007562	0	6
STAT4	chr2	-	191066515	191068059	0	4
STAT4	chr2	-	191148204	191150650	0	6
GTF3C3	chr2	-	196776111	196778895	0	7
GTF3C3	chr2	-	196777567	196778895	0	11
ANKRD44	chr2	-	197025267	197069829	0	115
ANKRD44	chr2	-	197069965	197078702	0	112
HSPD1	chr2	-	197490296	197490937	0	15
HSPD1	chr2	-	197491042	197491575	0	12
TYW5	chr2	-	199933323	199934825	0	10
TYW5	chr2	-	199939070	199939900	0	14
TYW5	chr2	-	199939958	199940088	0	29
TYW5	chr2	-	199943834	199947575	0	6
TYW5	chr2	-	199947598	199948336	0	22
MAIP1	chr2	+	199959880	199961965	0	14
MAIP1	chr2	+	199962107	199963732	0	22
PPIL3	chr2	-	200877037	200881202	0	7
PPIL3	chr2	-	200881300	200881420	0	6
ORC2	chr2	-	200940912	200941247	0	5
FAM126B	chr2	-	200992368	200997444	0	12
CASP8	chr2	+	201266791	201272637	0	79
TRAK2	chr2	-	201393046	201395313	0	17
ALS2	chr2	-	201744429	201749711	0	5
CARF	chr2	+	202942556	202942739	0	4
CARF	chr2	+	202971036	202971504	0	3
ZDBF2	chr2	+	206279592	206280549	0	40
ZDBF2	chr2	+	206280593	206281800	0	45
ZDBF2	chr2	+	206281909	206292013	0	31
AC009226.1	chr2	-	207254255	207332640	0	10
AC009226.1	chr2	-	207528613	207528712	0	3
AC009226.1	chr2	-	207528613	207529435	0	5
PIKFYVE	chr2	+	208330694	208335305	0	35
PIKFYVE	chr2	+	208350947	208352653	0	52
RPE	chr2	+	210019949	210020966	0	4
RPE	chr2	+	210019960	210020966	0	4
LANCL1	chr2	-	210434563	210434709	0	5
LANCL1	chr2	-	210434842	210435386	0	5
IKZF2	chr2	-	213148644	213151412	0	8
IKZF2	chr2	-	213150247	213150566	0	5
BARD1	chr2	-	214730508	214738106	0	6
BARD1	chr2	-	214769312	214770102	0	3
ATIC	chr2	+	215333457	215334218	0	2
ATIC	chr2	+	215334336	215334918	0	2
ATIC	chr2	+	215347790	215349093	0	2
SMARCAL1	chr2	+	216414090	216414646	0	4
SMARCAL1	chr2	+	216428782	216433700	0	2
SMARCAL1	chr2	+	216428782	216435337	0	2
SMARCAL1	chr2	+	216451064	216453946	0	2
SMARCAL1	chr2	+	216454071	216454706	0	2
SMARCAL1	chr2	+	216477209	216482737	0	4
ARPC2	chr2	+	218238850	218245419	0	96
AAMP	chr2	-	218265461	218265830	0	6
AAMP	chr2	-	218265946	218266442	0	7
USP37	chr2	-	218478865	218479649	0	11
USP37	chr2	-	218526726	218529955	0	15
CNOT9	chr2	+	218583086	218587585	0	78
CNPPD1	chr2	-	219173467	219174777	0	22
ANKZF1	chr2	+	219235312	219235707	0	23
TUBA4A	chr2	-	219251323	219252007	0	4
DNAJB2	chr2	+	219282929	219283160	0	18
ACSL3	chr2	+	222916496	222918069	0	25
ACSL3	chr2	+	222916496	222919063	0	14
ACSL3	chr2	+	222924595	222928861	0	30
DOCK10	chr2	-	224789170	224793399	0	20
DOCK10	chr2	-	224885805	224886458	0	18
AGFG1	chr2	+	227524915	227528690	0	67
AGFG1	chr2	+	227530430	227531090	0	109
SP110	chr2	-	230200965	230207990	0	25
SP140	chr2	+	230241487	230244987	0	68
SP140	chr2	+	230248968	230269531	0	27
SP140	chr2	+	230290564	230294270	0	38
SP140L	chr2	+	230400242	230401365	0	18
PSMD1	chr2	+	231061310	231061985	0	13
PSMD1	chr2	+	231062099	231062247	0	23
PSMD1	chr2	+	231078747	231080140	0	46
PSMD1	chr2	+	231087181	231146239	0	17
NCL	chr2	-	231455624	231456630	0	33
COPS7B	chr2	+	231798964	231800907	0	5
DIS3L2	chr2	+	232130719	232163458	0	18
INPP5D	chr2	+	233161826	233163753	0	64
DGKD	chr2	+	233438099	233438216	0	80
USP40	chr2	-	233540769	233542267	0	8
USP40	chr2	-	233551519	233554143	0	8
COPS8	chr2	+	237086042	237088604	0	36
COPS8	chr2	+	237088653	237094089	0	65
LRRFIP1	chr2	+	237692521	237748363	0	226
RBM44	chr2	+	237818596	237820174	0	4
RBM44	chr2	+	237824419	237825802	0	4
RBM44	chr2	+	237825841	237827249	0	3
RBM44	chr2	+	237827503	237833996	0	3
ILKAP	chr2	-	238182186	238184019	0	201
PER2	chr2	-	238273191	238277130	0	11
PER2	chr2	-	238277955	238288643	0	6
ASB1	chr2	+	238427119	238433548	0	2
ASB1	chr2	+	238433447	238433553	0	2
HDAC4	chr2	-	239054833	239081094	0	3
HDAC4	chr2	-	239190077	239352677	0	3
HDAC4	chr2	-	239352918	239400691	0	3
ANKMY1	chr2	-	240512174	240512801	0	5
SNED1	chr2	+	241037353	241044419	0	2
SNED1	chr2	+	241044530	241048314	0	4
SNED1	chr2	+	241048541	241048661	0	3
SNED1	chr2	+	241055703	241062790	0	2
MTERF4	chr2	-	241090399	241094276	0	4
MTERF4	chr2	-	241094432	241094596	0	7
MTERF4	chr2	-	241096438	241099395	0	3
FARP2	chr2	+	241466389	241468139	0	17
ATG4B	chr2	+	241651335	241654545	0	9
ATG4B	chr2	+	241666838	241672190	0	12
LINC01237	chr2	+	241882635	241883285	0	4
LINC01237	chr2	+	241882635	241887743	0	8
LINC01237	chr2	+	241966047	241967452	0	4
LINC01237	chr2	+	241967717	241967797	0	11
LINC01237	chr2	+	241971462	241971684	0	5
LINC01237	chr2	+	241972556	241978562	0	9
TRNT1	chr3	+	3139710	3140509	0	3
TRNT1	chr3	+	3144710	3147449	0	12
CRBN	chr3	-	3153488	3154746	0	67
EDEM1	chr3	+	5208263	5211119	0	72
EDEM1	chr3	+	5211190	5213318	0	166
EDEM1	chr3	+	5214191	5215828	0	44
THUMPD3	chr3	+	9365436	9366907	0	14
SETD5	chr3	+	9434485	9435727	0	37
SETD5	chr3	+	9436140	9436849	0	12
MTMR14	chr3	+	9677387	9683177	0	42
EMC3-AS1	chr3	+	9987264	9998454	0	1
EMC3-AS1	chr3	+	9987264	9998775	0	2
EMC3-AS1	chr3	+	9988747	9998454	0	1
EMC3-AS1	chr3	+	9988747	10006806	0	3
EMC3-AS1	chr3	+	9998572	9998775	0	3
FANCD2	chr3	+	10063911	10064728	0	22
VHL	chr3	+	10150009	10150700	0	43
ATG7	chr3	+	11315493	11332971	0	6
ATG7	chr3	+	11340735	11347876	0	6
ATG7	chr3	+	11348035	11355420	0	6
ATG7	chr3	+	11355561	11358417	0	5
TAMM41	chr3	-	11809682	11829713	0	2
RAF1	chr3	-	12600267	12600387	0	37
IQSEC1	chr3	-	12941865	13022032	0	165
NUP210	chr3	-	13343303	13347089	0	25
XPC	chr3	-	14165585	14170437	0	35
CCDC174	chr3	+	14666947	14668048	0	19
FGD5-AS1	chr3	-	14946154	14947113	0	11
NR2C2	chr3	+	15014174	15016151	0	7
NR2C2	chr3	+	15019556	15020752	0	12
NR2C2	chr3	+	15038099	15039121	0	7
NR2C2	chr3	+	15040345	15042833	0	7
NR2C2	chr3	+	15043086	15047699	0	7
NR2C2	chr3	+	15047806	15048651	0	13
RBSN	chr3	-	15085045	15085870	0	19
RBSN	chr3	-	15096288	15096551	0	32
CAPN7	chr3	+	15240617	15242177	0	22
CAPN7	chr3	+	15242253	15246731	0	29
SH3BP5	chr3	-	15259050	15262158	0	18
ANKRD28	chr3	-	15795306	15795779	0	36
ANKRD28	chr3	-	15795306	15797048	0	14
RFTN1	chr3	-	16466284	16466405	0	94
RFTN1	chr3	-	16466585	16493724	0	89
PLCL2	chr3	+	16884536	16884821	0	14
PLCL2	chr3	+	17042949	17045423	0	17
PLCL2	chr3	+	17046510	17052726	0	16
PLCL2	chr3	+	17052791	17067955	0	39
TBC1D5	chr3	-	17374679	17383912	0	36
KCNH8	chr3	+	19347965	19395103	0	18
KAT2B	chr3	+	20122973	20125904	0	14
KAT2B	chr3	+	20126113	20136941	0	41
NR1D2	chr3	+	23954803	23959670	0	56
TOP2B	chr3	-	25601225	25606042	0	68
NGLY1	chr3	-	25740450	25751097	0	34
STT3B	chr3	+	31623861	31625953	0	43
CMTM7	chr3	+	32392065	32403031	0	9
CMTM7	chr3	+	32392065	32437954	0	4
CMTM7	chr3	+	32428973	32441839	0	4
CNOT10	chr3	+	32713369	32715991	0	19
GLB1	chr3	-	33045469	33046119	0	8
CRTAP	chr3	+	33132700	33142394	0	7
UBP1	chr3	-	33396280	33396444	0	17
UBP1	chr3	-	33396516	33397044	0	13
CLASP2	chr3	-	33592496	33602951	0	43
CLASP2	chr3	-	33640143	33644756	0	40
TRANK1	chr3	-	36834907	36838612	0	15
TRANK1	chr3	-	36892984	36899108	0	8
TRANK1	chr3	-	36903275	36906970	0	11
TRANK1	chr3	-	36907047	36908322	0	8
EPM2AIP1	chr3	-	36987283	36987577	0	1
EPM2AIP1	chr3	-	36987283	36990375	0	3
EPM2AIP1	chr3	-	36987618	36990375	0	1
EPM2AIP1	chr3	-	36990435	36990711	0	2
EPM2AIP1	chr3	-	36990435	36991691	0	1
EPM2AIP1	chr3	-	36990435	36992317	0	1
MLH1	chr3	+	37012099	37020309	0	41
LRRFIP2	chr3	-	37146627	37148893	0	16
GOLGA4	chr3	+	37340199	37355100	0	16
OXSR1	chr3	+	38221687	38224570	0	36
EXOG	chr3	+	38498989	38499311	0	2
EXOG	chr3	+	38499376	38500089	0	2
EXOG	chr3	+	38503691	38506858	0	2
EXOG	chr3	+	38506968	38509475	0	2
GORASP1	chr3	-	39098386	39098740	0	3
GORASP1	chr3	-	39100503	39101015	0	4
TTC21A	chr3	+	39112647	39114584	0	6
TTC21A	chr3	+	39130151	39130991	0	5
TTC21A	chr3	+	39131095	39131605	0	10
TTC21A	chr3	+	39135174	39136399	0	13
TTC21A	chr3	+	39136507	39137194	0	8
CTNNB1	chr3	+	41225861	41233340	0	183
ULK4	chr3	-	41912899	41918456	0	20
TRAK1	chr3	+	42014117	42033837	0	102
TRAK1	chr3	+	42034050	42087103	0	177
NKTR	chr3	+	42643395	42643898	0	121
EXOSC7	chr3	+	44989644	44990014	0	14
EXOSC7	chr3	+	45005414	45011234	0	12
LIMD1	chr3	+	45678374	45679747	0	8
SACM1L	chr3	+	45713196	45713729	0	6
SACM1L	chr3	+	45713807	45714045	0	6
NBEAL2	chr3	+	46991946	46993936	0	20
NBEAL2	chr3	+	47004729	47004750	0	14
KIF9	chr3	-	47264350	47266975	0	8
KIF9	chr3	-	47267263	47275324	0	10
KIF9	chr3	-	47275490	47282139	0	10
KIF9	chr3	-	47275490	47282494	0	8
KLHL18	chr3	+	47330149	47334682	0	23
KLHL18	chr3	+	47334819	47336519	0	17
PTPN23	chr3	+	47406046	47406480	0	4
PTPN23	chr3	+	47407600	47407696	0	8
SCAP	chr3	-	47422536	47425484	0	8
SMARCC1	chr3	-	47675588	47678197	0	25
SMARCC1	chr3	-	47693300	47706408	0	21
SMARCC1	chr3	-	47720735	47721428	0	23
SMARCC1	chr3	-	47720735	47736033	0	21
DHX30	chr3	+	47847348	47847780	0	22
MAP4	chr3	-	47917174	47921764	0	7
ZNF589	chr3	+	48247677	48255538	0	4
UQCRC1	chr3	-	48600151	48600679	0	40
UQCRC1	chr3	-	48603643	48604650	0	10
IP6K2	chr3	-	48691482	48693059	0	24
PRKAR2A	chr3	-	48752072	48752175	0	9
PRKAR2A	chr3	-	48752112	48756378	0	10
ARIH2	chr3	+	48927813	48933565	0	41
ARIH2	chr3	+	48927813	48964918	0	13
USP19	chr3	-	49116162	49116290	0	10
USP19	chr3	-	49116943	49117946	0	7
GMPPB	chr3	-	49722147	49722971	0	29
UBA7	chr3	-	49809159	49809541	0	25
RBM6	chr3	+	50061748	50061961	0	67
RBM6	chr3	+	50090451	50093719	0	70
RBM5	chr3	+	50113544	50115427	0	95
IFRD2	chr3	-	50288937	50289446	0	7
IFRD2	chr3	-	50288937	50289711	0	2
IFRD2	chr3	-	50288937	50289928	0	2
NPRL2	chr3	-	50349010	50349664	0	12
MANF	chr3	+	51387637	51387736	0	4
DCAF1	chr3	-	51413386	51414644	0	17
DCAF1	chr3	-	51430212	51440969	0	19
DCAF1	chr3	-	51441071	51441559	0	12
RAD54L2	chr3	+	51541650	51551456	0	121
RAD54L2	chr3	+	51630931	51635592	0	7
DNAH1	chr3	+	52316545	52321647	0	13
DNAH1	chr3	+	52322775	52326139	0	19
DNAH1	chr3	+	52350590	52353102	0	16
DNAH1	chr3	+	52366887	52368619	0	11
BAP1	chr3	-	52404586	52405764	0	13
PHF7	chr3	+	52411339	52414495	0	2
PHF7	chr3	+	52412920	52414495	0	3
PHF7	chr3	+	52413515	52413995	0	3
PHF7	chr3	+	52419934	52420902	0	2
PHF7	chr3	+	52419934	52423090	0	5
NISCH	chr3	+	52478282	52478372	0	42
GNL3	chr3	+	52686105	52687245	0	47
SPCS1	chr3	+	52706703	52707686	0	27
NEK4	chr3	-	52741499	52744238	0	6
SFMBT1	chr3	-	52928341	52930940	0	17
PRKCD	chr3	+	53185700	53186166	0	30
FAM208A	chr3	-	56663572	56668396	0	19
FAM208A	chr3	-	56663572	56669699	0	19
APPL1	chr3	+	57252311	57256956	0	33
DENND6A	chr3	-	57628885	57630714	0	14
DENND6A	chr3	-	57672438	57679486	0	32
DENND6A	chr3	-	57679725	57692781	0	23
SLMAP	chr3	+	57864857	57890040	0	9
SLMAP	chr3	+	57890100	57896246	0	29
SLMAP	chr3	+	57909150	57912138	0	10
FLNB	chr3	+	58126762	58132807	0	8
PXK	chr3	+	58382700	58391146	0	17
ATXN7	chr3	+	63912923	63913162	0	16
ATXN7	chr3	+	63912923	63952378	0	23
PSMD6	chr3	-	64013918	64018598	0	178
SUCLG2	chr3	-	67609596	67637645	0	10
UBA3	chr3	-	69062141	69062981	0	19
UBA3	chr3	-	69068008	69075429	0	15
FOXP1	chr3	-	71052623	71053635	0	136
PPP4R2	chr3	+	73061060	73065396	0	51
GBE1	chr3	-	81642990	81648855	0	5
GBE1	chr3	-	81642990	81649795	0	10
ZNF654	chr3	+	88113196	88128808	0	5
C3orf38	chr3	+	88153471	88156023	0	47
ARL13B	chr3	+	93982418	93988671	0	2
ARL13B	chr3	+	93988711	93988858	0	2
ARL13B	chr3	+	93995944	93997079	0	2
ARL13B	chr3	+	93996684	93997079	0	2
ARL13B	chr3	+	93997136	94003658	0	8
ARL13B	chr3	+	93997301	94003658	0	4
NSUN3	chr3	+	94063975	94064436	0	8
NSUN3	chr3	+	94064546	94075856	0	7
RIOX2	chr3	-	97947449	97950785	0	3
CMSS1	chr3	+	99818043	99855145	0	31
CMSS1	chr3	+	99818043	99884598	0	2
CMSS1	chr3	+	99818043	99932551	0	18
CMSS1	chr3	+	99818043	100010130	0	22
CMSS1	chr3	+	99855211	99857627	0	7
CMSS1	chr3	+	99855211	99862834	0	12
CMSS1	chr3	+	100010180	100146972	0	3
CMSS1	chr3	+	100011758	100012243	0	17
TBC1D23	chr3	+	100299331	100304845	0	14
SENP7	chr3	-	101350262	101351617	0	31
SENP7	chr3	-	101399055	101402966	0	36
SENP7	chr3	-	101403047	101417592	0	36
NXPE3	chr3	+	101779324	101779682	0	2
NXPE3	chr3	+	101795981	101801234	0	2
CBLB	chr3	-	105805882	105853413	0	22
BBX	chr3	+	107809559	107810099	0	44
DZIP3	chr3	+	108646649	108648917	0	9
DZIP3	chr3	+	108675873	108677482	0	10
PHLDB2	chr3	+	111885412	111897705	0	8
PHLDB2	chr3	+	111940645	111948931	0	4
PHLDB2	chr3	+	111966703	111969689	0	3
CD200	chr3	+	112336017	112344961	0	10
NEPRO	chr3	-	113008805	113010642	0	5
SPICE1	chr3	-	113448140	113453465	0	8
SPICE1	chr3	-	113457357	113458732	0	6
SIDT1	chr3	+	113576967	113583408	0	11
ATP6V1A	chr3	+	113784438	113786231	0	28
GRAMD1C	chr3	+	113934535	113938085	0	2
ZDHHC23	chr3	+	113954410	113956449	0	14
ZDHHC23	chr3	+	113954410	113958362	0	27
CCDC191	chr3	-	113980793	113993577	0	13
ZBTB20	chr3	-	114974416	115144812	0	12
ZBTB20	chr3	-	115071414	115147218	0	20
ZBTB20	chr3	-	115144907	115147218	0	19
B4GALT4	chr3	-	119216344	119224057	0	8
TMEM39A	chr3	-	119452530	119461961	0	19
TMEM39A	chr3	-	119458240	119461667	0	13
TMEM39A	chr3	-	119461696	119461961	0	17
POGLUT1	chr3	+	119488834	119488928	0	6
TIMMDC1	chr3	+	119513719	119515878	0	3
TIMMDC1	chr3	+	119515939	119517204	0	3
GSK3B	chr3	-	119863605	119905754	0	12
GSK3B	chr3	-	119905852	119916043	0	23
GSK3B	chr3	-	120000723	120002045	0	34
LRRC58	chr3	-	120330690	120334861	0	29
LRRC58	chr3	-	120335139	120348743	0	11
RABL3	chr3	-	120689888	120690061	0	9
GOLGB1	chr3	-	121664614	121667475	0	66
GOLGB1	chr3	-	121681865	121682916	0	44
IQCB1	chr3	-	121781874	121790072	0	66
SLC15A2	chr3	+	121939495	121940830	0	10
KPNA1	chr3	-	122467429	122475857	0	61
KPNA1	chr3	-	122475921	122496436	0	71
PARP14	chr3	+	122720388	122721087	0	106
SEC22A	chr3	+	123225297	123245036	0	2
SEC22A	chr3	+	123245180	123245898	0	4
SEC22A	chr3	+	123251814	123259523	0	8
SNX4	chr3	-	125497979	125498058	0	18
SNX4	chr3	-	125504744	125504861	0	13
ABTB1	chr3	+	127676581	127677167	0	7
RPN1	chr3	-	128626832	128631947	0	64
RPN1	chr3	-	128630616	128631947	0	42
RAB43	chr3	-	129095163	129121285	0	4
RAB43	chr3	-	129095169	129095596	0	8
RPL32P3	chr3	-	129397140	129397410	0	2
RPL32P3	chr3	-	129397140	129397535	0	3
IFT122	chr3	+	129463339	129463559	0	4
TMCC1	chr3	-	129848412	129851831	0	4
TMCC1	chr3	-	129848412	129860939	0	27
TMCC1	chr3	-	129861271	129880308	0	4
PIK3R4	chr3	-	130708492	130716557	0	13
PIK3R4	chr3	-	130723587	130730307	0	14
PIK3R4	chr3	-	130730442	130731607	0	12
PIK3R4	chr3	-	130734269	130735868	0	9
PIK3R4	chr3	-	130735932	130744485	0	11
ATP2C1	chr3	+	130961595	130963970	0	12
DNAJC13	chr3	+	132460357	132462466	0	10
DNAJC13	chr3	+	132494259	132496527	0	16
ACAD11	chr3	-	132605205	132606866	0	17
UBA5	chr3	+	132672177	132675604	0	20
TOPBP1	chr3	-	133617326	133620154	0	24
TOPBP1	chr3	-	133653524	133654343	0	34
TOPBP1	chr3	-	133654454	133655289	0	27
SRPRB	chr3	+	133812364	133815589	0	5
RYK	chr3	-	134159373	134175929	0	34
ANAPC13	chr3	-	134482931	134483861	0	3
CEP63	chr3	+	134495360	134507108	0	9
ARMC8	chr3	+	138237572	138241811	0	22
COPB2	chr3	-	139373412	139374488	0	11
AC097103.2	chr3	+	139423114	139424956	0	1
AC097103.2	chr3	+	139444510	139459930	0	1
NMNAT3	chr3	-	139583208	139585851	0	2
NMNAT3	chr3	-	139627764	139634610	0	2
NMNAT3	chr3	-	139668315	139677704	0	1
ZBTB38	chr3	+	141413639	141442388	0	3
RASA2	chr3	+	141551982	141553856	0	23
RASA2	chr3	+	141572894	141573146	0	26
XRN1	chr3	-	142412663	142417139	0	37
XRN1	chr3	-	142425538	142432660	0	85
ATR	chr3	-	142541034	142547724	0	32
ATR	chr3	-	142550302	142553639	0	26
COMMD2	chr3	-	149741718	149751402	0	13
ERICH6-AS1	chr3	+	150703667	150706926	0	9
P2RY14	chr3	-	151278057	151278286	0	17
DHX36	chr3	-	154277718	154278401	0	104
DHX36	chr3	-	154305168	154309652	0	58
SLC33A1	chr3	-	155829903	155833856	0	4
SLC33A1	chr3	-	155829903	155853222	0	5
SLC33A1	chr3	-	155842619	155853107	0	4
RSRC1	chr3	+	158354908	158455610	0	16
GFM1	chr3	+	158646947	158652095	0	30
MFSD1	chr3	+	158814067	158818660	0	8
MFSD1	chr3	+	158821653	158823427	0	18
SMC4	chr3	+	160416415	160419357	0	7
SMC4	chr3	+	160430829	160431031	0	12
NMD3	chr3	+	161242653	161247257	0	18
PHC3	chr3	-	170097384	170098896	0	45
PHC3	chr3	-	170097384	170102177	0	37
PHC3	chr3	-	170102305	170102478	0	53
TBL1XR1	chr3	-	177077422	177079826	0	27
TBL1XR1	chr3	-	177079945	177080380	0	12
TBL1XR1	chr3	-	177195664	177197120	0	16
PIK3CA	chr3	+	179224187	179225961	0	83
GNB4	chr3	-	179413781	179416492	0	12
MRPL47	chr3	-	179588995	179593764	0	15
MRPL47	chr3	-	179593895	179601729	0	21
MRPL47	chr3	-	179602797	179604224	0	13
FXR1	chr3	+	180914995	180915675	0	76
FXR1	chr3	+	180915696	180933333	0	40
ATP11B	chr3	+	182829752	182829922	0	145
ATP11B	chr3	+	182830002	182836034	0	106
ATP11B	chr3	+	182836153	182836341	0	49
ATP11B	chr3	+	182858023	182859161	0	51
DCUN1D1	chr3	-	182940539	182947237	0	10
MCCC1	chr3	-	183015566	183020129	0	11
MCCC1	chr3	-	183034052	183037217	0	5
EIF2B5	chr3	+	184143142	184144098	0	9
ABCF3	chr3	+	184186875	184187663	0	8
ABCF3	chr3	+	184192896	184193364	0	6
EIF4G1	chr3	+	184334262	184334726	0	40
VPS8	chr3	+	184869528	184870743	0	14
VPS8	chr3	+	184929664	184930519	0	9
TMEM41A	chr3	-	185480806	185481217	0	3
TMEM41A	chr3	-	185494761	185496827	0	8
SENP2	chr3	+	185617611	185623997	0	35
LPP	chr3	+	188154252	188208199	0	12
LPP	chr3	+	188154252	188225404	0	17
IL1RAP	chr3	+	190604413	190620274	0	12
CCDC50	chr3	+	191380932	191389495	0	65
OPA1	chr3	+	193631665	193631754	0	90
ATP13A3	chr3	-	194444786	194447851	0	24
ATP13A3	chr3	-	194455765	194455892	0	14
LSG1	chr3	-	194659133	194665556	0	12
AC069213.1	chr3	+	195544269	195546473	0	1
AC124944.3	chr3	-	195924210	195928963	0	2
AC124944.3	chr3	-	195929081	195947334	0	2
SDHAP1	chr3	-	195960086	195965428	0	12
SDHAP1	chr3	-	195985789	195990189	0	13
TFRC	chr3	-	196069568	196072002	0	23
PIGX	chr3	+	196654647	196663896	0	3
SENP5	chr3	+	196903610	196929632	0	36
NCBP2	chr3	-	196937082	196937171	0	3
NCBP2	chr3	-	196937082	196939392	0	7
DLG1	chr3	-	197130671	197130801	0	16
DLG1	chr3	-	197130978	197136541	0	14
BDH1	chr3	-	197522781	197529878	0	2
BDH1	chr3	-	197522781	197529882	0	3
AC132008.2	chr3	-	197603717	197613224	0	3
RUBCN	chr3	-	197697049	197699316	0	12
RUBCN	chr3	-	197699673	197700612	0	13
IQCG	chr3	-	197938780	197943756	0	1
ZNF141	chr4	+	343908	372663	0	13
ZNF141	chr4	+	344430	357902	0	9
MYL5	chr4	+	675854	676003	0	4
GAK	chr4	-	867432	870710	0	10
LETM1	chr4	-	1816436	1816726	0	6
LETM1	chr4	-	1822309	1822987	0	6
FAM193A	chr4	+	2693382	2693585	0	9
NOP14-AS1	chr4	+	2936265	2936493	0	2
NOP14-AS1	chr4	+	2936265	2937751	0	2
NOP14-AS1	chr4	+	2936601	2937751	0	6
NOP14-AS1	chr4	+	2937844	2938692	0	2
NOP14-AS1	chr4	+	2938111	2938692	0	2
NOP14-AS1	chr4	+	2950556	2951224	0	4
NOP14-AS1	chr4	+	2950556	2956583	0	2
STX18	chr4	-	4420944	4421849	0	8
STX18	chr4	-	4453673	4457190	0	19
KIAA0232	chr4	+	6824684	6830044	0	43
KIAA0232	chr4	+	6830951	6842066	0	16
KIAA0232	chr4	+	6864183	6866191	0	35
KIAA0232	chr4	+	6866263	6871573	0	24
TBC1D14	chr4	+	7001251	7006631	0	13
SH3TC1	chr4	+	8199405	8212700	0	13
TRMT44	chr4	+	8449888	8452881	0	6
ZNF518B	chr4	-	10446539	10454593	0	6
ZNF518B	chr4	-	10453453	10454593	0	8
BOD1L1	chr4	-	13591966	13597103	0	23
TAPT1	chr4	-	16191523	16213767	0	94
LAP3	chr4	+	17595534	17598455	0	10
DCAF16	chr4	-	17804756	17805106	0	11
DCAF16	chr4	-	17805225	17809536	0	29
ZCCHC4	chr4	+	25333988	25349491	0	28
ZCCHC4	chr4	+	25333988	25362225	0	5
ANAPC4	chr4	+	25383393	25383578	0	17
ANAPC4	chr4	+	25391015	25392374	0	13
ANAPC4	chr4	+	25392421	25393838	0	8
ANAPC4	chr4	+	25409791	25414323	0	13
SEL1L3	chr4	-	25784290	25784498	0	84
SEL1L3	chr4	-	25790554	25802282	0	60
ARAP2	chr4	-	36147712	36148404	0	45
ARAP2	chr4	-	36160290	36160458	0	61
ARAP2	chr4	-	36212454	36213242	0	35
RELL1	chr4	-	37638504	37647207	0	17
TBC1D1	chr4	+	37984452	37986245	0	25
TBC1D1	chr4	+	37986329	38014508	0	39
TBC1D1	chr4	+	38017453	38018353	0	24
KLF3-AS1	chr4	-	38644988	38664793	0	2
KLF3	chr4	+	38680682	38687962	0	21
KLF3	chr4	+	38680682	38694745	0	56
KLF3	chr4	+	38688186	38688584	0	54
TLR1	chr4	-	38800948	38804753	0	13
TMEM156	chr4	-	38971134	38986335	0	19
TMEM156	chr4	-	38993998	38998622	0	27
TMEM156	chr4	-	38998909	38999626	0	18
TMEM156	chr4	-	39031493	39032225	0	10
WDR19	chr4	+	39218443	39224883	0	8
WDR19	chr4	+	39225033	39231796	0	8
WDR19	chr4	+	39273061	39273173	0	22
RFC1	chr4	-	39302815	39303059	0	27
RFC1	chr4	-	39304928	39308635	0	21
RFC1	chr4	-	39321374	39326562	0	48
SMIM14	chr4	-	39605180	39626983	0	23
N4BP2	chr4	+	40073551	40095530	0	9
N4BP2	chr4	+	40095610	40097226	0	18
ATP8A1	chr4	-	42581732	42583807	0	48
ATP8A1	chr4	-	42583881	42586348	0	35
GUF1	chr4	+	44686713	44689285	0	17
ATP10D	chr4	+	47512830	47523011	0	10
ATP10D	chr4	+	47536938	47545402	0	11
ATP10D	chr4	+	47545511	47546623	0	16
ATP10D	chr4	+	47582064	47587079	0	17
FRYL	chr4	-	48528336	48534544	0	50
FRYL	chr4	-	48548793	48550591	0	24
FRYL	chr4	-	48551578	48556977	0	47
FRYL	chr4	-	48571895	48573185	0	22
FRYL	chr4	-	48596000	48598828	0	57
FRYL	chr4	-	48598873	48602019	0	52
SCFD2	chr4	-	53016081	53017370	0	6
SCFD2	chr4	-	53017430	53145332	0	6
SCFD2	chr4	-	53145582	53206953	0	7
FIP1L1	chr4	+	53398223	53399729	0	34
TMEM165	chr4	+	55411839	55416041	0	17
EXOC1	chr4	+	55893780	55895899	0	9
EXOC1	chr4	+	55896012	55896716	0	12
REST	chr4	+	56911536	56929840	0	9
POLR2B	chr4	+	57020995	57023329	0	30
STAP1	chr4	+	67583702	67588331	0	48
STAP1	chr4	+	67589515	67590883	0	75
UBA6	chr4	-	67630535	67631501	0	42
UBA6	chr4	-	67631576	67631707	0	35
UBA6-AS1	chr4	+	67701484	67721476	0	2
UBA6-AS1	chr4	+	67730170	67745826	0	2
UBA6-AS1	chr4	+	67745973	67751680	0	1
UBA6-AS1	chr4	+	67755255	67786820	0	1
UBA6-AS1	chr4	+	67755255	67798638	0	2
UBA6-AS1	chr4	+	67795863	67798638	0	4
UBA6-AS1	chr4	+	67798709	67802281	0	4
YTHDC1	chr4	-	68320205	68321371	0	122
RUFY3	chr4	+	70794894	70796662	0	15
ANKRD17	chr4	-	73115916	73120161	0	15
MTHFD2L	chr4	+	74175403	74195738	0	5
THAP6	chr4	+	75544692	75546973	0	4
G3BP2	chr4	-	75645702	75647028	0	104
G3BP2	chr4	-	75655870	75657556	0	97
NAAA	chr4	-	75921123	75921237	0	4
SCARB2	chr4	-	76169985	76175790	0	32
BMP2K	chr4	+	78847269	78848110	0	19
BMP2K	chr4	+	78848154	78850923	0	16
PRDM8	chr4	+	80196601	80197624	0	5
HNRNPD	chr4	-	82359639	82360981	0	96
HELQ	chr4	-	83418206	83425993	0	9
HELQ	chr4	-	83421736	83423357	0	9
HELQ	chr4	-	83423555	83425993	0	8
HELQ	chr4	-	83441403	83443503	0	16
ARHGAP24	chr4	+	85570721	85653063	0	28
AFF1	chr4	+	87131864	87134470	0	25
PPM1K	chr4	-	88265135	88265212	0	14
PPM1K	chr4	-	88267970	88268740	0	31
PPM1K	chr4	-	88276777	88277142	0	21
HERC3	chr4	+	88680236	88686735	0	67
SMARCAD1	chr4	+	94237018	94249653	0	7
SMARCAD1	chr4	+	94264906	94266061	0	11
SMARCAD1	chr4	+	94264906	94266747	0	12
RAP1GDS1	chr4	+	98352601	98364066	0	9
RAP1GDS1	chr4	+	98404602	98408862	0	8
METAP1	chr4	+	99041126	99043305	0	6
ADH5	chr4	-	99076923	99081974	0	24
DAPP1	chr4	+	99863855	99865502	0	18
DAPP1	chr4	+	99863855	99865795	0	40
DAPP1	chr4	+	99865836	99866033	0	60
LAMTOR3	chr4	-	99884125	99887295	0	50
DNAJB14	chr4	-	99903262	99903725	0	54
PPP3CA	chr4	-	101109078	101183217	0	19
PPP3CA	chr4	-	101183271	101195915	0	27
PPP3CA	chr4	-	101276984	101277008	0	24
BANK1	chr4	+	101830206	101847055	0	117
BANK1	chr4	+	101847130	101855034	0	135
SLC39A8	chr4	-	102263193	102304316	0	8
SLC39A8	chr4	-	102305111	102305195	0	11
SLC39A8	chr4	-	102306001	102307435	0	10
NFKB1	chr4	+	102529914	102566986	0	107
MANBA	chr4	-	102635045	102639712	0	37
MANBA	chr4	-	102659028	102664684	0	17
MANBA	chr4	-	102670787	102670915	0	17
MANBA	chr4	-	102671011	102671280	0	37
MANBA	chr4	-	102690957	102722870	0	29
TET2	chr4	+	105237351	105238513	0	23
TET2	chr4	+	105242927	105259618	0	9
GSTCD	chr4	+	105717709	105719059	0	3
GSTCD	chr4	+	105729499	105821932	0	3
GSTCD	chr4	+	105823064	105823230	0	3
ALPK1	chr4	+	112315852	112324668	0	7
ALPK1	chr4	+	112324619	112343011	0	3
ALPK1	chr4	+	112435052	112435147	0	7
ZGRF1	chr4	-	112547408	112548444	0	4
ZGRF1	chr4	-	112548544	112553834	0	7
ZGRF1	chr4	-	112553982	112558149	0	11
ZGRF1	chr4	-	112585725	112589723	0	6
ZGRF1	chr4	-	112589874	112606007	0	13
UGT8	chr4	+	114664137	114668084	0	11
AC110079.1	chr4	+	118591895	118594566	0	12
AC110079.1	chr4	+	118592121	118594566	0	4
AC110079.1	chr4	+	118594684	118595911	0	9
AC110079.1	chr4	+	118608722	118610948	0	4
AC110079.1	chr4	+	118608722	118618165	0	11
METTL14	chr4	+	118697323	118703934	0	18
USP53	chr4	+	119212873	119212956	0	4
USP53	chr4	+	119217673	119239217	0	5
USP53	chr4	+	119217673	119245336	0	3
USP53	chr4	+	119256523	119260506	0	3
USP53	chr4	+	119256523	119267319	0	3
USP53	chr4	+	119260653	119267319	0	18
GTF2IP12	chr4	-	119412542	119419041	0	1
GTF2IP12	chr4	-	119444433	119445311	0	2
GTF2IP12	chr4	-	119448959	119454245	0	1
AC093752.1	chr4	+	119494523	119512350	0	8
ANXA5	chr4	-	121678494	121680672	0	5
ANXA5	chr4	-	121680808	121681670	0	9
KIAA1109	chr4	+	122175914	122177473	0	28
KIAA1109	chr4	+	122177519	122186035	0	34
KIAA1109	chr4	+	122272405	122272522	0	27
KIAA1109	chr4	+	122272548	122274342	0	30
KIAA1109	chr4	+	122274436	122279774	0	27
KIAA1109	chr4	+	122318270	122321007	0	30
KIAA1109	chr4	+	122337020	122337210	0	26
KIAA1109	chr4	+	122337260	122339206	0	20
ELF2	chr4	-	139136272	139137629	0	39
SETD7	chr4	-	139533366	139535742	0	34
SETD7	chr4	-	139535820	139546919	0	39
ELMOD2	chr4	+	140542642	140543469	0	8
TBC1D9	chr4	-	140627527	140633947	0	22
USP38	chr4	+	143195845	143203407	0	87
USP38	chr4	+	143206226	143212317	0	51
GAB1	chr4	+	143337260	143394816	0	4
SMARCA5	chr4	+	143538938	143543508	0	109
AC139713.2	chr4	+	143865139	143865970	0	1
AC139713.2	chr4	+	143937923	143967087	0	2
AC139713.2	chr4	+	143982039	143992041	0	1
AC139713.2	chr4	+	143992850	144047801	0	2
OTUD4	chr4	-	145144001	145146266	0	29
ZNF827	chr4	-	145761598	145763401	0	6
ZNF827	chr4	-	145815072	145823421	0	6
NR3C2	chr4	-	148435191	148435269	0	6
LRBA	chr4	-	150896456	150900048	0	50
ARFIP1	chr4	+	152780038	152783163	0	2
ARFIP1	chr4	+	152780038	152809189	0	3
ARFIP1	chr4	+	152780091	152809189	0	4
ARFIP1	chr4	+	152780226	152782884	0	2
ARFIP1	chr4	+	152780226	152809189	0	3
ARFIP1	chr4	+	152809238	152809672	0	3
ARFIP1	chr4	+	152809238	152810079	0	4
ARFIP1	chr4	+	152885666	152888132	0	4
TMEM131L	chr4	+	153586379	153588889	0	62
ETFDH	chr4	+	158679519	158679603	0	2
ETFDH	chr4	+	158680182	158682194	0	2
ETFDH	chr4	+	158684673	158684761	0	3
ETFDH	chr4	+	158703591	158706628	0	2
NAF1	chr4	-	163140383	163141930	0	10
NAF1	chr4	-	163141966	163145781	0	12
KLHL2	chr4	+	165311565	165312928	0	32
MSMO1	chr4	+	165340375	165340721	0	8
DDX60L	chr4	-	168468634	168471746	0	7
CBR4	chr4	-	168987755	168989004	0	17
CBR4	chr4	-	168989082	169002070	0	8
CBR4	chr4	-	168989085	169002070	0	4
CLCN3	chr4	+	169697734	169706867	0	13
FBXO8	chr4	-	174241218	174249915	0	29
FBXO8	chr4	-	174250042	174259698	0	15
TRAPPC11	chr4	+	183660395	183663846	0	10
TRAPPC11	chr4	+	183667130	183674712	0	7
TRAPPC11	chr4	+	183680267	183683974	0	20
TRAPPC11	chr4	+	183684359	183685083	0	8
TRAPPC11	chr4	+	183697835	183704978	0	8
IRF2	chr4	-	184399073	184408157	0	6
ACSL1	chr4	-	184770476	184773662	0	10
ACSL1	chr4	-	184773875	184775369	0	5
LRP2BP	chr4	-	185374240	185375612	0	3
C4orf47	chr4	+	185439442	185440539	0	3
C4orf47	chr4	+	185440719	185444435	0	3
C4orf47	chr4	+	185444481	185444963	0	8
SDHAP3	chr5	-	1572286	1574181	0	32
SDHAP3	chr5	-	1576309	1579276	0	65
SDHAP3	chr5	-	1578421	1579276	0	12
SDHAP3	chr5	-	1579484	1584983	0	12
SDHAP3	chr5	-	1585133	1589246	0	25
NDUFS6	chr5	+	1811062	1814338	0	8
NSUN2	chr5	-	6606912	6609825	0	24
MTRR	chr5	+	7897247	7897941	0	10
MTRR	chr5	+	7899456	7899913	0	8
CCT5	chr5	+	10260911	10263133	0	5
MARCH6	chr5	+	10417404	10418675	0	187
MARCH6	chr5	+	10420341	10423734	0	94
MARCH6	chr5	+	10423824	10429892	0	117
DAP	chr5	-	10683571	10761013	0	2
OTULIN	chr5	+	14687646	14692853	0	9
DROSHA	chr5	-	31504635	31505927	0	3
MTMR12	chr5	-	32239103	32242056	0	38
AC138409.2	chr5	-	34218450	34244615	0	8
TTC23L	chr5	+	34880308	34881420	0	2
RAD1	chr5	-	34911812	34911925	0	4
NIPBL	chr5	+	36961583	36970875	0	36
NIPBL	chr5	+	36971851	36971944	0	37
NIPBL	chr5	+	37052566	37060843	0	62
NUP155	chr5	-	37305210	37309128	0	31
NUP155	chr5	-	37318085	37325900	0	17
NUP155	chr5	-	37358151	37362621	0	16
NUP155	chr5	-	37362674	37363887	0	17
WDR70	chr5	+	37516590	37560374	0	8
WDR70	chr5	+	37721215	37724933	0	15
RICTOR	chr5	-	38978650	38979449	0	60
RICTOR	chr5	-	38979538	38981866	0	45
OXCT1	chr5	-	41758962	41762110	0	17
OXCT1	chr5	-	41794078	41801021	0	14
OXCT1	chr5	-	41847037	41850029	0	17
FBXO4	chr5	+	41926101	41927012	0	17
HMGCS1	chr5	-	43297166	43298517	0	193
CCL28	chr5	-	43377484	43379083	0	49
CCL28	chr5	-	43379128	43381800	0	59
NNT	chr5	+	43609346	43609515	0	6
NNT	chr5	+	43616065	43624031	0	7
NNT	chr5	+	43616065	43628199	0	7
NNT	chr5	+	43651884	43659170	0	6
MRPS30	chr5	+	44811154	44811945	0	8
PARP8	chr5	+	50668125	50715630	0	42
PARP8	chr5	+	50715667	50750150	0	29
PARP8	chr5	+	50761898	50778068	0	48
PARP8	chr5	+	50822400	50826754	0	33
NDUFS4	chr5	+	53604895	53608554	0	6
NDUFS4	chr5	+	53639906	53646232	0	9
SLC38A9	chr5	-	55639270	55645788	0	3
IL6ST	chr5	-	55947589	55951928	0	47
MAP3K1	chr5	+	56820816	56856599	0	88
MAP3K1	chr5	+	56873005	56878979	0	138
MAP3K1	chr5	+	56886063	56888225	0	370
GAPT	chr5	+	58493838	58494144	0	5
PDE4D	chr5	-	59685938	59768241	0	20
PDE4D	chr5	-	59765347	59768246	0	9
PPWD1	chr5	+	65566324	65567512	0	17
SGTB	chr5	-	65704378	65705328	0	8
SGTB	chr5	-	65705449	65708488	0	13
ERBIN	chr5	+	65994864	65997127	0	67
SREK1	chr5	+	66162483	66163791	0	62
SREK1	chr5	+	66175041	66178718	0	136
CENPH	chr5	+	69197109	69209706	0	8
AK6	chr5	-	69365754	69369462	0	14
AK6	chr5	-	69365754	69369656	0	8
NAIP	chr5	-	71003857	71012347	0	3
GTF2H2	chr5	-	71037546	71038428	0	7
GTF2H2	chr5	-	71038481	71041521	0	2
BDP1	chr5	+	71483896	71486530	0	118
MCCC2	chr5	+	71635246	71638112	0	7
MCCC2	chr5	+	71640009	71641002	0	11
MRPS27	chr5	-	72257583	72295530	0	6
TNPO1	chr5	+	72889957	72893138	0	52
TNPO1	chr5	+	72889957	72893376	0	49
HEXB	chr5	+	74721236	74721317	0	7
GFM2	chr5	-	74763766	74766499	0	18
GFM2	chr5	-	74763766	74766611	0	5
FAM169A	chr5	-	74814019	74840073	0	18
POLK	chr5	+	75576933	75580555	0	36
POLK	chr5	+	75580597	75581208	0	59
AP3B1	chr5	-	78003055	78020691	0	28
LHFPL2	chr5	-	78494531	78509783	0	4
SSBP2	chr5	-	81437458	81442652	0	19
SSBP2	chr5	-	81464543	81466973	0	26
SSBP2	chr5	-	81473551	81473699	0	16
SSBP2	chr5	-	81615531	81636556	0	30
ATG10	chr5	+	81978849	81987558	0	1
ATG10	chr5	+	82140239	82140418	0	1
RASA1	chr5	+	87362671	87369812	0	14
RASA1	chr5	+	87379850	87383712	0	30
TMEM161B	chr5	-	88228528	88236033	0	8
TMEM161B	chr5	-	88264137	88268720	0	11
TMEM161B-AS1	chr5	+	88270585	88281143	0	1
TMEM161B-AS1	chr5	+	88281197	88282041	0	2
TMEM161B-AS1	chr5	+	88282866	88285743	0	3
TMEM161B-AS1	chr5	+	88285851	88287438	0	1
MEF2C-AS1	chr5	+	88903990	88905208	0	2
MEF2C-AS1	chr5	+	88905270	88947807	0	9
MEF2C-AS1	chr5	+	88905773	88943015	0	4
MEF2C-AS1	chr5	+	88943122	88947807	0	12
MEF2C-AS1	chr5	+	88947919	88948135	0	34
MEF2C-AS1	chr5	+	88948215	88951873	0	3
MEF2C-AS1	chr5	+	88948215	88953877	0	3
MEF2C-AS1	chr5	+	88953941	88957098	0	2
MEF2C-AS1	chr5	+	88957236	88965840	0	2
MEF2C-AS1	chr5	+	89150595	89150718	0	2
MEF2C-AS1	chr5	+	89204052	89217081	0	3
MEF2C-AS1	chr5	+	89443903	89465915	0	3
LYSMD3	chr5	-	90525300	90529014	0	23
ARRDC3	chr5	-	91373876	91374113	0	48
FAM172A	chr5	-	93781943	93784382	0	15
FAM172A	chr5	-	93994504	94050730	0	26
FAM172A	chr5	-	93994504	94053125	0	15
FAM172A	chr5	-	94057203	94074645	0	30
SLF1	chr5	+	94654752	94663749	0	6
SLF1	chr5	+	94663908	94670150	0	9
SLF1	chr5	+	94686718	94687176	0	6
SLF1	chr5	+	94697917	94701694	0	6
SLF1	chr5	+	94708289	94714587	0	9
TTC37	chr5	-	95516750	95516910	0	12
ELL2	chr5	-	95906876	95913770	0	30
ELL2	chr5	-	95919545	95932663	0	54
ERAP1	chr5	-	96786549	96790295	0	20
ERAP1	chr5	-	96792192	96795041	0	22
LNPEP	chr5	+	97022484	97027732	0	44
LIX1-AS1	chr5	+	97098973	97101758	0	137
RIOK2	chr5	-	97178334	97178364	0	7
CHD1	chr5	-	98875113	98879551	0	368
FBXL17	chr5	-	108344026	108348398	0	14
FER	chr5	+	108798389	108820150	0	25
FER	chr5	+	108820524	108832769	0	42
WDR36	chr5	+	111123924	111125607	0	25
EPB41L4A	chr5	-	112204488	112209891	0	4
EPB41L4A	chr5	-	112293900	112307385	0	2
APC	chr5	+	112837068	112837552	0	12
REEP5	chr5	-	112887183	112887641	0	9
DCP2	chr5	+	112992770	112993105	0	44
DCP2	chr5	+	112993173	113001083	0	31
DCP2	chr5	+	113001674	113010755	0	19
YTHDC2	chr5	+	113527401	113532878	0	24
YTHDC2	chr5	+	113539181	113542367	0	31
PGGT1B	chr5	-	115212303	115212419	0	11
PGGT1B	chr5	-	115212307	115212419	0	36
FEM1C	chr5	-	115525617	115529517	0	23
FEM1C	chr5	-	115529578	115542949	0	62
COMMD10	chr5	+	116134178	116180401	0	18
COMMD10	chr5	+	116303683	116317516	0	9
COMMD10	chr5	+	116303683	116318210	0	10
COMMD10	chr5	+	116317597	116318210	0	11
COMMD10	chr5	+	116318300	116382277	0	11
COMMD10	chr5	+	116318300	116399481	0	15
DMXL1	chr5	+	119164676	119166615	0	23
HSD17B4	chr5	+	119529980	119536422	0	14
CEP120	chr5	-	123383082	123386517	0	70
ZNF608	chr5	-	124644661	124646842	0	6
ZNF608	chr5	-	124690680	124701013	0	2
ZNF608	chr5	-	124690680	124744083	0	2
ALDH7A1	chr5	-	126568356	126569939	0	1
LINC01184	chr5	-	127956921	127966162	0	2
LINC01184	chr5	-	128063341	128064764	0	2
LINC01184	chr5	-	128082191	128082969	0	1
CDC42SE2	chr5	+	131391108	131391828	0	70
RAPGEF6	chr5	-	131489654	131495552	0	16
RAPGEF6	chr5	-	131510491	131521470	0	15
C5orf56	chr5	+	132411041	132412079	0	5
AC116366.1	chr5	-	132472736	132472844	0	4
KIF3A	chr5	-	132700265	132700646	0	5
KIF3A	chr5	-	132703619	132715756	0	9
AFF4	chr5	-	132888160	132892163	0	146
AFF4	chr5	-	132892533	132893029	0	34
HSPA4	chr5	+	133074126	133076568	0	43
JADE2	chr5	+	134536844	134537988	0	17
CAMLG	chr5	+	134738792	134750758	0	70
CAMLG	chr5	+	134741523	134750758	0	18
DDX46	chr5	+	134784798	134785464	0	10
C5orf24	chr5	+	134857431	134858106	0	2
TXNDC15	chr5	+	134888182	134899488	0	4
PCBD2	chr5	+	134905223	134905899	0	2
PCBD2	chr5	+	134968089	134968347	0	2
KLHL3	chr5	-	137662031	137671769	0	1
KLHL3	chr5	-	137671952	137677544	0	1
KLHL3	chr5	-	137692447	137709749	0	2
KLHL3	chr5	-	137698408	137720464	0	3
KDM3B	chr5	+	138377825	138381515	0	28
ETF1	chr5	-	138510629	138511474	0	88
HSPA9	chr5	-	138561789	138567000	0	200
CYSTM1	chr5	+	140194652	140228729	0	8
ANKHD1	chr5	+	140510181	140513362	0	33
ANKHD1	chr5	+	140538261	140538969	0	29
APBB3	chr5	-	140560526	140560638	0	8
APBB3	chr5	-	140562499	140563593	0	8
IK	chr5	+	140654727	140657553	0	64
WDR55	chr5	+	140667113	140668233	0	10
ZMAT2	chr5	+	140700912	140703917	0	8
HDAC3	chr5	-	141626071	141627892	0	15
FCHSD1	chr5	-	141641757	141644217	0	19
NDFIP1	chr5	+	142135817	142140562	0	38
ARHGAP26	chr5	+	142913293	142919210	0	5
ARHGAP26	chr5	+	143057747	143103188	0	6
LARS	chr5	-	146130158	146132897	0	11
LARS	chr5	-	146144709	146149433	0	9
AC091959.3	chr5	+	146260898	146263490	0	35
TCERG1	chr5	+	146454564	146455055	0	38
TCERG1	chr5	+	146480094	146481446	0	58
TCERG1	chr5	+	146481476	146482591	0	35
TCERG1	chr5	+	146503539	146507027	0	132
FBXO38	chr5	+	148392089	148394713	0	13
FBXO38	chr5	+	148424117	148425578	0	17
FBXO38	chr5	+	148433737	148438405	0	17
TNIP1	chr5	-	151042961	151049823	0	28
GALNT10	chr5	+	154329738	154371926	0	11
GALNT10	chr5	+	154372029	154376276	0	7
GALNT10	chr5	+	154409762	154415782	0	20
LARP1	chr5	+	154803745	154805880	0	8
ADAM19	chr5	-	157513505	157530806	0	54
EBF1	chr5	-	158941979	159073395	0	68
RNF145	chr5	-	159169819	159194715	0	15
RNF145	chr5	-	159176867	159194715	0	32
RARS	chr5	+	168494465	168494549	0	15
FBXW11	chr5	-	171870858	171876284	0	84
ATP6V0E1	chr5	+	172986760	172994774	0	39
CREBRF	chr5	+	173080798	173086500	0	61
CPEB4	chr5	+	173910604	173942883	0	7
CPEB4	chr5	+	173949597	173949879	0	32
SIMC1	chr5	+	176322425	176336719	0	4
FAF2	chr5	+	176479256	176485748	0	46
FAF2	chr5	+	176489027	176493998	0	20
RNF44	chr5	-	176531012	176531462	0	7
RNF44	chr5	-	176532516	176536462	0	11
UIMC1	chr5	-	176958154	176970741	0	38
ZNF346	chr5	+	177023234	177023706	0	9
ZNF346	chr5	+	177023774	177041125	0	4
ZNF346	chr5	+	177041229	177044388	0	8
ZNF346	chr5	+	177064700	177079385	0	5
NSD1	chr5	+	177246796	177247923	0	16
NSD1	chr5	+	177248079	177248180	0	20
NSD1	chr5	+	177280834	177283786	0	13
NSD1	chr5	+	177280834	177288818	0	20
GRK6	chr5	+	177430967	177432232	0	46
GRK6	chr5	+	177433239	177433535	0	26
B4GALT7	chr5	+	177607527	177608909	0	9
AC139795.1	chr5	-	177621487	177626435	0	5
HNRNPAB	chr5	+	178205046	178206731	0	16
PHYKPL	chr5	-	178222610	178222851	0	10
CLK4	chr5	-	178619896	178622392	0	29
RUFY1	chr5	+	179569425	179575240	0	6
RUFY1	chr5	+	179577136	179580722	0	6
RUFY1	chr5	+	179586563	179589545	0	8
RUFY1	chr5	+	179607659	179608489	0	8
RUFY1	chr5	+	179608616	179609375	0	9
CANX	chr5	+	179708380	179709872	0	37
MRNIP	chr5	-	179837885	179839582	0	8
MAPK9	chr5	-	180269409	180277236	0	5
MGAT1	chr5	-	180795875	180803601	0	4
MGAT1	chr5	-	180795875	180803812	0	1
MGAT1	chr5	-	180795875	180808501	0	4
MGAT1	chr5	-	180795875	180808647	0	4
MGAT1	chr5	-	180808597	180809373	0	1
MGAT1	chr5	-	180809076	180809335	0	1
ZFP62	chr5	-	180848082	180850581	0	3
ZFP62	chr5	-	180849256	180850581	0	2
ZFP62	chr5	-	180849278	180850581	0	1
ZFP62	chr5	-	180851493	180860039	0	2
ZFP62	chr5	-	180852060	180852902	0	8
ZFP62	chr5	-	180852951	180860527	0	1
ZFP62	chr5	-	180853285	180860527	0	1
ZFP62	chr5	-	180860654	180861218	0	1
TRIM52	chr5	-	181259871	181260000	0	5
IRF4	chr6	+	395935	397110	0	9
IRF4	chr6	+	397252	401423	0	21
EXOC2	chr6	-	619543	632940	0	12
WRNIP1	chr6	+	2766444	2770119	0	9
WRNIP1	chr6	+	2766444	2779262	0	8
WRNIP1	chr6	+	2770361	2772987	0	24
WRNIP1	chr6	+	2773141	2779262	0	10
SERPINB9	chr6	-	2891988	2895390	0	20
ECI2	chr6	-	4117451	4117542	0	5
CDYL	chr6	+	4890936	4891712	0	4
CDYL	chr6	+	4892379	4935449	0	7
FARS2	chr6	+	5613320	5616438	0	15
RIOK1	chr6	+	7392969	7393098	0	17
TXNDC5	chr6	-	7882659	7884358	0	184
SLC35B3	chr6	-	8416995	8419579	0	1
SLC35B3	chr6	-	8419644	8420720	0	2
SLC35B3	chr6	-	8426723	8427936	0	1
SLC35B3	chr6	-	8428994	8429863	0	1
SLC35B3	chr6	-	8430157	8432133	0	7
SLC35B3	chr6	-	8430157	8432206	0	3
SLC35B3	chr6	-	8430157	8435342	0	3
SLC35B3	chr6	-	8432274	8434384	0	9
SLC35B3	chr6	-	8434430	8435342	0	8
GCNT2	chr6	+	10529836	10618663	0	3
GCNT2	chr6	+	10601470	10621350	0	5
GCNT2	chr6	+	10628541	10628666	0	1
MAK	chr6	-	10803891	10813643	0	25
NEDD9	chr6	-	11272293	11305065	0	8
SIRT5	chr6	+	13597016	13600833	0	5
CD83	chr6	+	14118065	14133648	0	426
AL109914.1	chr6	-	14598691	14599630	0	1
MYLIP	chr6	+	16130747	16143019	0	23
MYLIP	chr6	+	16143217	16144896	0	57
NUP153	chr6	-	17629539	17637152	0	52
NUP153	chr6	-	17633578	17637152	0	155
NUP153	chr6	-	17649300	17662017	0	74
TDP2	chr6	-	24651069	24654411	0	7
C6orf62	chr6	-	24710589	24714317	0	71
CMAHP	chr6	-	25110103	25110228	0	4
CMAHP	chr6	-	25110103	25113497	0	2
CMAHP	chr6	-	25110103	25114990	0	3
CMAHP	chr6	-	25110427	25113591	0	2
CMAHP	chr6	-	25113782	25114308	0	5
CMAHP	chr6	-	25115100	25119133	0	9
CMAHP	chr6	-	25119230	25137619	0	5
CMAHP	chr6	-	25137823	25138069	0	2
CARMIL1	chr6	+	25551085	25556700	0	13
CARMIL1	chr6	+	25556850	25563201	0	13
CARMIL1	chr6	+	25581092	25581242	0	11
TRIM38	chr6	+	25962917	25963048	0	23
TRIM38	chr6	+	25969420	25971818	0	72
HIST1H2AC	chr6	+	26124633	26127697	0	3
HIST1H2AC	chr6	+	26124749	26127697	0	4
HIST1H2AC	chr6	+	26127761	26138053	0	2
HIST1H4H	chr6	-	26281587	26284668	0	3
GUSBP2	chr6	-	26925275	26956388	0	5
HIST1H2BN	chr6	+	27841661	27847325	0	1
ZSCAN16	chr6	+	28126921	28129371	0	5
ZKSCAN8	chr6	+	28142029	28149482	0	8
TRIM26	chr6	-	30189199	30190012	0	45
HLA-L	chr6	+	30262342	30262507	0	25
TRIM39	chr6	+	30340620	30341388	0	18
GNL1	chr6	-	30546836	30546954	0	44
GNL1	chr6	-	30547013	30547111	0	29
GNL1	chr6	-	30554915	30555554	0	13
GNL1	chr6	-	30555191	30556130	0	16
PRR3	chr6	+	30558953	30561327	0	3
PRR3	chr6	+	30558953	30561833	0	2
PRR3	chr6	+	30560601	30561327	0	2
ABCF1	chr6	+	30590213	30590534	0	21
PPP1R10	chr6	-	30604735	30605922	0	9
MDC1	chr6	-	30702877	30703417	0	12
MDC1	chr6	-	30707454	30708135	0	4
DDR1	chr6	+	30885231	30885624	0	3
VARS2	chr6	+	30918051	30918826	0	4
LST1	chr6	+	31587318	31587580	0	2
PRRC2A	chr6	+	31625611	31626019	0	54
ABHD16A	chr6	-	31689704	31690538	0	7
MSH5	chr6	+	31744581	31746459	0	3
MSH5	chr6	+	31758293	31759096	0	4
VWA7	chr6	-	31769791	31771732	0	1
VARS	chr6	-	31783186	31784393	0	4
VARS	chr6	-	31784714	31785568	0	6
VARS	chr6	-	31792895	31794830	0	4
STK19	chr6	+	31974052	31978902	0	4
HLA-DOB	chr6	-	32813471	32814319	0	23
TAP1	chr6	-	32847204	32847303	0	43
TAP1	chr6	-	32848840	32850319	0	79
PSMB9	chr6	+	32856205	32858004	0	9
PSMB9	chr6	+	32858134	32859404	0	5
RXRB	chr6	-	33195050	33195569	0	11
RXRB	chr6	-	33195702	33196433	0	5
RXRB	chr6	-	33198361	33199168	0	5
ITPR3	chr6	+	33685073	33685358	0	14
LEMD2	chr6	-	33771911	33772491	0	26
NUDT3	chr6	-	34332388	34341861	0	20
TAF11	chr6	-	34878720	34879625	0	56
TAF11	chr6	-	34878720	34882931	0	63
PPARD	chr6	+	35347150	35348362	0	23
PPARD	chr6	+	35347150	35352928	0	19
PPARD	chr6	+	35347150	35356228	0	46
PPARD	chr6	+	35353050	35356228	0	31
SRPK1	chr6	-	35842604	35856392	0	9
SRPK1	chr6	-	35857368	35869481	0	19
MAPK14	chr6	+	36083113	36089680	0	30
MAPK14	chr6	+	36089784	36090942	0	21
MAPK14	chr6	+	36091043	36095794	0	11
MAPK14	chr6	+	36095866	36095986	0	13
Z84485.1	chr6	-	36146930	36158647	0	3
BRPF3	chr6	+	36201770	36207312	0	7
KCTD20	chr6	+	36470257	36479590	0	35
KCTD20	chr6	+	36481838	36484713	0	19
STK38	chr6	-	36540204	36547189	0	15
C6orf89	chr6	+	36914693	36919577	0	7
C6orf89	chr6	+	36924093	36924693	0	6
C6orf89	chr6	+	36925116	36927696	0	6
MTCH1	chr6	-	36978611	36985852	0	99
FGD2	chr6	+	37013765	37013966	0	45
FGD2	chr6	+	37025938	37026090	0	27
FGD2	chr6	+	37026325	37027428	0	25
CMTR1	chr6	+	37459684	37471020	0	29
CMTR1	chr6	+	37461645	37462828	0	25
MDGA1	chr6	-	37642049	37643808	0	16
FOXP4	chr6	+	41565964	41584768	0	13
FOXP4	chr6	+	41594991	41597780	0	7
TAF8	chr6	+	42057513	42068464	0	4
UBR2	chr6	+	42632904	42634247	0	30
UBR2	chr6	+	42642481	42644217	0	14
UBR2	chr6	+	42684871	42689568	0	21
RPL7L1	chr6	+	42884750	42886255	0	18
CNPY3	chr6	+	42929721	42935411	0	28
CNPY3	chr6	+	42934598	42935411	0	39
CNPY3	chr6	+	42935473	42935573	0	43
AL035587.1	chr6	+	42940606	42940829	0	7
AL035587.1	chr6	+	42940929	42943797	0	4
AL035587.1	chr6	+	42942076	42943797	0	1
AL035587.1	chr6	+	42942076	42947607	0	1
AL035587.1	chr6	+	42943970	42947604	0	1
MRPL2	chr6	-	43054486	43056080	0	5
MRPL2	chr6	-	43055618	43056080	0	5
KLC4	chr6	+	43066525	43070691	0	4
KLC4	chr6	+	43072964	43074621	0	2
KLC4	chr6	+	43073338	43074621	0	2
CUL9	chr6	+	43184905	43185490	0	7
CUL9	chr6	+	43188118	43193000	0	6
CUL9	chr6	+	43198855	43199928	0	12
CRIP3	chr6	-	43299816	43306218	0	3
CRIP3	chr6	-	43301480	43305539	0	3
CRIP3	chr6	-	43306517	43307838	0	5
ABCC10	chr6	+	43427967	43432141	0	8
ABCC10	chr6	+	43438390	43438623	0	5
ABCC10	chr6	+	43444010	43444787	0	6
ABCC10	chr6	+	43449209	43449421	0	4
POLR1C	chr6	+	43519905	43520065	0	14
MRPL14	chr6	-	44116629	44125952	0	12
TMEM63B	chr6	+	44141098	44147376	0	24
TMEM63B	chr6	+	44149965	44150563	0	6
CDC5L	chr6	+	44398927	44403808	0	57
CD2AP	chr6	+	47609714	47612472	0	33
[truncated: 3,530 more rows]

## Sheet: bNBC_B
gene_name	chr	strand	start	end	ann	unique_reads
LINC01128	chr1	+	843960	847653	0	3
UBE2J2	chr1	-	1255487	1256991	0	7
ATAD3B	chr1	+	1477350	1477750	0	29
ATAD3A	chr1	+	1527862	1533925	0	5
CDK11B	chr1	-	1649637	1652468	0	37
PANK4	chr1	-	2511683	2514001	0	65
PANK4	chr1	-	2514466	2518163	0	14
PANK4	chr1	-	2514466	2519142	0	8
PANK4	chr1	-	2518264	2519142	0	10
C1orf174	chr1	-	3891057	3892740	0	12
NOL9	chr1	-	6526003	6528993	0	17
NOL9	chr1	-	6533441	6549570	0	29
ZBTB48	chr1	+	6582299	6586694	0	14
ZBTB48	chr1	+	6582299	6587204	0	14
ZBTB48	chr1	+	6588442	6588915	0	28
DNAJC11	chr1	-	6653415	6653910	0	11
ENO1	chr1	-	8868057	8871890	0	86
H6PD	chr1	+	9262270	9263508	0	9
PIK3CD	chr1	+	9720661	9720744	0	38
PIK3CD	chr1	+	9721248	9721760	0	86
PIK3CD	chr1	+	9723292	9724275	0	73
LZIC	chr1	-	9932898	9934771	0	13
UBE4B	chr1	+	10095596	10098591	0	16
UBE4B	chr1	+	10151561	10161141	0	16
PEX14	chr1	+	10495321	10519802	0	17
PEX14	chr1	+	10536297	10541051	0	15
PEX14	chr1	+	10536297	10618331	0	19
EXOSC10	chr1	-	11081238	11087447	0	34
MTOR	chr1	-	11115468	11121245	0	74
MTOR	chr1	-	11231054	11232435	0	31
MTOR	chr1	-	11256192	11258484	0	39
UBIAD1	chr1	+	11274060	11278637	0	12
CLCN6	chr1	+	11822934	11823706	0	31
CLCN6	chr1	+	11841477	11842649	0	15
VPS13D	chr1	+	12318337	12321808	0	28
VPS13D	chr1	+	12335827	12341782	0	68
VPS13D	chr1	+	12356524	12362719	0	38
VPS13D	chr1	+	12497631	12499440	0	37
DDI2	chr1	+	15643650	15646836	0	78
DDI2	chr1	+	15646984	15649719	0	38
DDI2	chr1	+	15651895	15659836	0	94
ZBTB17	chr1	-	15943194	15943598	0	21
FBXO42	chr1	-	16251785	16253095	0	18
FBXO42	chr1	-	16315435	16316436	0	34
SZRD1	chr1	+	16395578	16397488	0	125
CROCCP2	chr1	-	16620600	16625774	0	8
CROCCP2	chr1	-	16643145	16644445	0	10
CROCC	chr1	+	16914137	16930285	0	13
SDHB	chr1	-	17022730	17023840	0	44
UBR4	chr1	-	19155668	19156766	0	44
UBR4	chr1	-	19167231	19169434	0	45
UBR4	chr1	-	19198928	19201717	0	52
EMC1	chr1	-	19221080	19222623	0	10
EMC1	chr1	-	19230963	19232623	0	16
EMC1	chr1	-	19239302	19239694	0	7
EMC1	chr1	-	19243515	19243613	0	11
MINOS1	chr1	+	19623856	19626386	0	53
DDOST	chr1	-	20652971	20654222	0	84
EIF4G3	chr1	-	20825198	20829146	0	44
EIF4G3	chr1	-	20865262	20879281	0	22
USP48	chr1	-	21704387	21705726	0	22
USP48	chr1	-	21747149	21751506	0	20
USP48	chr1	-	21756702	21756828	0	59
USP48	chr1	-	21756963	21757662	0	45
ZBTB40	chr1	+	22506241	22508529	0	31
KDM1A	chr1	+	23030634	23040258	0	22
KDM1A	chr1	+	23040434	23044426	0	24
KDM1A	chr1	+	23044486	23046548	0	20
HNRNPR	chr1	-	23321663	23337753	0	163
SRSF10	chr1	-	23975070	23977910	0	164
SRSF10	chr1	-	23978273	23980190	0	167
IFNLR1	chr1	-	24169601	24187190	0	10
RUNX3	chr1	-	24902666	24919239	0	15
RSRP1	chr1	-	25333621	25333708	0	62
DHDDS	chr1	+	26433008	26442730	0	4
DHDDS	chr1	+	26446432	26460036	0	3
ARID1A	chr1	+	26766566	26771118	0	19
GPATCH3	chr1	-	26894410	26897089	0	73
GPATCH3	chr1	-	26897121	26897300	0	101
GPATCH3	chr1	-	26897725	26900121	0	21
WDTC1	chr1	+	27292397	27294513	0	31
SYTL1	chr1	+	27349498	27350388	0	42
FGR	chr1	-	27614922	27615433	0	28
STX12	chr1	+	27801815	27812162	0	28
RPA2	chr1	-	27897121	27906927	0	103
DNAJC8	chr1	-	28208413	28210570	0	216
MED18	chr1	+	28329180	28334416	0	3
PHACTR4	chr1	+	28493091	28494873	0	15
LAPTM5	chr1	-	30741716	30757658	0	1104
PUM1	chr1	-	30966197	30967098	0	68
PUM1	chr1	-	31007102	31015092	0	99
PUM1	chr1	-	31015139	31019428	0	109
PUM1	chr1	-	31015139	31028795	0	79
PUM1	chr1	-	31019509	31028795	0	110
PEF1	chr1	-	31632638	31635221	0	17
PEF1	chr1	-	31632638	31644840	0	65
KPNA6	chr1	+	32108134	32139754	0	46
KPNA6	chr1	+	32167296	32170706	0	99
TMEM234	chr1	-	32215795	32216319	0	5
EIF3I	chr1	+	32228816	32230926	0	177
FAM229A	chr1	-	32362486	32363640	0	4
BSDC1	chr1	-	32378048	32381213	0	76
ZBTB8OS	chr1	-	32621948	32634767	0	8
ZBTB8OS	chr1	-	32621948	32650428	0	7
ZBTB8OS	chr1	-	32621948	32650432	0	10
ZBTB8OS	chr1	-	32631879	32633950	0	6
S100PBP	chr1	+	32830067	32832333	0	10
SMIM12	chr1	-	34855982	34857654	0	12
SMIM12	chr1	-	34855982	34858812	0	5
ZMYM4	chr1	+	35415714	35419469	0	39
KIAA0319L	chr1	-	35441138	35442905	0	61
AGO4	chr1	+	35825494	35825604	0	20
AGO4	chr1	+	35825678	35825925	0	25
ADPRHL2	chr1	+	36089115	36091617	0	29
THRAP3	chr1	+	36301084	36301555	0	534
STK40	chr1	-	36358382	36361220	0	18
MRPS15	chr1	-	36457981	36461263	0	20
MRPS15	chr1	-	36457981	36462087	0	20
ZC3H12A	chr1	+	37474629	37475461	0	57
C1orf109	chr1	-	37686452	37687790	0	6
YRDC	chr1	-	37803997	37806856	0	37
INPP5B	chr1	-	37868614	37869484	0	18
INPP5B	chr1	-	37870014	37872929	0	36
INPP5B	chr1	-	37885825	37886572	0	15
INPP5B	chr1	-	37886658	37886887	0	13
INPP5B	chr1	-	37890681	37891357	0	15
SF3A3	chr1	-	37969735	37979464	0	22
RLF	chr1	+	40195764	40201927	0	153
RLF	chr1	+	40222710	40223220	0	89
RLF	chr1	+	40222710	40223295	0	102
ZMPSTE24	chr1	+	40262876	40267785	0	17
SMAP2	chr1	+	40374223	40375746	0	214
CTPS1	chr1	+	40997526	40999829	0	13
FOXJ3	chr1	-	42278784	42311049	0	71
SVBP	chr1	-	42807500	42817189	0	14
ELOVL1	chr1	-	43364137	43365563	0	20
SZT2	chr1	+	43422225	43422768	0	12
KDM4A	chr1	+	43698013	43700534	0	24
ST3GAL3	chr1	+	43899727	43916627	0	4
ATP6V0B	chr1	+	43975974	43976089	0	92
PLK3	chr1	+	44803153	44803599	0	5
PLK3	chr1	+	44804501	44805240	0	6
TESK2	chr1	-	45345558	45346692	0	30
TESK2	chr1	-	45346779	45347608	0	23
TESK2	chr1	-	45355449	45358371	0	10
POMGNT1	chr1	-	46193388	46193854	0	7
LRRC41	chr1	-	46280290	46281124	0	9
LRRC41	chr1	-	46281385	46297562	0	10
NSUN4	chr1	+	46345144	46360703	0	14
EPS15	chr1	-	51481314	51508688	0	32
EPS15	chr1	-	51508771	51519198	0	51
NRDC	chr1	-	51789657	51790899	0	22
NRDC	chr1	-	51791661	51792376	0	13
CC2D1B	chr1	-	52356442	52356760	0	10
CC2D1B	chr1	-	52359534	52360073	0	13
ECHDC2	chr1	-	52898719	52899173	0	8
ECHDC2	chr1	-	52916488	52921552	0	8
HSPB11	chr1	-	53928440	53929845	0	8
TMEM59	chr1	-	54040840	54041723	0	81
MRPL37	chr1	+	54210131	54216140	0	18
USP24	chr1	-	55086038	55089671	0	53
FGGY	chr1	+	59345046	59346246	0	17
USP1	chr1	+	62441608	62447340	0	56
DOCK7	chr1	-	62457705	62475207	0	4
DOCK7	chr1	-	62543745	62555824	0	4
ALG6	chr1	+	63411806	63411925	0	12
ITGB3BP	chr1	-	63486773	63490082	0	15
JAK1	chr1	-	64879148	64882891	0	208
JAK1	chr1	-	64883063	64883276	0	272
PDE4B	chr1	+	66368065	66372312	0	148
WDR78	chr1	-	66893361	66905200	0	4
LRRC40	chr1	-	70165630	70173464	0	21
LRRC40	chr1	-	70178993	70184784	0	24
ANKRD13C	chr1	-	70262847	70274719	0	45
RABGGTB	chr1	+	75787604	75791284	0	113
RABGGTB	chr1	+	75791571	75794083	0	495
ST6GALNAC3	chr1	+	76313999	76406823	0	7
ST6GALNAC3	chr1	+	76406884	76412007	0	7
ST6GALNAC3	chr1	+	76412417	76628619	0	10
USP33	chr1	-	77713281	77717866	0	63
USP33	chr1	-	77718641	77720261	0	44
USP33	chr1	-	77718641	77720278	0	39
USP33	chr1	-	77720586	77721171	0	140
MIGA1	chr1	+	77779736	77783242	0	33
MIGA1	chr1	+	77859386	77861223	0	35
IFI44L	chr1	+	78628999	78635336	0	12
LINC01781	chr1	+	80641401	80644062	0	7
LINC01781	chr1	+	80641401	80646562	0	24
PRKACB	chr1	+	84197824	84202764	0	56
PRKACB	chr1	+	84197824	84214152	0	53
CTBS	chr1	-	84564304	84565840	0	38
SH3GLB1	chr1	+	86731286	86734601	0	42
PKN2	chr1	+	88805671	88807312	0	36
GBP3	chr1	-	89013771	89014082	0	10
RPAP2	chr1	+	92301590	92303237	0	19
EVI5	chr1	-	92736627	92784835	0	33
MTF2	chr1	+	93115088	93118344	0	121
CCDC18	chr1	+	93182482	93183359	0	17
CCDC18	chr1	+	93201988	93207106	0	11
CCDC18	chr1	+	93220470	93221608	0	11
CCDC18	chr1	+	93236390	93237261	0	18
ABCD3	chr1	+	94475737	94478523	0	10
PTBP2	chr1	+	96785254	96806418	0	34
SLC35A3	chr1	+	99999415	100007089	0	15
RTCA	chr1	+	100266624	100268136	0	14
RTCA	chr1	+	100273452	100275598	0	27
SLC25A24	chr1	-	108185954	108195431	0	60
SLC25A24	chr1	-	108195480	108199955	0	32
PRPF38B	chr1	+	108695780	108696042	0	128
PRPF38B	chr1	+	108696351	108698603	0	115
TAF13	chr1	-	109066232	109075920	0	18
PSMA5	chr1	-	109402090	109402312	0	67
PSMA5	chr1	-	109402527	109409927	0	84
PSMA5	chr1	-	109412184	109415236	0	46
AMPD2	chr1	+	109628495	109629108	0	9
AHCYL1	chr1	+	110019626	110021673	0	16
STRIP1	chr1	+	110040703	110043087	0	37
LAMTOR5-AS1	chr1	+	110347803	110372139	0	5
LAMTOR5-AS1	chr1	+	110347887	110351190	0	11
LAMTOR5-AS1	chr1	+	110347887	110363769	0	6
LAMTOR5-AS1	chr1	+	110347887	110365977	0	9
LAMTOR5-AS1	chr1	+	110347887	110372139	0	9
LAMTOR5-AS1	chr1	+	110351288	110355875	0	9
LAMTOR5-AS1	chr1	+	110356031	110365977	0	3
LAMTOR5-AS1	chr1	+	110356031	110372139	0	4
CD53	chr1	+	110894401	110899123	0	77
DRAM2	chr1	-	111119959	111120531	0	72
CEPT1	chr1	+	111161296	111173113	0	58
DENND2D	chr1	-	111189253	111191006	0	14
DENND2D	chr1	-	111191065	111192139	0	17
DENND2D	chr1	-	111194726	111195667	0	26
DENND2D	chr1	-	111197253	111197705	0	28
OVGP1	chr1	-	111415344	111419609	0	6
OVGP1	chr1	-	111415344	111421564	0	23
AL390195.1	chr1	-	111440770	111441137	0	1
WDR77	chr1	-	111447144	111448618	0	20
C1orf162	chr1	+	111477428	111477982	0	16
RAP1A	chr1	+	111699607	111703335	0	10
DDX20	chr1	+	111760848	111761225	0	224
ST7L	chr1	-	112575233	112576985	0	6
ST7L	chr1	-	112616844	112618246	0	11
CAPZA1	chr1	+	112659779	112661205	0	142
CAPZA1	chr1	+	112661252	112667073	0	94
MOV10	chr1	+	112694629	112695415	0	13
LRIG2	chr1	+	113107757	113112478	0	33
PHTF1	chr1	-	113706162	113710253	0	9
AP4B1	chr1	-	113896038	113897839	0	20
AP4B1	chr1	-	113896038	113898717	0	15
HIPK1	chr1	+	113952889	113955562	0	268
HIPK1	chr1	+	113956811	113958065	0	113
HIPK1	chr1	+	113970197	113971898	0	66
HIPK1	chr1	+	113970197	113973023	0	91
TRIM33	chr1	-	114399609	114402759	0	62
TRIM33	chr1	-	114427894	114433616	0	44
NRAS	chr1	-	114713978	114716657	0	70
CSDE1	chr1	-	114727090	114732603	0	492
ATP1A1	chr1	+	116390411	116392853	0	35
ATP1A1	chr1	+	116393723	116396597	0	147
GDAP2	chr1	-	117879807	117881822	0	20
GDAP2	chr1	-	117899216	117902616	0	20
GDAP2	chr1	-	117906582	117912529	0	23
WARS2	chr1	-	119031279	119032925	0	7
NOTCH2	chr1	-	119941754	119950723	0	90
NOTCH2	chr1	-	119955232	119963573	0	56
NBPF8	chr1	+	120436390	120436487	0	23
NBPF26	chr1	+	120826457	120827053	0	168
NBPF15	chr1	-	144440295	144442669	0	11
NBPF15	chr1	-	144440295	144448856	0	14
NBPF15	chr1	-	144440295	144450771	0	9
AC241585.2	chr1	-	145164638	145168881	0	3
AC241585.2	chr1	-	145169086	145215638	0	3
GPR89A	chr1	+	145608175	145612204	0	4
POLR3C	chr1	+	145836574	145838055	0	22
NBPF12	chr1	+	146943562	146946554	0	21
CHD1L	chr1	+	147259918	147264428	0	33
CHD1L	chr1	+	147268878	147272170	0	68
GPR89B	chr1	+	147928578	147932595	0	4
GPR89B	chr1	+	147928578	147932598	0	4
GPR89B	chr1	+	147966148	147966553	0	4
LINC01138	chr1	-	148428912	148433378	0	1
LINC01138	chr1	-	148428912	148433523	0	1
LINC01138	chr1	-	148428912	148435145	0	2
LINC01138	chr1	-	148428912	148459601	0	2
LINC01138	chr1	-	148433629	148435145	0	1
LINC01138	chr1	-	148435232	148459601	0	1
LINC01138	chr1	-	148435232	148460730	0	4
LINC01138	chr1	-	148435354	148458640	0	2
LINC01138	chr1	-	148436900	148459601	0	1
NBPF14	chr1	-	148640089	148661572	0	20
NBPF9	chr1	-	149082430	149090204	0	13
NBPF9	chr1	-	149098706	149100740	0	23
LINC00869	chr1	+	149646785	149647380	0	2
LINC00869	chr1	+	149661089	149664520	0	3
LINC00869	chr1	+	149665133	149665804	0	2
LINC00869	chr1	+	149668407	149669188	0	3
PRPF3	chr1	+	150338326	150340402	0	34
PRPF3	chr1	+	150344261	150346407	0	33
PRPF3	chr1	+	150344547	150346407	0	63
ENSA	chr1	-	150625808	150627023	0	140
ARNT	chr1	-	150814236	150816258	0	9
ARNT	chr1	-	150836493	150846262	0	10
CERS2	chr1	-	150967877	150968394	0	46
PSMD4	chr1	+	151264918	151265393	0	24
ZNF687	chr1	+	151288706	151289377	0	26
PSMB4	chr1	+	151400588	151401238	0	341
POGZ	chr1	-	151408240	151408693	0	21
POGZ	chr1	-	151428413	151430665	0	35
MRPL9	chr1	-	151762500	151763326	0	87
ILF2	chr1	-	153662795	153663214	0	237
GATAD2B	chr1	-	153813540	153816272	0	13
DENND4B	chr1	-	153930603	153932203	0	28
DENND4B	chr1	-	153930857	153931022	0	44
DENND4B	chr1	-	153939045	153940155	0	24
JTB	chr1	-	153975905	153976975	0	129
UBAP2L	chr1	+	154228725	154235195	0	229
UBAP2L	chr1	+	154241797	154243216	0	45
UBE2Q1	chr1	-	154551004	154551770	0	42
ADAR	chr1	-	154585865	154588124	0	78
PBXIP1	chr1	-	154948366	154956068	0	156
PBXIP1	chr1	-	154951535	154956068	0	148
SHC1	chr1	-	154963931	154966161	0	53
SHC1	chr1	-	154966517	154967979	0	25
SHC1	chr1	-	154969448	154974247	0	40
SHC1	chr1	-	154974045	154974247	0	14
CLK2	chr1	-	155264040	155264467	0	17
CLK2	chr1	-	155264774	155266728	0	19
MSTO1	chr1	+	155612316	155612843	0	5
MSTO1	chr1	+	155612316	155612866	0	2
SMG5	chr1	-	156253508	156260450	0	25
SMG5	chr1	-	156259134	156260450	0	20
SMG5	chr1	-	156266380	156267469	0	98
RRNAD1	chr1	+	156733520	156736631	0	6
PRCC	chr1	+	156787174	156791664	0	29
ETV3	chr1	-	157136362	157138315	0	13
FCRL2	chr1	-	157767478	157768413	0	85
CFAP45	chr1	-	159884563	159886510	0	12
COPA	chr1	-	160293463	160294767	0	58
COPA	chr1	-	160312018	160312868	0	65
COPA	chr1	-	160332557	160335241	0	38
NCSTN	chr1	+	160343481	160348998	0	21
NCSTN	chr1	+	160354290	160356259	0	90
NCSTN	chr1	+	160354290	160356599	0	20
CD84	chr1	-	160549979	160550610	0	6
CD84	chr1	-	160550846	160550937	0	9
SLAMF1	chr1	-	160612580	160634612	0	20
USF1	chr1	-	161041411	161042115	0	138
USF1	chr1	-	161042882	161045857	0	285
NIT1	chr1	+	161119388	161120106	0	5
DEDD	chr1	-	161122523	161123838	0	54
UFC1	chr1	+	161157017	161157616	0	688
UFC1	chr1	+	161157017	161158411	0	177
USP21	chr1	+	161162390	161162918	0	16
NDUFS2	chr1	+	161209931	161210303	0	26
SDHC	chr1	+	161323670	161339561	0	7
ALDH9A1	chr1	-	165667450	165668166	0	42
ALDH9A1	chr1	-	165668503	165668925	0	20
ALDH9A1	chr1	-	165679582	165682106	0	18
POGK	chr1	+	166841088	166848937	0	19
POU2F1	chr1	+	167396576	167397993	0	19
RCSD1	chr1	+	167630429	167638389	0	56
RCSD1	chr1	+	167694302	167704663	0	61
MPC2	chr1	-	167918359	167920546	0	203
DCAF6	chr1	+	168023047	168043024	0	27
TIPRL	chr1	+	168192403	168196546	0	10
SFT2D2	chr1	+	168231600	168235100	0	63
BLZF1	chr1	+	169376979	169377137	0	9
PRRC2C	chr1	+	171485735	171512994	0	167
PRRC2C	chr1	+	171584541	171587002	0	123
PIGC	chr1	-	172394410	172399818	0	9
KLHL20	chr1	+	173716066	173725703	0	14
KLHL20	chr1	+	173753307	173756975	0	13
RC3H1	chr1	-	173941380	173946475	0	190
RC3H1	chr1	-	173964124	173964838	0	98
RC3H1	chr1	-	173970617	173978487	0	39
RALGPS2	chr1	+	178833550	178878901	0	201
FAM20B	chr1	+	179050365	179063926	0	19
TOR3A	chr1	+	179082387	179094092	0	117
SOAT1	chr1	+	179302802	179322407	0	12
SOAT1	chr1	+	179343635	179347599	0	26
TOR1AIP2	chr1	-	179852811	179856057	0	17
TOR1AIP2	chr1	-	179856170	179865435	0	10
TOR1AIP2	chr1	-	179865854	179868807	0	22
CEP350	chr1	+	180015158	180015848	0	41
CEP350	chr1	+	180022848	180024430	0	67
CEP350	chr1	+	180034082	180041137	0	45
CEP350	chr1	+	180053934	180062219	0	36
XPR1	chr1	+	180682411	180774078	0	26
XPR1	chr1	+	180787854	180806061	0	26
XPR1	chr1	+	180803570	180806061	0	16
DHX9	chr1	+	182839456	182852232	0	189
LAMC1	chr1	+	183130549	183130828	0	23
LAMC1	chr1	+	183137827	183138188	0	13
SMG7	chr1	+	183528027	183528967	0	27
RNF2	chr1	+	185093276	185094520	0	30
RNF2	chr1	+	185094570	185098071	0	36
DENND1B	chr1	-	197595333	197595744	0	8
NEK7	chr1	+	198264235	198278953	0	57
NEK7	chr1	+	198279061	198290285	0	111
NEK7	chr1	+	198290358	198292944	0	85
PTPRC	chr1	+	198729171	198729633	0	388
PTPRC	chr1	+	198729765	198731616	0	277
DDX59	chr1	-	200644517	200649073	0	20
DDX59	chr1	-	200649226	200659026	0	20
KIF21B	chr1	-	201003781	201005307	0	19
IPO9	chr1	+	201847638	201852103	0	13
PPP1R12B	chr1	+	202430794	202431479	0	6
PPP1R12B	chr1	+	202496822	202540014	0	9
PPP1R12B	chr1	+	202502005	202504096	0	6
PPP1R12B	chr1	+	202552057	202558876	0	7
KDM5B	chr1	-	202740812	202741545	0	33
KDM5B	chr1	-	202745982	202748944	0	27
KDM5B	chr1	-	202762808	202773117	0	65
KDM5B	chr1	-	202764145	202773117	0	39
KLHL12	chr1	-	202892659	202894590	0	28
KLHL12	chr1	-	202894749	202909009	0	17
ADIPOR1	chr1	-	202945195	202946438	0	56
CYB5R1	chr1	-	202963727	202964445	0	8
CYB5R1	chr1	-	202964695	202965886	0	6
TMEM183A	chr1	+	203007574	203008642	0	47
TMEM183A	chr1	+	203008810	203014891	0	85
TMEM183A	chr1	+	203015229	203015959	0	43
TMEM183A	chr1	+	203016140	203017758	0	52
ZC3H11A	chr1	+	203795794	203816925	0	144
PIK3C2B	chr1	-	204456198	204457036	0	17
RBBP5	chr1	-	205096852	205097325	0	12
RBBP5	chr1	-	205103963	205105027	0	34
NUAK2	chr1	-	205304513	205306187	0	38
NUCKS1	chr1	-	205719673	205720500	0	110
SRGAP2	chr1	+	206419400	206430161	0	5
SRGAP2	chr1	+	206446299	206449746	0	13
PFKFB2	chr1	+	207062716	207063346	0	15
CD55	chr1	+	207325721	207326795	0	337
CD55	chr1	+	207337250	207337328	0	339
CR2	chr1	+	207475216	207476330	0	10
RCOR3	chr1	+	211289396	211304082	0	21
TRAF5	chr1	+	211365468	211366390	0	76
TRAF5	chr1	+	211366490	211369451	0	177
PPP2R5A	chr1	+	212342280	212345789	0	66
PPP2R5A	chr1	+	212347406	212347973	0	82
PPP2R5A	chr1	+	212348021	212348388	0	124
ANGEL2	chr1	-	213000383	213004580	0	31
RRP15	chr1	+	218294935	218302293	0	22
RRP15	chr1	+	218302559	218307430	0	43
IARS2	chr1	+	220114474	220123406	0	25
IARS2	chr1	+	220123439	220125236	0	14
RAB3GAP2	chr1	-	220157488	220159385	0	22
RAB3GAP2	chr1	-	220167675	220171888	0	75
RAB3GAP2	chr1	-	220190146	220191067	0	47
RAB3GAP2	chr1	-	220195377	220202275	0	47
AL513314.2	chr1	-	222477304	222479363	0	1
TAF1A	chr1	-	222564125	222566473	0	32
TAF1A	chr1	-	222566525	222569509	0	34
MIA3	chr1	+	222654793	222657921	0	43
MIA3	chr1	+	222657972	222659452	0	30
FAM177B	chr1	+	222738021	222742536	0	29
AL392172.1	chr1	+	222827601	222830928	0	6
AL392172.1	chr1	+	222835215	222836796	0	7
AL392172.1	chr1	+	222836883	222836995	0	5
TP53BP2	chr1	-	223784314	223792388	0	44
TP53BP2	chr1	-	223802895	223804173	0	55
TP53BP2	chr1	-	223806947	223809106	0	52
TP53BP2	chr1	-	223809164	223810430	0	48
AC138393.1	chr1	+	224003654	224010288	0	1
NVL	chr1	-	224250318	224267003	0	11
NVL	chr1	-	224267223	224268033	0	20
WDR26	chr1	-	224389860	224398096	0	115
WDR26	chr1	-	224389860	224398514	0	88
LBR	chr1	-	225404526	225406663	0	165
LBR	chr1	-	225406832	225411336	0	66
AL591895.1	chr1	-	225841187	225842706	0	8
AL591895.1	chr1	-	225843489	225843575	0	1
TMEM63A	chr1	-	225859349	225862217	0	16
TMEM63A	chr1	-	225865967	225867111	0	15
TMEM63A	chr1	-	225865967	225867887	0	18
TMEM63A	chr1	-	225866050	225867887	0	19
ZNF678	chr1	+	227582606	227654335	0	9
RAB4A	chr1	+	229299072	229303805	0	59
NUP133	chr1	-	229497838	229498135	0	28
NUP133	chr1	-	229498306	229500755	0	58
TAF5L	chr1	-	229600468	229602194	0	7
TAF5L	chr1	-	229602919	229606118	0	21
TAF5L	chr1	-	229602919	229607773	0	10
TAF5L	chr1	-	229602919	229614340	0	11
TAF5L	chr1	-	229606193	229607773	0	10
TTC13	chr1	-	230936264	230939385	0	19
TTC13	chr1	-	230940556	230945388	0	20
GNPAT	chr1	+	231265420	231266013	0	11
EGLN1	chr1	-	231366475	231370561	0	29
PCNX2	chr1	-	233065661	233090060	0	9
PCNX2	chr1	-	233261321	233262957	0	11
TARBP1	chr1	-	234409573	234410444	0	31
TARBP1	chr1	-	234448576	234450427	0	46
ARID4B	chr1	-	235224775	235225494	0	190
ARID4B	chr1	-	235225562	235229230	0	223
LYST	chr1	-	235829039	235830225	0	101
MTR	chr1	+	236850523	236852947	0	25
MTR	chr1	+	236895550	236897557	0	18
OPN3	chr1	-	241619212	241639881	0	16
SDCCAG8	chr1	+	243426558	243499755	0	10
ZBTB18	chr1	+	244048993	244053099	0	10
ZBTB18	chr1	+	244053200	244053787	0	50
ZBTB18	chr1	+	244054475	244054587	0	131
DESI2	chr1	+	244653355	244656295	0	8
DESI2	chr1	+	244653355	244672401	0	11
DESI2	chr1	+	244672461	244686596	0	33
DESI2	chr1	+	244689342	244691883	0	10
DESI2	chr1	+	244700033	244705555	0	9
EFCAB2	chr1	+	245002232	245008698	0	5
EFCAB2	chr1	+	245017326	245022168	0	6
SMYD3	chr1	-	245928033	245929511	0	5
SMYD3	chr1	-	245929552	245929869	0	5
SMYD3	chr1	-	246437211	246437401	0	8
CNST	chr1	+	246591941	246593955	0	26
AHCTF1	chr1	-	246840998	246849614	0	67
AHCTF1	chr1	-	246855827	246860898	0	25
AHCTF1	chr1	-	246890059	246891778	0	60
AHCTF1	chr1	-	246913412	246918249	0	37
AL390728.4	chr1	-	247191014	247199359	0	209
ADI1	chr2	-	3515510	3515560	0	8
RNASEH1	chr2	-	3548720	3549057	0	79
RNASEH1	chr2	-	3552308	3558132	0	84
ADAM17	chr2	-	9543285	9543695	0	45
ADAM17	chr2	-	9543760	9555508	0	47
HPCAL1	chr2	+	10425981	10426723	0	10
NOL10	chr2	-	10607311	10622015	0	18
NOL10	chr2	-	10668723	10673519	0	23
PDIA6	chr2	-	10784326	10787280	0	216
FAM49A	chr2	-	16561533	16565645	0	28
SMC6	chr2	-	17678964	17682042	0	37
SMC6	chr2	-	17682099	17683637	0	36
GEN1	chr2	+	17768811	17772633	0	10
TTC32	chr2	-	19898035	19901475	0	23
PUM2	chr2	-	20256170	20258236	0	104
PUM2	chr2	-	20283486	20294375	0	79
ITSN2	chr2	-	24260355	24261105	0	136
ITSN2	chr2	-	24270768	24271804	0	216
ADCY3	chr2	-	24820114	24821516	0	14
ADCY3	chr2	-	24831749	24833741	0	10
ADCY3	chr2	-	24872719	24887092	0	22
DNAJC27	chr2	-	24956137	24957042	0	41
RAB10	chr2	+	26034735	26093590	0	52
RAB10	chr2	+	26047244	26093590	0	9
RAB10	chr2	+	26109906	26123982	0	19
RAB10	chr2	+	26124047	26127143	0	26
HADHB	chr2	+	26284957	26289917	0	27
SELENOI	chr2	+	26373629	26389004	0	91
SELENOI	chr2	+	26385139	26389004	0	21
SLC5A6	chr2	-	27200579	27201665	0	66
SLC5A6	chr2	-	27201113	27201665	0	26
SLC5A6	chr2	-	27204590	27205349	0	30
SLC5A6	chr2	-	27211533	27212628	0	79
GTF3C2	chr2	-	27333999	27335916	0	16
EIF2B4	chr2	-	27366936	27369005	0	6
ZNF512	chr2	+	27583142	27598069	0	9
SLC4A1AP	chr2	+	27677924	27685036	0	11
TRMT61B	chr2	-	28851272	28852407	0	19
TRMT61B	chr2	-	28852499	28869578	0	13
TRMT61B	chr2	-	28861308	28869559	0	14
TRMT61B	chr2	-	28861308	28869578	0	37
YPEL5	chr2	+	30147062	30155849	0	1004
SPAST	chr2	+	32064246	32087494	0	12
YIPF4	chr2	+	32292348	32301381	0	15
BIRC6	chr2	+	32453954	32463193	0	100
BIRC6	chr2	+	32471151	32473111	0	99
BIRC6	chr2	+	32476344	32478634	0	76
BIRC6	chr2	+	32594060	32597750	0	123
RASGRP3	chr2	+	33476707	33515009	0	49
RASGRP3	chr2	+	33539323	33543511	0	75
FAM98A	chr2	-	33592214	33595219	0	28
FAM98A	chr2	-	33595332	33595488	0	28
STRN	chr2	-	36851107	36857855	0	26
STRN	chr2	-	36899596	36902583	0	19
STRN	chr2	-	36916399	36925104	0	24
HEATR5B	chr2	-	36988859	37000585	0	30
NDUFAF7	chr2	+	37241791	37243862	0	11
PRKD3	chr2	-	37260384	37269614	0	86
PRKD3	chr2	-	37275844	37279745	0	110
PRKD3	chr2	-	37317179	37324680	0	53
ATL2	chr2	-	38309506	38310414	0	110
DHX57	chr2	-	38863519	38868314	0	18
MORN2	chr2	+	38876196	38880178	0	14
MAP4K3	chr2	-	39260777	39260978	0	19
MAP4K3	chr2	-	39261164	39265202	0	14
THUMPD2	chr2	-	39766109	39779113	0	24
EML4	chr2	+	42256630	42257284	0	69
EML4	chr2	+	42295516	42303103	0	101
LRPPRC	chr2	-	43894629	43899218	0	73
LRPPRC	chr2	-	43943894	43946112	0	74
CAMKMT	chr2	+	44502790	44504890	0	13
CAMKMT	chr2	+	44504988	44505664	0	6
CAMKMT	chr2	+	44549728	44557887	0	4
CAMKMT	chr2	+	44549728	44704282	0	4
CAMKMT	chr2	+	44704343	44707398	0	11
CAMKMT	chr2	+	44754118	44772035	0	4
SRBD1	chr2	-	45581810	45599448	0	14
PRKCE	chr2	+	46007661	46010315	0	139
RHOQ	chr2	+	46576656	46576748	0	31
MCFD2	chr2	-	46905594	46909022	0	39
PPP1R21	chr2	+	48458227	48459716	0	10
PSME4	chr2	-	53898354	53901349	0	34
RTN4	chr2	-	54973621	54974694	0	17
MTIF2	chr2	-	55249534	55251620	0	24
MTIF2	chr2	-	55267635	55268649	0	9
AC012358.3	chr2	+	55282742	55308831	0	1
AC012358.3	chr2	+	55308927	55329443	0	2
CCDC88A	chr2	-	55309254	55315927	0	3
PPP4R3B	chr2	-	55565041	55565155	0	107
PPP4R3B	chr2	-	55565211	55568193	0	52
PPP4R3B	chr2	-	55568363	55569655	0	39
PPP4R3B	chr2	-	55573777	55574368	0	45
PPP4R3B	chr2	-	55588956	55591504	0	63
PPP4R3B	chr2	-	55591695	55598415	0	66
PNPT1	chr2	-	55671232	55671318	0	12
PNPT1	chr2	-	55672046	55672555	0	8
VRK2	chr2	+	58048967	58057861	0	28
VRK2	chr2	+	58146474	58154758	0	27
BCL11A	chr2	-	60541920	60545970	0	34
PAPOLG	chr2	+	60794775	60797061	0	44
KIAA1841	chr2	+	61113854	61115978	0	11
KIAA1841	chr2	+	61116070	61117466	0	5
AC016727.1	chr2	+	61471808	61472619	0	1
XPO1	chr2	-	61525333	61526419	0	64
CCT4	chr2	-	61868706	61872081	0	167
CCT4	chr2	-	61877052	61878868	0	120
CCT4	chr2	-	61879011	61883458	0	32
COMMD1	chr2	+	62000982	62012703	0	11
COMMD1	chr2	+	62135150	62135830	0	8
WDPCP	chr2	-	63313311	63377212	0	9
WDPCP	chr2	-	63377246	63378385	0	7
WDPCP	chr2	-	63378504	63381905	0	6
WDPCP	chr2	-	63564624	63571374	0	6
MDH1	chr2	+	63589046	63597398	0	73
VPS54	chr2	-	63984019	64004559	0	12
PELI1	chr2	-	64100499	64108239	0	179
AFTPH	chr2	+	64567713	64569622	0	76
CEP68	chr2	+	65056524	65069398	0	12
CEP68	chr2	+	65074404	65082535	0	12
ARHGAP25	chr2	+	68807480	68816288	0	246
C2orf42	chr2	-	70216499	70224553	0	40
C2orf42	chr2	-	70229318	70230760	0	27
ADD2	chr2	-	70678961	70688023	0	11
MCEE	chr2	-	71110858	71124205	0	5
SMYD5	chr2	+	73224003	73225630	0	14
CCT7	chr2	+	73250438	73252639	0	45
DGUOK	chr2	+	73927052	73958145	0	24
TET3	chr2	+	74003166	74046102	0	8
TET3	chr2	+	74003166	74073548	0	19
TET3	chr2	+	74093418	74093528	0	17
INO80B	chr2	+	74455598	74456102	0	33
MOGS	chr2	-	74463386	74464895	0	17
AUP1	chr2	-	74528489	74529131	0	53
MRPL19	chr2	+	75647219	75652522	0	13
SUCLG1	chr2	-	84423772	84423912	0	23
SUCLG1	chr2	-	84424011	84425414	0	35
TRABD2A	chr2	-	84832145	84836281	0	30
TRABD2A	chr2	-	84839287	84841860	0	11
TRABD2A	chr2	-	84839492	84841860	0	5
TRABD2A	chr2	-	84870785	84874649	0	5
TRABD2A	chr2	-	84870785	84874916	0	6
TRABD2A	chr2	-	84875079	84880931	0	7
ELMOD3	chr2	+	85377474	85377944	0	5
RNF181	chr2	+	85596649	85597103	0	48
PTCD3	chr2	+	86125082	86125794	0	104
IMMT	chr2	-	86153574	86159535	0	14
KDM3A	chr2	+	86474990	86477831	0	75
AC125232.1	chr2	-	87043984	87049588	0	18
AC125232.1	chr2	-	87043984	87052813	0	15
EIF2AK3	chr2	-	88579640	88582754	0	777
EIF2AK3	chr2	-	88579640	88585840	0	198
EIF2AK3	chr2	-	88582824	88583429	0	751
EIF2AK3	chr2	-	88591008	88593271	0	302
IGKV2-24	chr2	-	89176638	89176834	0	8
IGKV2-28	chr2	-	89222008	89222165	0	19
ANKRD36C	chr2	-	95851787	95853708	0	37
ANKRD36C	chr2	-	95910445	95910539	0	28
ANKRD36C	chr2	-	95918042	95919732	0	24
ANKRD36C	chr2	-	95919805	95919891	0	35
KANSL3	chr2	-	96602338	96604249	0	20
KANSL3	chr2	-	96610883	96612281	0	80
ANKRD36	chr2	+	97118517	97142639	0	18
ACTR1B	chr2	-	97659552	97659573	0	55
TMEM131	chr2	-	97841937	97859303	0	37
COA5	chr2	-	98604191	98608397	0	28
UNC50	chr2	+	98610634	98610774	0	15
EIF5B	chr2	+	99360549	99363644	0	23
EIF5B	chr2	+	99382921	99390218	0	11
EIF5B	chr2	+	99382921	99390543	0	12
AFF3	chr2	-	100105583	100112385	0	159
AFF3	chr2	-	100105583	100129223	0	241
RNF149	chr2	-	101273341	101274030	0	69
RNF149	chr2	-	101282057	101288972	0	50
RNF149	chr2	-	101294082	101295049	0	33
RNF149	chr2	-	101295181	101307840	0	116
MAP4K4	chr2	+	101870415	101873710	0	107
MAP4K4	chr2	+	101874252	101876922	0	138
TMEM182	chr2	+	102815055	102834408	0	1
TMEM182	chr2	+	102834518	102837347	0	1
MRPS9	chr2	+	105038343	105049170	0	9
MRPS9	chr2	+	105071489	105088983	0	11
MRPS9	chr2	+	105089995	105092204	0	10
MRPS9	chr2	+	105092326	105092400	0	7
MRPS9	chr2	+	105097324	105097468	0	7
TGFBRAP1	chr2	-	105280723	105296355	0	24
GCC2	chr2	+	108486648	108489837	0	42
GCC2	chr2	+	108492794	108495290	0	39
RANBP2	chr2	+	108758548	108763236	0	131
RANBP2	chr2	+	108773046	108777129	0	84
ANAPC1	chr2	-	111788320	111790020	0	26
ZC3H6	chr2	+	112306962	112309884	0	13
SLC20A1	chr2	+	112647162	112647652	0	28
PAX8-AS1	chr2	+	113236613	113238089	0	1
PAX8-AS1	chr2	+	113236622	113238089	0	2
PAX8-AS1	chr2	+	113237681	113239742	0	1
PAX8-AS1	chr2	+	113256454	113259263	0	1
PAX8-AS1	chr2	+	113265580	113275752	0	1
CBWD2	chr2	+	113457204	113460672	0	16
ACTR3	chr2	+	113931396	113934157	0	469
CCDC93	chr2	-	117978030	117995445	0	58
CCDC93	chr2	-	117996362	118006721	0	189
EPB41L5	chr2	+	120073220	120075475	0	27
NIFK	chr2	-	121731104	121735612	0	37
BIN1	chr2	-	127076706	127081831	0	108
IWS1	chr2	-	127489235	127489817	0	33
IWS1	chr2	-	127496148	127502814	0	25
WDR33	chr2	-	127723347	127724886	0	68
AMMECR1L	chr2	-	127866996	127873827	0	31
AMMECR1L	chr2	-	127869544	127871248	0	11
AMMECR1L	chr2	-	127870928	127873827	0	17
UGGT1	chr2	+	128159720	128160539	0	16
UGGT1	chr2	+	128179870	128182129	0	21
HS6ST1	chr2	-	128244398	128246456	0	1
HS6ST1	chr2	-	128246525	128254766	0	1
HS6ST1	chr2	-	128268870	128275738	0	1
FAM168B	chr2	-	131082657	131091808	0	32
AC073869.1	chr2	+	131497293	131500203	0	26
AC073869.1	chr2	+	131501508	131502454	0	49
UBXN4	chr2	+	135772547	135775457	0	63
UBXN4	chr2	+	135780385	135781522	0	48
UBXN4	chr2	+	135781561	135782748	0	50
DARS	chr2	-	135914511	135920452	0	37
SPOPL	chr2	+	138550294	138550973	0	98
SPOPL	chr2	+	138550294	138559021	0	72
SPOPL	chr2	+	138551054	138559021	0	64
KYNU	chr2	+	143033321	143037135	0	24
KYNU	chr2	+	143037273	143040427	0	54
ARHGAP15	chr2	+	143435699	143487372	0	219
ARHGAP15	chr2	+	143487495	143556407	0	165
ARHGAP15	chr2	+	143703524	143734644	0	150
GTDC1	chr2	-	144007535	144053536	0	6
GTDC1	chr2	-	144208804	144210821	0	8
GTDC1	chr2	-	144211579	144229848	0	12
ZEB2	chr2	-	144396592	144401198	0	95
ZEB2	chr2	-	144430026	144519938	0	63
ORC4	chr2	-	147958866	147960241	0	15
ORC4	chr2	-	147960306	147972738	0	14
EPC2	chr2	+	148771387	148781649	0	107
MMADHC	chr2	-	149570168	149575710	0	88
NMI	chr2	-	151270875	151275483	0	20
NMI	chr2	-	151275670	151278827	0	17
RIF1	chr2	+	151420379	151428783	0	49
RIF1	chr2	+	151468146	151468289	0	34
RIF1	chr2	+	151468309	151468473	0	33
ARL5A	chr2	-	151806972	151814168	0	38
STAM2	chr2	-	152123935	152132113	0	29
STAM2	chr2	-	152146669	152147161	0	19
PRPF40A	chr2	-	152663979	152664137	0	235
NR4A2	chr2	-	156326207	156330667	0	52
NR4A2	chr2	-	156326920	156327925	0	50
TANK	chr2	+	161204243	161204674	0	144
PSMD14	chr2	+	161318873	161355576	0	42
PSMD14	chr2	+	161371322	161371995	0	74
SLC38A11	chr2	-	164937706	164939449	0	39
SLC38A11	chr2	-	164939556	164955208	0	12
SLC38A11	chr2	-	164952781	164954630	0	12
SCN3A	chr2	-	165162828	165164391	0	39
SCN3A	chr2	-	165164520	165176130	0	31
GALNT3	chr2	-	165749894	165754931	0	12
GALNT3	chr2	-	165757182	165758746	0	21
TTC21B	chr2	-	165894824	165898685	0	37
CCDC173	chr2	-	169674791	169674866	0	3
CCDC173	chr2	-	169687077	169688514	0	3
CCDC173	chr2	-	169688942	169694260	0	18
CCDC173	chr2	-	169688948	169694082	0	2
CCDC173	chr2	-	169688948	169694260	0	888
SSB	chr2	+	169808765	169808859	0	89
UBR3	chr2	+	169875949	169878524	0	25
UBR3	chr2	+	170073607	170080544	0	33
GORASP2	chr2	+	170954782	170956478	0	22
DYNC1I2	chr2	+	171690263	171707286	0	17
DYNC1I2	chr2	+	171726081	171726790	0	13
HAT1	chr2	+	171965908	171966842	0	67
PDK1	chr2	+	172562800	172564977	0	35
PDK1	chr2	+	172566933	172567199	0	41
PDK1	chr2	+	172584637	172586277	0	14
SP3	chr2	-	173907965	173909944	0	558
SP3	chr2	-	173934411	173954872	0	188
OLA1	chr2	-	174101670	174123179	0	14
WIPF1	chr2	-	174612771	174614197	0	64
WIPF1	chr2	-	174614390	174625820	0	40
TTN-AS1	chr2	+	178542361	178591138	0	9
TTN	chr2	-	178786141	178792071	0	46
CCDC141	chr2	-	178830795	178834355	0	24
SESTD1	chr2	-	179172233	179174352	0	31
SESTD1	chr2	-	179191866	179193411	0	25
ITGA4	chr2	+	181495416	181498622	0	137
ITGA4	chr2	+	181498922	181509657	0	77
WDR75	chr2	+	189455444	189458752	0	23
WDR75	chr2	+	189469439	189470122	0	20
WDR75	chr2	+	189470878	189471540	0	25
WDR75	chr2	+	189471585	189474185	0	23
ANKAR	chr2	+	189674830	189676455	0	9
ANKAR	chr2	+	189689964	189694980	0	7
ANKAR	chr2	+	189719813	189738564	0	7
ANKAR	chr2	+	189733229	189741341	0	9
ORMDL1	chr2	-	189782602	189783702	0	43
PMS1	chr2	+	189864228	189867824	0	10
HIBCH	chr2	-	190189997	190203777	0	2
HIBCH	chr2	-	190244968	190245087	0	5
HIBCH	chr2	-	190249726	190261155	0	2
HIBCH	chr2	-	190284376	190287585	0	5
MFSD6	chr2	+	190500402	190509162	0	19
ANKRD44	chr2	-	197025267	197069829	0	151
ANKRD44	chr2	-	197069965	197078702	0	143
HSPD1	chr2	-	197490296	197490937	0	35
HSPD1	chr2	-	197491643	197493323	0	50
TYW5	chr2	-	199933323	199934825	0	9
TYW5	chr2	-	199934863	199935930	0	9
TYW5	chr2	-	199939070	199939900	0	10
TYW5	chr2	-	199939070	199939935	0	7
TYW5	chr2	-	199939958	199940088	0	13
TYW5	chr2	-	199943834	199947575	0	6
TYW5	chr2	-	199947598	199948336	0	18
MAIP1	chr2	+	199959880	199961965	0	42
PPIL3	chr2	-	200877037	200881202	0	12
PPIL3	chr2	-	200881300	200881420	0	13
FAM126B	chr2	-	200992368	201008972	0	12
CASP10	chr2	+	201187799	201195841	0	7
CASP8	chr2	+	201266791	201272637	0	78
TRAK2	chr2	-	201388001	201389800	0	27
TRAK2	chr2	-	201393046	201395313	0	26
TRAK2	chr2	-	201399493	201407402	0	37
ALS2	chr2	-	201715836	201718076	0	9
ALS2	chr2	-	201744429	201749711	0	5
CYP20A1	chr2	+	203280113	203289764	0	33
ZDBF2	chr2	+	206279592	206280549	0	65
ZDBF2	chr2	+	206280593	206281800	0	93
ZDBF2	chr2	+	206281909	206292013	0	58
ZDBF2	chr2	+	206306875	206307046	0	23
FASTKD2	chr2	+	206767470	206769849	0	34
PIKFYVE	chr2	+	208330694	208335305	0	48
PIKFYVE	chr2	+	208346147	208350023	0	48
PIKFYVE	chr2	+	208350947	208352653	0	75
RPE	chr2	+	210019949	210020966	0	16
KANSL1L	chr2	-	210044104	210098085	0	11
LANCL1	chr2	-	210435459	210440597	0	9
IKZF2	chr2	-	213148644	213151412	0	18
SPAG16	chr2	+	213342888	213343715	0	7
SMARCAL1	chr2	+	216414090	216414646	0	4
SMARCAL1	chr2	+	216428782	216435337	0	4
USP37	chr2	-	218526726	218529955	0	36
CNOT9	chr2	+	218583086	218587585	0	117
CNPPD1	chr2	-	219173467	219174777	0	94
ANKZF1	chr2	+	219233433	219235707	0	24
ANKZF1	chr2	+	219235312	219235707	0	26
TUBA4A	chr2	-	219251323	219252007	0	8
DNAJB2	chr2	+	219282929	219283160	0	26
ACSL3	chr2	+	222916496	222918069	0	37
ACSL3	chr2	+	222916496	222919063	0	27
ACSL3	chr2	+	222924595	222928861	0	123
AP1S3	chr2	-	223776009	223777688	0	3
CUL3	chr2	-	224506132	224513523	0	92
CUL3	chr2	-	224506132	224535527	0	115
DOCK10	chr2	-	224773347	224778137	0	25
DOCK10	chr2	-	224795089	224796315	0	25
AGFG1	chr2	+	227524915	227528690	0	62
AGFG1	chr2	+	227530430	227531090	0	88
TRIP12	chr2	-	229793130	229795178	0	35
SP110	chr2	-	230200965	230207990	0	57
SP140	chr2	+	230241487	230244987	0	57
SP140L	chr2	+	230388633	230393413	0	57
SP100	chr2	+	230446902	230449560	0	161
SP100	chr2	+	230457743	230461261	0	149
PSMD1	chr2	+	231062099	231062247	0	19
PSMD1	chr2	+	231078747	231080140	0	58
NCL	chr2	-	231455624	231456630	0	266
COPS7B	chr2	+	231798964	231800907	0	28
COPS7B	chr2	+	231801026	231801139	0	12
DIS3L2	chr2	+	232130719	232163458	0	36
INPP5D	chr2	+	233161826	233163753	0	116
ATG16L1	chr2	+	233282753	233290247	0	28
DGKD	chr2	+	233437479	233441886	0	75
DGKD	chr2	+	233438099	233438216	0	90
USP40	chr2	-	233540769	233542267	0	21
ARL4C	chr2	-	234495395	234495554	0	3
COPS8	chr2	+	237086042	237088604	0	79
COPS8	chr2	+	237088653	237094089	0	106
LRRFIP1	chr2	+	237692521	237748363	0	269
ILKAP	chr2	-	238182186	238184019	0	249
PER2	chr2	-	238249204	238250550	0	6
PER2	chr2	-	238261837	238262192	0	6
PER2	chr2	-	238268974	238273069	0	6
PER2	chr2	-	238273191	238277130	0	9
PER2	chr2	-	238277955	238288643	0	8
ANKMY1	chr2	-	240500565	240512801	0	16
MTERF4	chr2	-	241094432	241094596	0	17
MTERF4	chr2	-	241096438	241099395	0	9
PPP1R7	chr2	+	241158549	241160331	0	25
ATG4B	chr2	+	241651335	241654545	0	18
TRNT1	chr3	+	3144710	3147449	0	10
CRBN	chr3	-	3153488	3154746	0	209
CRBN	chr3	-	3153488	3156218	0	77
EDEM1	chr3	+	5208263	5211119	0	118
EDEM1	chr3	+	5211190	5213318	0	375
THUMPD3	chr3	+	9363767	9365015	0	25
THUMPD3	chr3	+	9365436	9366907	0	34
THUMPD3-AS1	chr3	-	9390497	9390884	0	5
THUMPD3-AS1	chr3	-	9390497	9391054	0	4
THUMPD3-AS1	chr3	-	9390497	9391597	0	5
THUMPD3-AS1	chr3	-	9390497	9391778	0	4
SETD5	chr3	+	9434485	9435727	0	39
SETD5	chr3	+	9435906	9436067	0	18
SETD5	chr3	+	9436140	9436849	0	18
SETD5	chr3	+	9442245	9445047	0	17
MTMR14	chr3	+	9677387	9683177	0	139
EMC3-AS1	chr3	+	9987031	9998454	0	2
EMC3-AS1	chr3	+	9987264	9988711	0	1
EMC3-AS1	chr3	+	9987264	9998454	0	1
EMC3-AS1	chr3	+	9987264	9998775	0	1
EMC3-AS1	chr3	+	9988747	9998454	0	3
EMC3-AS1	chr3	+	9988747	10006806	0	2
EMC3-AS1	chr3	+	9993011	9998454	0	1
EMC3-AS1	chr3	+	9998572	9998775	0	5
EMC3-AS1	chr3	+	9998572	10006806	0	1
FANCD2	chr3	+	10043150	10043325	0	13
FANCD2	chr3	+	10063911	10064728	0	15
BRK1	chr3	+	10115819	10118905	0	33
BRK1	chr3	+	10118970	10125625	0	42
ATG7	chr3	+	11348035	11355420	0	7
ATG7	chr3	+	11355561	11358417	0	23
RAF1	chr3	-	12600267	12600387	0	44
IQSEC1	chr3	-	12941865	13022032	0	215
NUP210	chr3	-	13332384	13336786	0	52
NUP210	chr3	-	13343303	13347089	0	30
XPC	chr3	-	14165585	14170437	0	57
CCDC174	chr3	+	14666947	14668048	0	41
FGD5-AS1	chr3	-	14946154	14947113	0	40
NR2C2	chr3	+	15019556	15020752	0	13
NR2C2	chr3	+	15038099	15039121	0	10
NR2C2	chr3	+	15040345	15042833	0	11
NR2C2	chr3	+	15043086	15047699	0	15
NR2C2	chr3	+	15047806	15048651	0	10
RBSN	chr3	-	15085045	15085870	0	37
RBSN	chr3	-	15096288	15096551	0	60
CAPN7	chr3	+	15240617	15242177	0	40
CAPN7	chr3	+	15242253	15246731	0	65
SH3BP5-AS1	chr3	+	15260586	15264295	0	5
ANKRD28	chr3	-	15795306	15795779	0	40
RFTN1	chr3	-	16317232	16318771	0	57
RFTN1	chr3	-	16466284	16466405	0	151
RFTN1	chr3	-	16466585	16493724	0	132
PLCL2	chr3	+	17042949	17045423	0	39
PLCL2	chr3	+	17052791	17067955	0	69
SATB1-AS1	chr3	+	18458857	18463479	0	10
KCNH8	chr3	+	19347965	19395103	0	24
KAT2B	chr3	+	20126113	20136941	0	76
NR1D2	chr3	+	23954803	23959670	0	220
TOP2B	chr3	-	25601225	25606042	0	112
NGLY1	chr3	-	25733982	25740402	0	40
NGLY1	chr3	-	25733982	25751097	0	100
NGLY1	chr3	-	25736149	25739576	0	42
NGLY1	chr3	-	25740450	25751097	0	78
STT3B	chr3	+	31623861	31625953	0	55
CMTM7	chr3	+	32392065	32403031	0	33
DYNC1LI1	chr3	-	32537104	32544875	0	43
UBP1	chr3	-	33396280	33396444	0	24
UBP1	chr3	-	33396516	33397044	0	21
CLASP2	chr3	-	33592496	33602951	0	56
CLASP2	chr3	-	33640143	33644756	0	30
PDCD6IP	chr3	+	33825340	33828837	0	33
TRANK1	chr3	-	36834907	36838612	0	15
TRANK1	chr3	-	36892984	36899108	0	19
TRANK1	chr3	-	36907047	36908322	0	9
EPM2AIP1	chr3	-	36987283	36990375	0	7
EPM2AIP1	chr3	-	36990435	36991283	0	2
EPM2AIP1	chr3	-	36990435	36992276	0	2
EPM2AIP1	chr3	-	36990435	36992317	0	5
MLH1	chr3	+	37012099	37020309	0	72
MLH1	chr3	+	37020463	37028783	0	26
LRRFIP2	chr3	-	37146627	37148893	0	39
LRRFIP2	chr3	-	37173194	37174538	0	10
GOLGA4	chr3	+	37340199	37355100	0	53
OXSR1	chr3	+	38221687	38224570	0	41
GORASP1	chr3	-	39100503	39101015	0	10
TTC21A	chr3	+	39125532	39128330	0	11
TTC21A	chr3	+	39130151	39130991	0	8
TTC21A	chr3	+	39135174	39136399	0	26
TTC21A	chr3	+	39136507	39137194	0	21
CTNNB1	chr3	+	41225861	41233340	0	390
ULK4	chr3	-	41717861	41789660	0	7
ULK4	chr3	-	41835971	41882203	0	15
ULK4	chr3	-	41912899	41918456	0	27
TRAK1	chr3	+	42034050	42087103	0	198
TRAK1	chr3	+	42219390	42219493	0	69
NKTR	chr3	+	42643395	42643898	0	130
ZDHHC3	chr3	-	44926847	44933117	0	20
EXOSC7	chr3	+	44976334	44977168	0	19
EXOSC7	chr3	+	44976334	44989549	0	11
EXOSC7	chr3	+	44977417	44985304	0	11
EXOSC7	chr3	+	44989644	44990014	0	15
EXOSC7	chr3	+	45005414	45011234	0	27
LARS2	chr3	+	45488812	45496274	0	25
SACM1L	chr3	+	45713196	45713729	0	16
SACM1L	chr3	+	45713807	45714045	0	25
SACM1L	chr3	+	45732151	45737582	0	11
SACM1L	chr3	+	45738873	45743532	0	11
NBEAL2	chr3	+	46991946	46993936	0	20
SETD2	chr3	-	47037777	47041359	0	72
KIF9	chr3	-	47275490	47282139	0	19
KIF9	chr3	-	47275490	47282494	0	36
KLHL18	chr3	+	47287348	47319652	0	21
KLHL18	chr3	+	47330149	47334682	0	30
KLHL18	chr3	+	47334819	47336519	0	25
SCAP	chr3	-	47422536	47425484	0	19
SMARCC1	chr3	-	47701810	47706408	0	32
DHX30	chr3	+	47847348	47847780	0	42
MAP4	chr3	-	47917174	47921764	0	24
ATRIP	chr3	+	48459454	48460109	0	79
UQCRC1	chr3	-	48600151	48600679	0	65
UQCRC1	chr3	-	48603643	48604650	0	20
IP6K2	chr3	-	48691482	48693059	0	115
ARIH2	chr3	+	48927813	48933565	0	93
USP4	chr3	-	49278902	49279676	0	20
APEH	chr3	+	49680629	49681721	0	5
GMPPB	chr3	-	49722147	49722971	0	16
GMPPB	chr3	-	49722147	49723253	0	17
UBA7	chr3	-	49809159	49809541	0	41
RBM6	chr3	+	50061748	50061961	0	107
RBM6	chr3	+	50090451	50093719	0	136
RBM5	chr3	+	50113544	50115427	0	155
IFRD2	chr3	-	50288937	50289446	0	5
IFRD2	chr3	-	50288937	50289711	0	18
IFRD2	chr3	-	50288937	50289928	0	9
DCAF1	chr3	-	51396190	51397053	0	22
DCAF1	chr3	-	51413386	51414644	0	21
DCAF1	chr3	-	51430212	51440969	0	46
DCAF1	chr3	-	51483836	51492388	0	23
RAD54L2	chr3	+	51541650	51551456	0	159
RAD54L2	chr3	+	51630522	51630704	0	14
TEX264	chr3	+	51684634	51684814	0	11
TEX264	chr3	+	51684884	51699405	0	14
DNAH1	chr3	+	52316545	52321647	0	18
DNAH1	chr3	+	52322775	52326139	0	22
DNAH1	chr3	+	52350590	52353102	0	14
DNAH1	chr3	+	52365019	52366732	0	8
DNAH1	chr3	+	52366887	52368619	0	9
BAP1	chr3	-	52404586	52405764	0	26
PHF7	chr3	+	52411339	52414495	0	5
PHF7	chr3	+	52419934	52420902	0	6
PHF7	chr3	+	52419934	52421647	0	5
NISCH	chr3	+	52478282	52478372	0	67
GNL3	chr3	+	52686105	52687245	0	57
SPCS1	chr3	+	52706703	52707686	0	66
SFMBT1	chr3	-	52907733	52912537	0	39
SFMBT1	chr3	-	52928341	52930940	0	35
ACTR8	chr3	-	53876080	53877213	0	30
FAM208A	chr3	-	56647223	56660730	0	57
FAM208A	chr3	-	56663572	56668396	0	61
FAM208A	chr3	-	56663572	56669699	0	57
APPL1	chr3	+	57252311	57256956	0	73
DENND6A	chr3	-	57628885	57630714	0	45
DENND6A	chr3	-	57672438	57679486	0	119
DENND6A	chr3	-	57679725	57692781	0	84
SLMAP	chr3	+	57890100	57896246	0	81
SLMAP	chr3	+	57909150	57912138	0	28
RPP14	chr3	+	58310591	58316914	0	10
ATXN7	chr3	+	63912923	63952378	0	29
PSMD6	chr3	-	64013918	64018598	0	148
SUCLG2	chr3	-	67400851	67408864	0	23
UBA3	chr3	-	69062141	69062981	0	26
UBA3	chr3	-	69068008	69075429	0	43
FOXP1	chr3	-	71052623	71053635	0	239
SHQ1	chr3	-	72815403	72815794	0	5
PPP4R2	chr3	+	73061060	73065396	0	104
GBE1	chr3	-	81642990	81648855	0	15
GBE1	chr3	-	81753996	81761374	0	9
ZNF654	chr3	+	88113196	88128808	0	29
C3orf38	chr3	+	88153471	88156023	0	140
ARL13B	chr3	+	93980254	93995873	0	3
ARL13B	chr3	+	93995944	93997079	0	8
ARL13B	chr3	+	93996684	93997079	0	13
ARL13B	chr3	+	93996684	93997246	0	6
ARL13B	chr3	+	93997136	93997246	0	6
ARL13B	chr3	+	93997136	94003658	0	20
ARL13B	chr3	+	93997301	94003658	0	11
NSUN3	chr3	+	94082164	94084106	0	25
CMSS1	chr3	+	99818043	99855145	0	21
CMSS1	chr3	+	99818043	99862834	0	7
CMSS1	chr3	+	99818043	99932551	0	21
CMSS1	chr3	+	99818043	100010130	0	13
CMSS1	chr3	+	99855211	99857627	0	10
CMSS1	chr3	+	99855211	99862834	0	12
CMSS1	chr3	+	99857717	99862834	0	7
CMSS1	chr3	+	100010180	100011553	0	3
CMSS1	chr3	+	100010180	100146972	0	7
CMSS1	chr3	+	100011758	100012243	0	12
CMSS1	chr3	+	100011758	100146972	0	7
CMSS1	chr3	+	100172201	100172315	0	3
CMSS1	chr3	+	100172403	100178304	0	7
SENP7	chr3	-	101340211	101340964	0	35
SENP7	chr3	-	101341032	101341645	0	51
SENP7	chr3	-	101348051	101349160	0	28
SENP7	chr3	-	101350262	101351617	0	30
SENP7	chr3	-	101399055	101402966	0	57
SENP7	chr3	-	101403047	101417592	0	79
CBLB	chr3	-	105776542	105805847	0	63
CBLB	chr3	-	105805882	105853413	0	53
BBX	chr3	+	107809559	107810099	0	101
PHLDB2	chr3	+	111885412	111897705	0	8
PHLDB2	chr3	+	111966703	111969689	0	4
ATG3	chr3	-	112550262	112558375	0	36
SIDT1	chr3	+	113576967	113583408	0	16
ATP6V1A	chr3	+	113784438	113786231	0	53
GRAMD1C	chr3	+	113876260	113901030	0	2
GRAMD1C	chr3	+	113909120	113930713	0	4
GRAMD1C	chr3	+	113931037	113933510	0	8
GRAMD1C	chr3	+	113934535	113938085	0	2
ZDHHC23	chr3	+	113954410	113956449	0	20
ZDHHC23	chr3	+	113954410	113958362	0	22
CCDC191	chr3	-	113965359	113978857	0	17
ZBTB20	chr3	-	115027574	115071218	0	22
ZBTB20	chr3	-	115027574	115147218	0	13
ZBTB20	chr3	-	115071414	115147218	0	15
ZBTB20	chr3	-	115144907	115147218	0	32
B4GALT4	chr3	-	119218772	119226808	0	13
TMEM39A	chr3	-	119452530	119461961	0	65
TMEM39A	chr3	-	119461696	119461961	0	25
POGLUT1	chr3	+	119488354	119488725	0	8
POGLUT1	chr3	+	119488834	119488928	0	23
GSK3B	chr3	-	119863605	119905754	0	26
GSK3B	chr3	-	119905852	119916043	0	38
GSK3B	chr3	-	120000723	120002045	0	34
GTF2E1	chr3	+	120742794	120743293	0	5
GTF2E1	chr3	+	120751000	120757086	0	3
GOLGB1	chr3	-	121699885	121714860	0	53
IQCB1	chr3	-	121781874	121790072	0	154
IQCB1	chr3	-	121790215	121799195	0	54
SLC15A2	chr3	+	121896039	121896405	0	8
CCDC58	chr3	-	122365466	122368175	0	13
AC083798.2	chr3	+	122416250	122420985	0	6
AC083798.2	chr3	+	122416250	122421190	0	6
AC083798.2	chr3	+	122416250	122426274	0	1
AC083798.2	chr3	+	122416250	122431611	0	4
AC083798.2	chr3	+	122425658	122426132	0	7
AC083798.2	chr3	+	122425658	122426274	0	2
AC083798.2	chr3	+	122425658	122432466	0	2
KPNA1	chr3	-	122427172	122433660	0	20
AC083798.2	chr3	+	122431648	122432466	0	4
AC083798.2	chr3	+	122432521	122433413	0	1
AC083798.2	chr3	+	122432521	122435703	0	2
KPNA1	chr3	-	122467429	122475857	0	54
KPNA1	chr3	-	122475921	122496436	0	33
HSPBAP1	chr3	-	122741113	122755259	0	4
DIRC2	chr3	+	122806950	122817260	0	31
DIRC2	chr3	+	122833446	122856306	0	31
SNX4	chr3	-	125497979	125498058	0	15
SNX4	chr3	-	125504744	125504861	0	26
SNX4	chr3	-	125504913	125520031	0	22
OSBPL11	chr3	-	125538633	125560378	0	30
MCM2	chr3	+	127606337	127608381	0	29
ABTB1	chr3	+	127676581	127677167	0	10
RPN1	chr3	-	128626832	128630526	0	71
RPN1	chr3	-	128626832	128631947	0	192
RPN1	chr3	-	128630616	128631947	0	108
RAB43	chr3	-	129095169	129095596	0	3
TMCC1	chr3	-	129832826	129838897	0	14
TMCC1	chr3	-	129839060	129860939	0	6
TMCC1	chr3	-	129848412	129860939	0	42
TMCC1	chr3	-	129848412	129880308	0	14
TMCC1	chr3	-	129861012	129867009	0	12
PIK3R4	chr3	-	130736827	130744485	0	36
DNAJC13	chr3	+	132460357	132461123	0	17
DNAJC13	chr3	+	132484672	132488975	0	39
UBA5	chr3	+	132672177	132675604	0	54
TOPBP1	chr3	-	133617326	133620154	0	83
TOPBP1	chr3	-	133653524	133654343	0	66
TOPBP1	chr3	-	133654454	133655289	0	75
SRPRB	chr3	+	133807823	133815589	0	49
SRPRB	chr3	+	133811199	133812296	0	9
SRPRB	chr3	+	133812364	133815589	0	14
RYK	chr3	-	134159373	134175929	0	88
CEP63	chr3	+	134559305	134561376	0	13
ARMC8	chr3	+	138235114	138237481	0	41
COPB2	chr3	-	139373412	139374488	0	49
AC097103.2	chr3	+	139390247	139419556	0	1
AC097103.2	chr3	+	139398975	139419556	0	1
AC097103.2	chr3	+	139423114	139459930	0	4
AC097103.2	chr3	+	139423114	139493739	0	2
AC097103.2	chr3	+	139454031	139459930	0	1
AC097103.2	chr3	+	139459985	139466368	0	1
AC097103.2	chr3	+	139459985	139493739	0	1
AC097103.2	chr3	+	139577850	139578920	0	1
AC097103.2	chr3	+	139579059	139583128	0	1
ZBTB38	chr3	+	141404031	141413552	0	8
RASA2	chr3	+	141586755	141607677	0	42
ATP1B3	chr3	+	141907274	141915969	0	28
XRN1	chr3	-	142318694	142329433	0	66
XRN1	chr3	-	142425538	142432660	0	99
ATR	chr3	-	142541034	142547724	0	35
ATR	chr3	-	142550302	142553639	0	36
ATR	chr3	-	142564626	142566120	0	35
COMMD2	chr3	-	149741718	149751402	0	17
EIF2A	chr3	+	150568292	150575648	0	46
ERICH6-AS1	chr3	+	150703667	150706926	0	49
P2RY14	chr3	-	151278057	151278286	0	30
DHX36	chr3	-	154277718	154278401	0	135
DHX36	chr3	-	154278791	154280578	0	36
DHX36	chr3	-	154305168	154309652	0	89
SLC33A1	chr3	-	155842619	155853107	0	6
GFM1	chr3	+	158646947	158652095	0	48
GFM1	chr3	+	158682157	158691138	0	60
MFSD1	chr3	+	158814067	158818660	0	24
MFSD1	chr3	+	158821653	158823427	0	69
MFSD1	chr3	+	158824236	158827279	0	17
SMC4	chr3	+	160416415	160419357	0	10
SMC4	chr3	+	160430829	160431031	0	13
SMC4	chr3	+	160431825	160433025	0	16
NMD3	chr3	+	161242653	161247257	0	94
PHC3	chr3	-	170088246	170097075	0	40
PHC3	chr3	-	170097384	170098896	0	57
PHC3	chr3	-	170097384	170102177	0	65
PHC3	chr3	-	170102305	170102478	0	102
TBL1XR1	chr3	-	177077422	177079826	0	27
TBL1XR1	chr3	-	177195664	177197120	0	38
PIK3CA	chr3	+	179210338	179218209	0	114
PIK3CA	chr3	+	179224187	179225961	0	217
MFN1	chr3	+	179368103	179377041	0	39
MRPL47	chr3	-	179588995	179593764	0	34
MRPL47	chr3	-	179593895	179601729	0	54
FXR1	chr3	+	180914995	180915675	0	109
ATP11B	chr3	+	182829752	182829922	0	176
ATP11B	chr3	+	182830002	182836034	0	76
KLHL6	chr3	-	183492228	183494078	0	14
EIF2B5	chr3	+	184143142	184144098	0	61
DVL3	chr3	+	184164388	184164795	0	11
ABCF3	chr3	+	184186875	184187663	0	20
ABCF3	chr3	+	184192896	184193364	0	21
PSMD2	chr3	+	184302071	184302678	0	19
PSMD2	chr3	+	184303466	184304303	0	16
PSMD2	chr3	+	184307525	184307889	0	24
EIF4G1	chr3	+	184334262	184334726	0	88
VPS8	chr3	+	184869528	184870743	0	10
VPS8	chr3	+	184940243	184944491	0	10
TMEM41A	chr3	-	185480806	185481217	0	4
TMEM41A	chr3	-	185494761	185496827	0	41
SENP2	chr3	+	185617611	185623997	0	62
DNAJB11	chr3	+	186577800	186581994	0	83
LPP	chr3	+	188154252	188225404	0	16
IL1RAP	chr3	+	190604413	190620274	0	14
CCDC50	chr3	+	191380932	191389495	0	66
OPA1	chr3	+	193631665	193631754	0	101
ATP13A3	chr3	-	194444786	194447851	0	26
ATP13A3	chr3	-	194455765	194455892	0	19
AC069213.1	chr3	+	195544269	195546473	0	5
AC124944.3	chr3	-	195928593	195928963	0	1
AC124944.3	chr3	-	195938738	195947334	0	4
SDHAP1	chr3	-	195984276	195990189	0	17
NRROS	chr3	+	196658954	196659751	0	4
SENP5	chr3	+	196903610	196929632	0	59
NCBP2	chr3	-	196937082	196938631	0	6
NCBP2	chr3	-	196937082	196939392	0	29
DLG1	chr3	-	197130671	197130801	0	30
DLG1	chr3	-	197130978	197136541	0	46
BDH1	chr3	-	197522781	197529882	0	3
RUBCN	chr3	-	197699673	197700612	0	21
ZNF141	chr4	+	343908	372663	0	21
ZNF721	chr4	-	472701	497126	0	1
ZNF721	chr4	-	481857	498696	0	1
ZNF721	chr4	-	485970	497126	0	1
ZNF721	chr4	-	485970	499055	0	2
ZNF721	chr4	-	487085	497126	0	1
ZNF721	chr4	-	497721	499055	0	2
MYL5	chr4	+	675854	676003	0	6
MYL5	chr4	+	676209	677921	0	6
AC139887.2	chr4	-	763107	781771	0	1
NELFA	chr4	-	1988007	2008749	0	14
MFSD10	chr4	-	2932733	2933105	0	17
HTT	chr4	+	3102748	3103823	0	17
LRPAP1	chr4	-	3520344	3524906	0	39
ZBTB49	chr4	+	4300097	4300925	0	6
ZBTB49	chr4	+	4301036	4301988	0	8
STX18	chr4	-	4453673	4457190	0	23
KIAA0232	chr4	+	6824684	6830044	0	44
KIAA0232	chr4	+	6830170	6830818	0	18
KIAA0232	chr4	+	6830951	6842066	0	47
KIAA0232	chr4	+	6864183	6866191	0	58
KIAA0232	chr4	+	6866263	6871573	0	51
TBC1D14	chr4	+	7001251	7006631	0	26
TRMT44	chr4	+	8454813	8455767	0	13
BOD1L1	chr4	-	13577631	13578911	0	105
BOD1L1	chr4	-	13578956	13579927	0	86
BOD1L1	chr4	-	13591966	13597103	0	45
FBXL5	chr4	-	15636676	15640787	0	84
CD38	chr4	+	15834302	15837793	0	22
TAPT1	chr4	-	16191523	16213767	0	133
LAP3	chr4	+	17588977	17598455	0	20
LAP3	chr4	+	17595534	17598455	0	40
DCAF16	chr4	-	17804756	17805106	0	31
DCAF16	chr4	-	17805225	17809536	0	51
SEPSECS	chr4	-	25156107	25156855	0	15
ZCCHC4	chr4	+	25333988	25349491	0	39
ANAPC4	chr4	+	25383393	25383578	0	23
ANAPC4	chr4	+	25391015	25392374	0	20
ANAPC4	chr4	+	25392421	25393838	0	15
ANAPC4	chr4	+	25409791	25414323	0	21
ARAP2	chr4	-	36147712	36148404	0	67
ARAP2	chr4	-	36160290	36160458	0	124
ARAP2	chr4	-	36212454	36213242	0	69
RELL1	chr4	-	37638504	37647207	0	24
KLF3	chr4	+	38680682	38687962	0	50
KLF3	chr4	+	38680682	38694745	0	50
KLF3	chr4	+	38688186	38688584	0	81
TLR1	chr4	-	38800948	38804753	0	17
TMEM156	chr4	-	38971134	38986335	0	27
TMEM156	chr4	-	38993998	38998622	0	100
TMEM156	chr4	-	38998909	38999626	0	32
TMEM156	chr4	-	39028597	39031427	0	32
TMEM156	chr4	-	39031493	39032225	0	56
WDR19	chr4	+	39273061	39273173	0	35
RFC1	chr4	-	39302815	39303059	0	45
RFC1	chr4	-	39304928	39308635	0	65
RFC1	chr4	-	39320669	39326562	0	71
RFC1	chr4	-	39321374	39326562	0	94
SMIM14	chr4	-	39605180	39626983	0	28
N4BP2	chr4	+	40073551	40095530	0	14
N4BP2	chr4	+	40095610	40097226	0	15
N4BP2	chr4	+	40154267	40157861	0	15
ATP8A1	chr4	-	42581732	42583807	0	61
ATP8A1	chr4	-	42583881	42586348	0	58
GUF1	chr4	+	44686713	44689285	0	49
GNPDA2	chr4	-	44707926	44717112	0	26
ATP10D	chr4	+	47536938	47545402	0	50
ATP10D	chr4	+	47545511	47546623	0	47
FRYL	chr4	-	48528336	48534544	0	50
FRYL	chr4	-	48540024	48540352	0	34
FRYL	chr4	-	48548793	48550591	0	42
FRYL	chr4	-	48551578	48556977	0	79
FRYL	chr4	-	48571895	48573185	0	42
FRYL	chr4	-	48596000	48598828	0	80
FRYL	chr4	-	48598873	48602019	0	86
SCFD2	chr4	-	52920870	52921004	0	10
SCFD2	chr4	-	53010969	53015464	0	13
SCFD2	chr4	-	53071264	53145332	0	10
TMEM165	chr4	+	55411839	55416041	0	10
EXOC1	chr4	+	55871233	55874996	0	14
EXOC1	chr4	+	55871233	55877916	0	17
EXOC1	chr4	+	55890386	55892634	0	21
EXOC1	chr4	+	55896012	55896716	0	16
REST	chr4	+	56911536	56929840	0	16
POLR2B	chr4	+	57020995	57023329	0	61
STAP1	chr4	+	67576943	67577202	0	73
STAP1	chr4	+	67583702	67588331	0	262
STAP1	chr4	+	67589515	67590883	0	190
YTHDC1	chr4	-	68320205	68321371	0	143
YTHDC1	chr4	-	68320205	68324138	0	148
YTHDC1	chr4	-	68324223	68332102	0	72
YTHDC1	chr4	-	68330119	68332102	0	75
RUFY3	chr4	+	70794894	70796662	0	19
ANKRD17	chr4	-	73115916	73120161	0	24
THAP6	chr4	+	75521861	75542408	0	5
THAP6	chr4	+	75527598	75539858	0	5
THAP6	chr4	+	75543452	75544327	0	3
G3BP2	chr4	-	75645702	75647028	0	386
G3BP2	chr4	-	75655870	75657556	0	543
USO1	chr4	+	75790238	75799621	0	20
SCARB2	chr4	-	76169985	76175790	0	75
SCARB2	chr4	-	76175910	76180953	0	15
SCARB2	chr4	-	76176528	76180953	0	21
BMP2K	chr4	+	78842527	78845015	0	25
PRDM8	chr4	+	80191569	80196351	0	6
PRDM8	chr4	+	80196601	80197624	0	30
PRDM8	chr4	+	80197763	80201289	0	11
SEC31A	chr4	-	82894847	82899712	0	24
HELQ	chr4	-	83421736	83423357	0	23
HELQ	chr4	-	83441403	83443503	0	52
AFF1	chr4	+	87131864	87134470	0	89
PPM1K	chr4	-	88267970	88268740	0	38
PYURF	chr4	-	88521382	88521919	0	2
HERC3	chr4	+	88656035	88662430	0	29
HERC3	chr4	+	88680236	88686735	0	87
CCSER1	chr4	+	90128662	90308243	0	19
SMARCAD1	chr4	+	94264906	94266061	0	27
SMARCAD1	chr4	+	94264906	94266747	0	65
PDLIM5	chr4	+	94586444	94640275	0	6
RAP1GDS1	chr4	+	98352601	98364066	0	16
DAPP1	chr4	+	99863855	99865502	0	54
DAPP1	chr4	+	99863855	99865795	0	148
DAPP1	chr4	+	99865836	99866033	0	217
LAMTOR3	chr4	-	99884125	99887295	0	190
DNAJB14	chr4	-	99903262	99903725	0	46
PPP3CA	chr4	-	101183271	101195915	0	57
SLC39A8	chr4	-	102305111	102305195	0	15
SLC39A8	chr4	-	102306001	102307435	0	16
NFKB1	chr4	+	102529914	102566986	0	263
MANBA	chr4	-	102635045	102639712	0	63
MANBA	chr4	-	102671011	102671280	0	65
MANBA	chr4	-	102690957	102722870	0	57
MANBA	chr4	-	102726683	102727267	0	44
TET2	chr4	+	105237351	105238513	0	35
TET2	chr4	+	105242927	105259618	0	23
GSTCD	chr4	+	105825800	105837858	0	8
ZGRF1	chr4	-	112547408	112548444	0	8
ZGRF1	chr4	-	112553982	112558149	0	6
ZGRF1	chr4	-	112553982	112560732	0	4
ZGRF1	chr4	-	112560995	112561204	0	7
ZGRF1	chr4	-	112561264	112562370	0	9
ZGRF1	chr4	-	112589874	112606007	0	21
UGT8	chr4	+	114664137	114668084	0	11
METTL14	chr4	+	118697323	118703934	0	44
USP53	chr4	+	119217673	119239217	0	28
USP53	chr4	+	119260653	119267319	0	81
USP53	chr4	+	119267482	119269690	0	32
AC093752.1	chr4	+	119494523	119512350	0	25
KIAA1109	chr4	+	122175914	122177473	0	49
KIAA1109	chr4	+	122177519	122186035	0	52
KIAA1109	chr4	+	122321206	122324426	0	35
ABHD18	chr4	+	127965430	127982938	0	8
ABHD18	chr4	+	128009621	128011682	0	8
AC097376.2	chr4	-	139414024	139419869	0	1
AC097376.2	chr4	-	139414024	139453684	0	11
SETD7	chr4	-	139533366	139535742	0	126
SETD7	chr4	-	139535820	139546919	0	91
ELMOD2	chr4	+	140542642	140543469	0	17
TBC1D9	chr4	-	140627527	140633947	0	72
USP38	chr4	+	143195845	143203407	0	364
USP38	chr4	+	143206226	143212317	0	150
SMARCA5	chr4	+	143538938	143543508	0	514
SMARCA5	chr4	+	143545583	143546775	0	214
OTUD4	chr4	-	145144001	145146266	0	54
OTUD4	chr4	-	145171713	145174660	0	45
LRBA	chr4	-	150896456	150900048	0	46
TMEM131L	chr4	+	153581560	153583563	0	83
TMEM131L	chr4	+	153586379	153588889	0	139
TMEM131L	chr4	+	153591194	153593798	0	163
NAF1	chr4	-	163157454	163164216	0	50
TMEM192	chr4	-	165088602	165102949	0	16
KLHL2	chr4	+	165311565	165312928	0	45
DDX60L	chr4	-	168441492	168453123	0	10
CBR4	chr4	-	168987755	168989004	0	28
CBR4	chr4	-	168989082	169002070	0	12
CBR4	chr4	-	168989085	169002070	0	7
CBR4	chr4	-	168998285	169002070	0	7
CLCN3	chr4	+	169697734	169706867	0	20
FBXO8	chr4	-	174241218	174249915	0	71
FBXO8	chr4	-	174250042	174259698	0	55
TRAPPC11	chr4	+	183660395	183663846	0	23
TRAPPC11	chr4	+	183680267	183683974	0	36
TRAPPC11	chr4	+	183684359	183685083	0	21
SDHA	chr5	+	228333	233476	0	37
BRD9	chr5	-	886704	887360	0	18
CLPTM1L	chr5	-	1322911	1331798	0	19
SDHAP3	chr5	-	1572286	1574181	0	51
SDHAP3	chr5	-	1576309	1579276	0	90
SDHAP3	chr5	-	1579484	1584983	0	17
SDHAP3	chr5	-	1585133	1589246	0	48
AC026412.1	chr5	-	1612072	1626785	0	6
AC026412.1	chr5	-	1630566	1632844	0	7
NDUFS6	chr5	+	1811062	1814338	0	16
NSUN2	chr5	-	6606912	6609825	0	55
MTRR	chr5	+	7899456	7899913	0	17
CCT5	chr5	+	10258535	10263133	0	15
CCT5	chr5	+	10258535	10264655	0	21
MARCH6	chr5	+	10417404	10418675	0	144
MARCH6	chr5	+	10420341	10423734	0	133
MARCH6	chr5	+	10423824	10429892	0	118
OTULIN	chr5	+	14687646	14692853	0	15
GUSBP1	chr5	+	21501826	21522337	0	11
DROSHA	chr5	-	31429545	31435764	0	8
DROSHA	chr5	-	31504635	31505927	0	6
C5orf22	chr5	+	31534124	31534271	0	6
MTMR12	chr5	-	32239103	32242056	0	67
AC138409.2	chr5	-	34218450	34244615	0	12
TTC23L	chr5	+	34840739	34843860	0	3
TTC23L	chr5	+	34850308	34866891	0	3
NADK2	chr5	-	36219679	36220690	0	13
NIPBL	chr5	+	36961583	36970875	0	70
NIPBL	chr5	+	36995804	37000816	0	65
NIPBL	chr5	+	37052566	37060843	0	87
NIPBL	chr5	+	37052566	37063789	0	63
NUP155	chr5	-	37305210	37309128	0	46
NUP155	chr5	-	37318085	37325900	0	22
NUP155	chr5	-	37358151	37362621	0	27
NUP155	chr5	-	37362674	37363887	0	21
WDR70	chr5	+	37437981	37479833	0	11
WDR70	chr5	+	37721215	37724933	0	36
RICTOR	chr5	-	38945724	38947263	0	91
RICTOR	chr5	-	38978650	38979449	0	99
RICTOR	chr5	-	38979538	38981866	0	66
PTGER4	chr5	+	40685788	40691778	0	22
OXCT1	chr5	-	41794078	41801021	0	48
OXCT1	chr5	-	41847037	41850029	0	20
OXCT1	chr5	-	41867228	41870280	0	23
FBXO4	chr5	+	41926101	41927012	0	13
FBXO4	chr5	+	41934308	41938008	0	4
AC025171.1	chr5	-	43015150	43016756	0	1
AC025171.1	chr5	-	43015150	43025845	0	1
AC025171.3	chr5	+	43019316	43023918	0	1
AC025171.3	chr5	+	43020295	43023918	0	3
AC025171.3	chr5	+	43020295	43024198	0	2
AC025171.3	chr5	+	43024109	43024198	0	1
AC025171.1	chr5	-	43041351	43041726	0	1
HMGCS1	chr5	-	43297166	43298517	0	287
CCL28	chr5	-	43377484	43379083	0	37
CCL28	chr5	-	43379128	43381800	0	79
NNT	chr5	+	43609346	43609515	0	42
NNT	chr5	+	43609346	43615847	0	14
NNT	chr5	+	43609551	43612907	0	26
NNT	chr5	+	43616065	43624031	0	35
NNT	chr5	+	43659350	43700118	0	19
MRPS30	chr5	+	44811154	44811945	0	21
PARP8	chr5	+	50668125	50715630	0	53
PARP8	chr5	+	50715667	50750150	0	36
PARP8	chr5	+	50761898	50778068	0	94
PARP8	chr5	+	50788589	50794852	0	37
PARP8	chr5	+	50822400	50826754	0	54
NDUFS4	chr5	+	53603530	53636855	0	16
NDUFS4	chr5	+	53636946	53646232	0	16
ARL15	chr5	-	53954580	54113201	0	8
SLC38A9	chr5	-	55639270	55645788	0	6
SLC38A9	chr5	-	55664863	55669556	0	8
IL6ST	chr5	-	55947589	55951928	0	90
IL6ST	chr5	-	55957291	55959629	0	60
MAP3K1	chr5	+	56820816	56856599	0	205
MAP3K1	chr5	+	56873005	56878979	0	292
MAP3K1	chr5	+	56886063	56888225	0	730
MIER3	chr5	-	56937698	56946925	0	36
GAPT	chr5	+	58493838	58494144	0	24
PDE4D	chr5	-	59685938	59768241	0	10
PDE4D	chr5	-	59765347	59768246	0	7
PDE4D	chr5	-	60147894	60185556	0	14
IPO11	chr5	+	62526257	62550366	0	11
ERBIN	chr5	+	65994864	65997127	0	90
SREK1	chr5	+	66162483	66163791	0	73
SREK1	chr5	+	66175041	66178718	0	259
SLC30A5	chr5	+	69116214	69118498	0	16
SLC30A5	chr5	+	69116602	69118498	0	12
AK6	chr5	-	69365754	69369462	0	89
BDP1	chr5	+	71483896	71486530	0	194
MCCC2	chr5	+	71640009	71641002	0	15
TNPO1	chr5	+	72889957	72893138	0	52
TNPO1	chr5	+	72889957	72893376	0	113
ANKRA2	chr5	-	73554388	73555487	0	41
UTP15	chr5	+	73568604	73570585	0	31
HEXB	chr5	+	74721236	74721317	0	12
GFM2	chr5	-	74763766	74766499	0	18
FAM169A	chr5	-	74814019	74840073	0	27
POLK	chr5	+	75576933	75580555	0	53
POLK	chr5	+	75580597	75581208	0	55
SCAMP1	chr5	+	78416649	78459244	0	19
LHFPL2	chr5	-	78550906	78564812	0	9
ZFYVE16	chr5	+	80457345	80459413	0	6
SSBP2	chr5	-	81437458	81442652	0	30
SSBP2	chr5	-	81442723	81448789	0	45
SSBP2	chr5	-	81461103	81464518	0	37
SSBP2	chr5	-	81464543	81466973	0	35
SSBP2	chr5	-	81473551	81473699	0	33
RASA1	chr5	+	87362671	87369812	0	53
RASA1	chr5	+	87378538	87383712	0	25
RASA1	chr5	+	87379850	87383712	0	70
TMEM161B	chr5	-	88264137	88268720	0	10
TMEM161B-AS1	chr5	+	88269687	88270525	0	2
TMEM161B-AS1	chr5	+	88270585	88281143	0	1
TMEM161B-AS1	chr5	+	88281197	88282041	0	1
TMEM161B-AS1	chr5	+	88282866	88285743	0	2
TMEM161B-AS1	chr5	+	88285851	88287438	0	3
MEF2C-AS1	chr5	+	88903990	88905208	0	8
MEF2C-AS1	chr5	+	88905270	88947807	0	4
MEF2C-AS1	chr5	+	88905773	88943015	0	9
MEF2C-AS1	chr5	+	88905773	88965840	0	5
MEF2C-AS1	chr5	+	88943122	88947807	0	26
MEF2C-AS1	chr5	+	88947865	88948135	0	10
MEF2C-AS1	chr5	+	88947919	88948135	0	48
MEF2C-AS1	chr5	+	88953941	88965840	0	12
MEF2C-AS1	chr5	+	88965915	88970484	0	8
MEF2C-AS1	chr5	+	88965915	89031760	0	5
MEF2C-AS1	chr5	+	89443903	89465665	0	12
LYSMD3	chr5	-	90525300	90529014	0	56
ARRDC3	chr5	-	91373876	91374113	0	100
FAM172A	chr5	-	93994504	94050730	0	25
FAM172A	chr5	-	94057203	94074645	0	36
SLF1	chr5	+	94671008	94686572	0	17
SLF1	chr5	+	94708289	94714587	0	12
ELL2	chr5	-	95906876	95913770	0	67
ELL2	chr5	-	95919545	95932663	0	160
ERAP1	chr5	-	96786549	96790295	0	17
ERAP2	chr5	+	96909117	96912636	0	43
LIX1-AS1	chr5	+	97098973	97101758	0	336
CHD1	chr5	-	98875113	98879551	0	488
FBXL17	chr5	-	108344026	108348398	0	29
FER	chr5	+	108798389	108820150	0	44
FER	chr5	+	108820524	108832769	0	48
MAN2A1	chr5	+	109716264	109755328	0	85
SLC25A46	chr5	+	110755521	110761203	0	23
WDR36	chr5	+	111103918	111104696	0	33
WDR36	chr5	+	111105326	111106056	0	19
WDR36	chr5	+	111123924	111125607	0	41
APC	chr5	+	112837068	112837552	0	35
DCP2	chr5	+	112992770	112993105	0	85
DCP2	chr5	+	112993173	113001083	0	94
DCP2	chr5	+	113001674	113010755	0	60
YTHDC2	chr5	+	113539181	113542367	0	43
YTHDC2	chr5	+	113542503	113548954	0	31
PGGT1B	chr5	-	115212303	115212419	0	43
PGGT1B	chr5	-	115212307	115212419	0	141
FEM1C	chr5	-	115525617	115529517	0	27
FEM1C	chr5	-	115529578	115542949	0	33
COMMD10	chr5	+	116186152	116186457	0	15
COMMD10	chr5	+	116303683	116399481	0	18
HSD17B4	chr5	+	119529980	119536422	0	41
CEP120	chr5	-	123383082	123386517	0	164
LINC01184	chr5	-	127956921	127966162	0	4
LINC01184	chr5	-	128021895	128024134	0	2
LINC01184	chr5	-	128021895	128061143	0	2
LINC01184	chr5	-	128062500	128064764	0	2
LINC01184	chr5	-	128064850	128082734	0	4
CDC42SE2	chr5	+	131391108	131391828	0	199
C5orf56	chr5	+	132449689	132464687	0	7
UQCRQ	chr5	+	132866691	132867487	0	16
AFF4	chr5	-	132888160	132892163	0	187
HSPA4	chr5	+	133074126	133076568	0	32
HSPA4	chr5	+	133089695	133092699	0	60
VDAC1	chr5	-	133993015	134004894	0	26
JADE2	chr5	+	134536844	134537988	0	57
CAMLG	chr5	+	134738792	134750758	0	179
CAMLG	chr5	+	134741523	134750758	0	39
DDX46	chr5	+	134777624	134781132	0	26
KLHL3	chr5	-	137629644	137634036	0	2
KLHL3	chr5	-	137671952	137677544	0	2
KLHL3	chr5	-	137686883	137688207	0	2
BRD8	chr5	-	138163344	138164319	0	11
BRD8	chr5	-	138166108	138168469	0	10
BRD8	chr5	-	138166108	138169221	0	16
FAM53C	chr5	+	138338307	138344824	0	25
KDM3B	chr5	+	138377825	138381515	0	78
KDM3B	chr5	+	138428801	138429825	0	53
ETF1	chr5	-	138510629	138511474	0	227
HSPA9	chr5	-	138561789	138567000	0	493
DNAJC18	chr5	-	139414272	139417977	0	5
CYSTM1	chr5	+	140194652	140228729	0	9
IK	chr5	+	140654727	140657553	0	190
WDR55	chr5	+	140667113	140668233	0	9
ZMAT2	chr5	+	140700912	140703917	0	24
HDAC3	chr5	-	141626071	141627892	0	26
FCHSD1	chr5	-	141641757	141644217	0	18
RNF14	chr5	+	141974955	141983379	0	10
NDFIP1	chr5	+	142135817	142140562	0	85
LARS	chr5	-	146140261	146143411	0	21
LARS	chr5	-	146144709	146149551	0	20
LARS	chr5	-	146152002	146153733	0	24
AC091959.3	chr5	+	146260898	146263490	0	119
TCERG1	chr5	+	146480094	146481446	0	77
TCERG1	chr5	+	146481476	146482591	0	41
TCERG1	chr5	+	146503539	146507027	0	176
FBXO38	chr5	+	148384039	148387252	0	20
FBXO38	chr5	+	148433737	148438405	0	44
HMGXB3	chr5	+	150036937	150040747	0	15
ARSI	chr5	-	150298612	150298772	0	1
RBM22	chr5	-	150694240	150695533	0	40
TNIP1	chr5	-	151042961	151049823	0	63
GALNT10	chr5	+	154386430	154409540	0	29
EBF1	chr5	-	158696331	158698082	0	76
EBF1	chr5	-	158698315	158707978	0	68
EBF1	chr5	-	158941979	159073395	0	173
RNF145	chr5	-	159169819	159194715	0	45
RNF145	chr5	-	159176867	159194715	0	68
TTC1	chr5	+	160010858	160023596	0	8
PWWP2A	chr5	-	160075183	160077977	0	3
PWWP2A	chr5	-	160094065	160105628	0	11
PWWP2A	chr5	-	160094065	160116688	0	8
PWWP2A	chr5	-	160094065	160117828	0	3
PWWP2A	chr5	-	160108614	160113226	0	13
PWWP2A	chr5	-	160108614	160115935	0	3
PWWP2A	chr5	-	160108614	160116688	0	5
PWWP2A	chr5	-	160113318	160116688	0	17
PWWP2A	chr5	-	160113318	160118804	0	6
PWWP2A	chr5	-	160117292	160117828	0	4
PWWP2A	chr5	-	160117925	160118804	0	22
FBXW11	chr5	-	171870858	171876284	0	206
ATP6V0E1	chr5	+	172986760	172994774	0	71
CPEB4	chr5	+	173949597	173949879	0	50
SIMC1	chr5	+	176322425	176336719	0	10
NOP16	chr5	-	176385327	176385929	0	8
NOP16	chr5	-	176385327	176388234	0	31
NOP16	chr5	-	176385327	176388432	0	5
FAF2	chr5	+	176479256	176485748	0	105
FAF2	chr5	+	176489027	176493998	0	117
RNF44	chr5	-	176527405	176527517	0	9
RNF44	chr5	-	176532516	176536462	0	10
UIMC1	chr5	-	176958154	176970741	0	107
ZNF346	chr5	+	177023234	177023706	0	5
ZNF346	chr5	+	177041229	177044388	0	18
NSD1	chr5	+	177246796	177247923	0	35
NSD1	chr5	+	177248079	177248180	0	35
NSD1	chr5	+	177280834	177288818	0	36
GRK6	chr5	+	177430967	177432232	0	66
AC139795.1	chr5	-	177620506	177621381	0	7
AC139795.1	chr5	-	177621487	177626435	0	11
CLK4	chr5	-	178618778	178622392	0	27
CLK4	chr5	-	178619896	178622392	0	73
ZNF354B	chr5	+	178861080	178866040	0	9
CANX	chr5	+	179708380	179709872	0	125
MAPK9	chr5	-	180269409	180277236	0	11
MGAT1	chr5	-	180795875	180803601	0	12
MGAT1	chr5	-	180795875	180808501	0	4
MGAT1	chr5	-	180795875	180808647	0	4
ZFP62	chr5	-	180848076	180851380	0	3
ZFP62	chr5	-	180848082	180850581	0	6
ZFP62	chr5	-	180849256	180850581	0	9
ZFP62	chr5	-	180851493	180860039	0	3
ZFP62	chr5	-	180852060	180852902	0	4
ZFP62	chr5	-	180852951	180861218	0	5
TRIM52	chr5	-	181257228	181260000	0	11
TRIM52	chr5	-	181259871	181260000	0	2
IRF4	chr6	+	395935	397110	0	15
IRF4	chr6	+	397252	401423	0	58
EXOC2	chr6	-	619543	632940	0	20
WRNIP1	chr6	+	2766444	2770119	0	14
WRNIP1	chr6	+	2766444	2779262	0	16
WRNIP1	chr6	+	2770361	2772987	0	17
WRNIP1	chr6	+	2773141	2779262	0	16
SERPINB1	chr6	-	2838686	2840444	0	26
SERPINB9	chr6	-	2891988	2895390	0	52
RIPK1	chr6	+	3068661	3104224	0	52
ECI2	chr6	-	4117451	4117542	0	15
ECI2	chr6	-	4117781	4119185	0	14
FARS2	chr6	+	5613320	5616438	0	15
RREB1	chr6	+	7231907	7248510	0	41
RIOK1	chr6	+	7392969	7393098	0	23
TXNDC5	chr6	-	7882659	7884358	0	470
MAK	chr6	-	10803891	10813643	0	13
CD83	chr6	+	14118065	14133648	0	1588
DTNBP1	chr6	-	15523219	15524290	0	40
DTNBP1	chr6	-	15523219	15524463	0	37
MYLIP	chr6	+	16130747	16143019	0	129
MYLIP	chr6	+	16143217	16144896	0	230
NUP153	chr6	-	17633578	17637152	0	258
NUP153	chr6	-	17649300	17662017	0	229
RNF144B	chr6	+	18427685	18457154	0	7
TDP2	chr6	-	24651069	24654411	0	50
C6orf62	chr6	-	24710589	24714317	0	78
RIPOR2	chr6	-	24852618	24852732	0	166
CARMIL1	chr6	+	25556850	25563201	0	14
TRIM38	chr6	+	25962917	25963048	0	36
TRIM38	chr6	+	25963282	25966492	0	30
TRIM38	chr6	+	25969420	25971818	0	29
HIST1H2BC	chr6	-	26122025	26123514	0	1
HIST1H2AC	chr6	+	26124633	26127697	0	6
HIST1H2AC	chr6	+	26124749	26127697	0	7
HIST1H2AC	chr6	+	26127761	26138053	0	8
HIST1H3D	chr6	-	26197269	26198948	0	2
HIST1H4H	chr6	-	26281587	26283888	0	3
HIST1H4H	chr6	-	26281587	26284668	0	1
BTN3A2	chr6	+	26373413	26373953	0	14
BTN3A2	chr6	+	26374148	26374326	0	12
BTN2A2	chr6	+	26390829	26392145	0	30
BTN3A1	chr6	+	26402412	26404539	0	28
BTN3A1	chr6	+	26407952	26408691	0	16
BTN2A1	chr6	+	26463525	26465217	0	18
HIST1H2BN	chr6	+	27854734	27855678	0	1
ZSCAN16	chr6	+	28126921	28129371	0	5
TRIM27	chr6	-	28903898	28904553	0	17
PPP1R11	chr6	+	30069195	30069404	0	19
TRIM26	chr6	-	30189199	30190012	0	64
HLA-L	chr6	+	30259933	30260396	0	9
HLA-L	chr6	+	30261703	30292402	0	11
HLA-L	chr6	+	30262342	30262507	0	15
HCG18	chr6	-	30304272	30326353	0	3
GNL1	chr6	-	30546836	30546954	0	23
GNL1	chr6	-	30547013	30547111	0	21
GNL1	chr6	-	30554915	30555554	0	12
PRR3	chr6	+	30558953	30561833	0	6
PPP1R10	chr6	-	30604735	30605922	0	16
DHX16	chr6	-	30660242	30661467	0	7
DHX16	chr6	-	30662431	30662626	0	16
DHX16	chr6	-	30668208	30670409	0	12
MDC1	chr6	-	30702877	30703417	0	25
MDC1	chr6	-	30707454	30708135	0	9
VARS2	chr6	+	30918051	30918826	0	6
VARS2	chr6	+	30922000	30922115	0	10
PRRC2A	chr6	+	31625611	31626019	0	72
PRRC2A	chr6	+	31634365	31634752	0	41
PRRC2A	chr6	+	31636608	31637041	0	40
BAG6	chr6	-	31646523	31648676	0	27
MSH5	chr6	+	31744303	31744545	0	12
VARS	chr6	-	31780568	31780869	0	7
SKIV2L	chr6	+	31960337	31960665	0	15
HLA-DRB5	chr6	-	32519651	32530124	0	1
TAP1	chr6	-	32847204	32847303	0	62
TAP1	chr6	-	32848840	32850319	0	103
PSMB9	chr6	+	32856205	32858004	0	12
PSMB9	chr6	+	32858134	32859404	0	8
RXRB	chr6	-	33195050	33195569	0	45
PHF1	chr6	+	33413557	33414040	0	40
BAK1	chr6	-	33575866	33577534	0	25
ITPR3	chr6	+	33685073	33685358	0	19
LEMD2	chr6	-	33771911	33772491	0	25
NUDT3	chr6	-	34295685	34332324	0	37
NUDT3	chr6	-	34332388	34341861	0	42
TAF11	chr6	-	34878720	34879625	0	53
TAF11	chr6	-	34878720	34882931	0	177
PPARD	chr6	+	35347150	35352928	0	30
PPARD	chr6	+	35347150	35356228	0	85
PPARD	chr6	+	35353050	35356228	0	60
SRPK1	chr6	-	35857368	35869481	0	12
MAPK14	chr6	+	36076608	36083037	0	25
MAPK14	chr6	+	36083113	36089680	0	51
MAPK14	chr6	+	36089784	36090942	0	29
MAPK14	chr6	+	36091043	36095794	0	23
MAPK14	chr6	+	36095866	36095986	0	26
BRPF3	chr6	+	36201770	36207312	0	9
KCTD20	chr6	+	36470257	36479590	0	84
KCTD20	chr6	+	36481838	36484713	0	28
STK38	chr6	-	36540204	36547189	0	33
MTCH1	chr6	-	36978611	36985852	0	113
FGD2	chr6	+	37013765	37013966	0	108
FGD2	chr6	+	37025938	37026090	0	56
FGD2	chr6	+	37026325	37027428	0	80
TBC1D22B	chr6	+	37257973	37267657	0	13
TBC1D22B	chr6	+	37279611	37282881	0	18
TBC1D22B	chr6	+	37283013	37284335	0	17
TBC1D22B	chr6	+	37287072	37312917	0	12
TBC1D22B	chr6	+	37313891	37317110	0	63
CMTR1	chr6	+	37461645	37462828	0	28
MDGA1	chr6	-	37642049	37643808	0	19
TAF8	chr6	+	42057513	42068464	0	11
UBR2	chr6	+	42632904	42634247	0	51
UBR2	chr6	+	42684871	42689568	0	34
RPL7L1	chr6	+	42884750	42886255	0	58
CNPY3	chr6	+	42929721	42935411	0	60
CNPY3	chr6	+	42934598	42935411	0	105
CNPY3	chr6	+	42935473	42935573	0	156
AL035587.1	chr6	+	42940606	42940829	0	2
AL035587.1	chr6	+	42940929	42943797	0	7
AL035587.1	chr6	+	42941615	42941983	0	5
AL035587.1	chr6	+	42942076	42943797	0	3
KLHDC3	chr6	+	43017346	43017852	0	18
MRPL2	chr6	-	43054486	43056080	0	5
MRPL2	chr6	-	43055618	43056080	0	3
KLC4	chr6	+	43065701	43070691	0	3
KLC4	chr6	+	43066525	43070691	0	4
CUL9	chr6	+	43184905	43185490	0	10
CRIP3	chr6	-	43306517	43307838	0	10
ABCC10	chr6	+	43438390	43438623	0	11
ABCC10	chr6	+	43441960	43443932	0	9
ABCC10	chr6	+	43449209	43449421	0	9
TJAP1	chr6	+	43503706	43505623	0	4
POLR1C	chr6	+	43519905	43520065	0	14
CDC5L	chr6	+	44396440	44398823	0	68
CDC5L	chr6	+	44398927	44403808	0	115
CD2AP	chr6	+	47609714	47612472	0	51
FBXO9	chr6	+	53073638	53076485	0	25
ELOVL5	chr6	-	53291963	53292057	0	87
PRIM2	chr6	+	57537625	57596858	0	17
KHDRBS2	chr6	-	61700777	61707329	0	31
KHDRBS2	chr6	-	61707403	61732681	0	33
KHDRBS2	chr6	-	61749683	61894634	0	25
KHDRBS2	chr6	-	61968919	61978065	0	29
KHDRBS2	chr6	-	62047994	62081034	0	28
KHDRBS2	chr6	-	62081121	62177184	0	27
PHF3	chr6	+	63685911	63694580	0	116
PHF3	chr6	+	63706224	63709150	0	153
LMBRD1	chr6	-	69777661	69780493	0	90
COL19A1	chr6	+	69932863	69938037	0	190
COL19A1	chr6	+	70035939	70039281	0	115
SMAP1	chr6	+	70857364	70857921	0	13
OGFRL1	chr6	+	71290091	71293292	0	101
OGFRL1	chr6	+	71293379	71293529	0	117
MTO1	chr6	+	73479844	73480038	0	24
PHIP	chr6	-	78946260	78946537	0	146
PHIP	chr6	-	78946607	78946710	0	161
PHIP	chr6	-	78946874	78954813	0	85
PHIP	chr6	-	78965764	78969834	0	167
PHIP	chr6	-	78969917	78978591	0	127
PHIP	chr6	-	79003858	79004372	0	104
PHIP	chr6	-	79004436	79015081	0	90
IBTK	chr6	-	82194642	82200140	0	15
IBTK	chr6	-	82216189	82217959	0	22
PGM3	chr6	-	83172059	83174245	0	9
PGM3	chr6	-	83187075	83190808	0	19
CYB5R4	chr6	+	83924592	83929419	0	49
CYB5R4	chr6	+	83961274	83964076	0	35
SNX14	chr6	-	85508816	85513799	0	40
ZNF292	chr6	+	87243611	87254649	0	59
RARS2	chr6	-	87518891	87520179	0	43
RARS2	chr6	-	87518891	87521463	0	23
RARS2	chr6	-	87520252	87521463	0	20
RARS2	chr6	-	87530942	87534734	0	19
RARS2	chr6	-	87545699	87555407	0	23
RARS2	chr6	-	87569590	87589700	0	47
ORC3	chr6	+	87594613	87601783	0	13
RNGTT	chr6	-	88614395	88614490	0	186
MDN1	chr6	-	89662239	89664486	0	19
MDN1	chr6	-	89725396	89726674	0	32
MDN1	chr6	-	89743280	89745491	0	14
CASP8AP2	chr6	+	89831339	89832263	0	9
CASP8AP2	chr6	+	89832320	89846561	0	9
BACH2	chr6	-	90008856	90062883	0	132
BACH2	chr6	-	90062963	90088960	0	122
BACH2	chr6	-	90291945	90292482	0	88
BACH2	chr6	-	90292684	90296479	0	57
FBXL4	chr6	-	98899481	98904085	0	40
FBXL4	chr6	-	98904186	98905425	0	30
FBXL4	chr6	-	98905670	98926476	0	45
PNISR	chr6	-	99400311	99400543	0	164
PNISR	chr6	-	99414686	99416348	0	157
ASCC3	chr6	-	100767345	100799430	0	32
PDSS2	chr6	-	107324674	107334197	0	8
PDSS2	chr6	-	107334332	107459367	0	11
SCML4	chr6	-	107745143	107749683	0	5
SCML4	chr6	-	107745143	107824164	0	5
SCML4	chr6	-	107772386	107824164	0	5
SNX3	chr6	-	108212254	108222949	0	225
SMPD2	chr6	+	109442067	109442542	0	31
SMPD2	chr6	+	109442629	109442751	0	24
ZBTB24	chr6	-	109466574	109467591	0	17
ZBTB24	chr6	-	109466574	109475398	0	13
ZBTB24	chr6	-	109474363	109475398	0	13
ZBTB24	chr6	-	109476253	109476762	0	11
ZBTB24	chr6	-	109476258	109481074	0	12
ZBTB24	chr6	-	109482054	109483054	0	50
FIG4	chr6	+	109743772	109762090	0	41
FIG4	chr6	+	109762207	109765012	0	31
CDK19	chr6	-	110622912	110626775	0	27
REV3L	chr6	-	111331784	111332894	0	14
TRAF3IP2-AS1	chr6	+	111483665	111570084	0	4
TRAF3IP2-AS1	chr6	+	111483665	111576361	0	7
TRAF3IP2-AS1	chr6	+	111497979	111503295	0	2
TRAF3IP2-AS1	chr6	+	111570227	111574620	0	1
TRAF3IP2-AS1	chr6	+	111570227	111576361	0	11
TRAF3IP2-AS1	chr6	+	111576470	111597837	0	1
TUBE1	chr6	-	112072076	112074709	0	24
TUBE1	chr6	-	112074850	112076321	0	8
TUBE1	chr6	-	112076509	112081091	0	19
HDAC2	chr6	-	113949260	113956012	0	26
DSE	chr6	+	116399662	116426573	0	9
DSE	chr6	+	116399666	116403180	0	8
DSE	chr6	+	116399666	116408492	0	8
DSE	chr6	+	116408854	116426573	0	11
DSE	chr6	+	116426827	116435586	0	7
DSE	chr6	+	116431193	116435586	0	33
KPNA5	chr6	+	116722289	116725750	0	89
KPNA5	chr6	+	116722289	116726494	0	104
MCM9	chr6	-	118816294	118826781	0	49
MCM9	chr6	-	118852694	118856370	0	16
MAN1A1	chr6	-	119204882	119290682	0	96
TBC1D32	chr6	-	121121280	121126377	0	17
TBC1D32	chr6	-	121170527	121223235	0	16
NCOA7	chr6	+	125890810	125915363	0	6
HINT3	chr6	+	125956888	125966886	0	38
TRMT11	chr6	+	126008472	126010924	0	12
TRMT11	chr6	+	126008745	126010924	0	29
PTPRK	chr6	-	127973157	127976656	0	24
PTPRK	chr6	-	127995538	127998719	0	37
L3MBTL3	chr6	+	130120958	130133842	0	70
MED23	chr6	-	131598761	131599466	0	46
MED23	chr6	-	131599510	131600037	0	121
MED23	chr6	-	131600162	131603029	0	44
MED23	chr6	-	131610246	131618406	0	57
MED23	chr6	-	131621979	131627395	0	39
SLC18B1	chr6	-	132771129	132772992	0	36
SLC18B1	chr6	-	132784089	132789763	0	20
SLC18B1	chr6	-	132790272	132790784	0	15
AHI1	chr6	-	135431314	135438374	0	31
MAP3K5	chr6	-	136568069	136580300	0	36
CCDC28A	chr6	+	138779985	138782339	0	81
CCDC28A	chr6	+	138782441	138785249	0	21
REPS1	chr6	-	138914761	138917554	0	32
REPS1	chr6	-	138930098	138944497	0	23
VTA1	chr6	+	142189534	142197028	0	44
VTA1	chr6	+	142197078	142198438	0	83
VTA1	chr6	+	142204065	142211462	0	31
HIVEP2	chr6	-	142801930	142836934	0	12
HIVEP2	chr6	-	142837047	142901663	0	19
LTV1	chr6	+	143857583	143857751	0	112
EPM2A	chr6	-	145721155	145722896	0	4
AL356599.1	chr6	+	145828456	145870929	0	2
UST	chr6	+	148964563	148990374	0	21
UST	chr6	+	148990429	149019138	0	12
TAB2	chr6	+	149397764	149399103	0	60
ZC3H12D	chr6	-	149451479	149456665	0	28
PPIL4	chr6	-	149517450	149520350	0	202
PPIL4	chr6	-	149520388	149521059	0	330
GINM1	chr6	+	149572603	149579833	0	29
KATNA1	chr6	-	149598350	149603267	0	33
LATS1	chr6	-	149662238	149676554	0	27
LATS1	chr6	-	149664642	149676259	0	11
LATS1	chr6	-	149702266	149703860	0	66
LATS1	chr6	-	149704315	149717848	0	77
NUP43	chr6	-	149727198	149728378	0	11
NUP43	chr6	-	149728560	149731612	0	9
[truncated: 3,073 more rows]

## Sheet: bNBC_C
gene_name	chr	strand	start	end	ann	unique_reads
LINC01128	chr1	+	827775	841199	0	2
ATAD3B	chr1	+	1477350	1477750	0	33
ATAD3A	chr1	+	1527809	1529222	0	2
PANK4	chr1	-	2511683	2514001	0	21
PANK4	chr1	-	2514466	2518163	0	6
TP73-AS1	chr1	-	3743190	3745380	0	4
NOL9	chr1	-	6526003	6528993	0	10
NOL9	chr1	-	6533441	6549570	0	8
ZBTB48	chr1	+	6588442	6588915	0	12
DNAJC11	chr1	-	6653415	6653910	0	5
PIK3CD	chr1	+	9691571	9710104	0	19
PIK3CD	chr1	+	9721248	9721760	0	35
PIK3CD	chr1	+	9723292	9724275	0	26
UBE4B	chr1	+	10095596	10098591	0	7
UBE4B	chr1	+	10098668	10101107	0	12
UBE4B	chr1	+	10151561	10161141	0	15
PEX14	chr1	+	10495321	10519802	0	8
PEX14	chr1	+	10536297	10541051	0	4
EXOSC10	chr1	-	11081238	11087447	0	25
MTOR	chr1	-	11115468	11121245	0	26
MTOR	chr1	-	11256192	11258484	0	30
UBIAD1	chr1	+	11274060	11278637	0	8
CLCN6	chr1	+	11822934	11823706	0	18
CLCN6	chr1	+	11828219	11833514	0	11
CLCN6	chr1	+	11841477	11842649	0	18
VPS13D	chr1	+	12318337	12321808	0	20
VPS13D	chr1	+	12335827	12341782	0	38
VPS13D	chr1	+	12356524	12362719	0	21
DDI2	chr1	+	15643650	15646836	0	41
DDI2	chr1	+	15651895	15659836	0	27
FBXO42	chr1	-	16255821	16294782	0	10
NBPF1	chr1	-	16597680	16608507	0	5
CROCC	chr1	+	16914137	16930285	0	9
CROCC	chr1	+	16971626	16972359	0	4
UBR4	chr1	-	19094139	19095544	0	45
UBR4	chr1	-	19167231	19169434	0	40
UBR4	chr1	-	19198928	19201717	0	60
EMC1	chr1	-	19230963	19232623	0	11
EMC1	chr1	-	19239302	19239694	0	4
EMC1	chr1	-	19243515	19243613	0	3
MINOS1	chr1	+	19623856	19626386	0	11
DDOST	chr1	-	20652971	20654222	0	29
EIF4G3	chr1	-	20825198	20829146	0	6
EIF4G3	chr1	-	20865262	20879281	0	6
NBPF3	chr1	+	21440348	21442239	0	1
NBPF3	chr1	+	21445219	21465734	0	1
NBPF3	chr1	+	21472915	21473222	0	1
USP48	chr1	-	21756702	21756828	0	49
USP48	chr1	-	21756963	21757662	0	14
LINC00339	chr1	+	22025643	22030282	0	2
ZBTB40	chr1	+	22506241	22508529	0	25
KDM1A	chr1	+	23046665	23050386	0	12
HNRNPR	chr1	-	23321663	23337753	0	31
ASAP3	chr1	-	23437320	23438746	0	1
ELOA	chr1	+	23756023	23756952	0	5
LYPLA2	chr1	+	23791250	23792551	0	8
HMGCL	chr1	-	23820593	23822602	0	3
SRSF10	chr1	-	23978273	23980190	0	60
IFNLR1	chr1	-	24169601	24187190	0	4
RUNX3	chr1	-	24908102	24908127	0	11
GPATCH3	chr1	-	26894410	26897089	0	25
GPATCH3	chr1	-	26897121	26897300	0	41
GPATCH3	chr1	-	26897725	26900121	0	13
WDTC1	chr1	+	27301461	27305000	0	9
FGR	chr1	-	27614922	27615433	0	21
STX12	chr1	+	27801815	27812162	0	28
PPP1R8	chr1	+	27832816	27838776	0	5
RPA2	chr1	-	27897121	27906927	0	33
RPA2	chr1	-	27907282	27914626	0	8
DNAJC8	chr1	-	28208413	28210570	0	29
PHACTR4	chr1	+	28369825	28392841	0	9
PHACTR4	chr1	+	28493091	28494873	0	14
EPB41	chr1	+	28987905	29011864	0	24
EPB41	chr1	+	29115803	29117866	0	19
SRSF4	chr1	-	29160795	29165889	0	17
SRSF4	chr1	-	29168638	29170422	0	31
LAPTM5	chr1	-	30741716	30757658	0	327
PUM1	chr1	-	31007102	31015092	0	60
PUM1	chr1	-	31015139	31028795	0	50
PUM1	chr1	-	31019509	31028795	0	44
PEF1	chr1	-	31632638	31635221	0	7
PEF1	chr1	-	31632638	31644840	0	7
KPNA6	chr1	+	32157038	32157345	0	31
KPNA6	chr1	+	32167296	32170706	0	42
EIF3I	chr1	+	32228816	32230926	0	46
HDAC1	chr1	+	32332242	32333016	0	11
BSDC1	chr1	-	32378048	32381213	0	44
ZBTB8OS	chr1	-	32621948	32650428	0	4
YARS	chr1	-	32806611	32817187	0	11
S100PBP	chr1	+	32822672	32825312	0	6
S100PBP	chr1	+	32830067	32832333	0	7
S100PBP	chr1	+	32832379	32834033	0	5
SMIM12	chr1	-	34855982	34857654	0	9
KIAA0319L	chr1	-	35435081	35435304	0	6
KIAA0319L	chr1	-	35441138	35442905	0	24
AGO1	chr1	+	35893278	35894036	0	11
AGO1	chr1	+	35902079	35902203	0	7
AGO3	chr1	+	35973511	35973675	0	6
ADPRHL2	chr1	+	36089115	36091617	0	10
THRAP3	chr1	+	36301084	36301555	0	137
ZC3H12A	chr1	+	37474629	37475461	0	53
YRDC	chr1	-	37803997	37806856	0	10
INPP5B	chr1	-	37870014	37872929	0	19
INPP5B	chr1	-	37885825	37886572	0	10
INPP5B	chr1	-	37886658	37886887	0	7
INPP5B	chr1	-	37889724	37890615	0	6
INPP5B	chr1	-	37890681	37891357	0	9
INPP5B	chr1	-	37891454	37940687	0	6
RLF	chr1	+	40195764	40201927	0	53
RLF	chr1	+	40222710	40223220	0	33
ZMPSTE24	chr1	+	40262876	40267785	0	6
SMAP2	chr1	+	40374223	40375746	0	74
FOXJ3	chr1	-	42244515	42265114	0	16
FOXJ3	chr1	-	42278784	42311049	0	39
P3H1	chr1	-	42755217	42757782	0	3
ELOVL1	chr1	-	43364137	43365563	0	22
SZT2	chr1	+	43432439	43432988	0	12
ATP6V0B	chr1	+	43975974	43976089	0	31
MUTYH	chr1	-	45333497	45340218	0	3
MUTYH	chr1	-	45334511	45334826	0	3
TOE1	chr1	+	45340542	45341302	0	11
TESK2	chr1	-	45345558	45346692	0	28
TESK2	chr1	-	45346779	45347608	0	10
TESK2	chr1	-	45457871	45488573	0	8
PRDX1	chr1	-	45511414	45514872	0	5
MAST2	chr1	+	45829581	45829669	0	3
MAST2	chr1	+	46022971	46027730	0	3
MAST2	chr1	+	46027863	46029465	0	3
POMGNT1	chr1	-	46193388	46193854	0	4
POMGNT1	chr1	-	46196077	46196969	0	4
LRRC41	chr1	-	46280290	46281124	0	15
LRRC41	chr1	-	46281385	46297562	0	9
MKNK1	chr1	-	46573695	46574946	0	5
EFCAB14	chr1	-	46691937	46696515	0	12
EPS15	chr1	-	51463798	51464006	0	37
EPS15	chr1	-	51508771	51519198	0	29
NRDC	chr1	-	51789657	51790899	0	19
NRDC	chr1	-	51791661	51792376	0	10
NRDC	chr1	-	51834057	51836130	0	7
CC2D1B	chr1	-	52359534	52360073	0	9
ECHDC2	chr1	-	52916488	52921552	0	3
TMEM59	chr1	-	54040840	54041723	0	47
USP24	chr1	-	55107430	55120595	0	37
MYSM1	chr1	-	58689367	58690225	0	11
TM2D1	chr1	-	61709437	61724901	0	5
USP1	chr1	+	62441608	62447340	0	14
DOCK7	chr1	-	62611057	62618705	0	2
JAK1	chr1	-	64879148	64882891	0	85
JAK1	chr1	-	64883063	64883276	0	124
ANKRD13C	chr1	-	70262847	70274719	0	14
ANKRD13C	chr1	-	70276844	70291681	0	11
ANKRD13C	chr1	-	70291805	70292387	0	11
RABGGTB	chr1	+	75791571	75794083	0	65
ST6GALNAC3	chr1	+	76309612	76313804	0	5
ST6GALNAC3	chr1	+	76313999	76346142	0	4
ST6GALNAC3	chr1	+	76346263	76406823	0	4
ST6GALNAC3	chr1	+	76406884	76412007	0	4
ST6GALNAC3	chr1	+	76412417	76634127	0	4
USP33	chr1	-	77713281	77717866	0	19
USP33	chr1	-	77720586	77721171	0	28
MIGA1	chr1	+	77779736	77783242	0	11
MIGA1	chr1	+	77859386	77861223	0	23
CTBS	chr1	-	84555199	84563244	0	9
CTBS	chr1	-	84564304	84565840	0	17
ODF2L	chr1	-	86356602	86357014	0	6
SH3GLB1	chr1	+	86731286	86734601	0	17
GBP3	chr1	-	89013771	89014082	0	6
GBP2	chr1	-	89107052	89109676	0	16
RPAP2	chr1	+	92301590	92303237	0	12
EVI5	chr1	-	92736627	92784835	0	15
MTF2	chr1	+	93115088	93118344	0	17
CCDC18	chr1	+	93201988	93207106	0	6
CCDC18	chr1	+	93218652	93221608	0	4
CCDC18	chr1	+	93236390	93237261	0	4
RTCA	chr1	+	100266624	100268136	0	9
RTCA	chr1	+	100273452	100275598	0	11
AC093157.1	chr1	+	101075716	101083460	0	7
AC093157.1	chr1	+	101077508	101080886	0	3
AC093157.1	chr1	+	101077508	101086851	0	3
AC093157.1	chr1	+	101080613	101080886	0	6
RNPC3	chr1	+	103537484	103539592	0	6
PRPF38B	chr1	+	108695780	108696042	0	58
PRPF38B	chr1	+	108696351	108698603	0	19
TMEM167B	chr1	+	109093082	109094416	0	19
PSMA5	chr1	-	109402090	109402312	0	17
PSMA5	chr1	-	109402527	109409927	0	26
PSMA5	chr1	-	109410014	109411876	0	10
PSMA5	chr1	-	109412184	109415236	0	23
AMPD2	chr1	+	109620278	109626159	0	4
AHCYL1	chr1	+	110014857	110016343	0	7
AHCYL1	chr1	+	110019626	110021673	0	8
STRIP1	chr1	+	110037960	110038184	0	17
STRIP1	chr1	+	110040703	110043087	0	25
LAMTOR5-AS1	chr1	+	110347887	110351190	0	7
LAMTOR5-AS1	chr1	+	110347887	110363769	0	2
LAMTOR5-AS1	chr1	+	110347887	110365977	0	2
LAMTOR5-AS1	chr1	+	110347887	110372139	0	4
LAMTOR5-AS1	chr1	+	110351288	110351967	0	2
LAMTOR5-AS1	chr1	+	110351288	110355875	0	5
LAMTOR5-AS1	chr1	+	110351288	110363769	0	1
LAMTOR5-AS1	chr1	+	110356031	110359806	0	1
LAMTOR5-AS1	chr1	+	110356031	110372139	0	1
LAMTOR5-AS1	chr1	+	110375925	110379986	0	1
CD53	chr1	+	110891471	110899123	0	36
CD53	chr1	+	110894401	110899123	0	35
DRAM2	chr1	-	111119959	111120531	0	31
CEPT1	chr1	+	111161296	111173113	0	14
DENND2D	chr1	-	111194726	111195667	0	8
DENND2D	chr1	-	111197253	111197705	0	9
WDR77	chr1	-	111447144	111448618	0	14
DDX20	chr1	+	111760848	111761225	0	24
ST7L	chr1	-	112616844	112618246	0	4
CAPZA1	chr1	+	112659779	112661205	0	48
MOV10	chr1	+	112694629	112695415	0	7
LRIG2	chr1	+	113107757	113112478	0	23
PHTF1	chr1	-	113706162	113710253	0	4
PHTF1	chr1	-	113726458	113738729	0	5
AP4B1	chr1	-	113896038	113898717	0	11
HIPK1	chr1	+	113952889	113955562	0	179
HIPK1	chr1	+	113956811	113958065	0	45
HIPK1	chr1	+	113970197	113971898	0	39
TRIM33	chr1	-	114399609	114402759	0	19
BCAS2	chr1	-	114574378	114575589	0	45
CSDE1	chr1	-	114727090	114732603	0	116
SIKE1	chr1	-	114780215	114780386	0	5
ATP1A1	chr1	+	116390411	116392853	0	21
ATP1A1	chr1	+	116393723	116396597	0	81
GDAP2	chr1	-	117899216	117902616	0	8
WARS2	chr1	-	119124683	119140267	0	3
NOTCH2	chr1	-	119941754	119950723	0	33
NOTCH2	chr1	-	119955232	119963573	0	25
NBPF26	chr1	+	120826457	120827053	0	62
NBPF15	chr1	-	144437109	144439828	0	8
NBPF20	chr1	-	145401131	145403215	0	2
GPR89A	chr1	+	145608175	145612204	0	2
CHD1L	chr1	+	147268878	147272170	0	42
NBPF11	chr1	-	148116535	148118619	0	9
NBPF11	chr1	-	148136037	148137710	0	7
LINC01138	chr1	-	148428912	148433378	0	1
LINC01138	chr1	-	148428912	148433523	0	1
LINC01138	chr1	-	148428912	148459601	0	2
LINC01138	chr1	-	148433643	148459601	0	1
LINC01138	chr1	-	148434561	148459601	0	1
LINC01138	chr1	-	148436900	148455307	0	1
NBPF9	chr1	-	149082430	149084679	0	5
NBPF9	chr1	-	149098706	149100740	0	9
NBPF9	chr1	-	149100930	149101261	0	6
AC245297.3	chr1	+	149177212	149191146	0	1
LINC00869	chr1	+	149606419	149655698	0	1
LINC00869	chr1	+	149607554	149655698	0	1
LINC00869	chr1	+	149622061	149646598	0	1
LINC00869	chr1	+	149646785	149647380	0	1
LINC00869	chr1	+	149661089	149664520	0	2
LINC00869	chr1	+	149666124	149668302	0	3
LINC00869	chr1	+	149668407	149669188	0	2
ADAMTSL4-AS1	chr1	-	150561875	150563101	0	1
ENSA	chr1	-	150625808	150627023	0	51
ARNT	chr1	-	150818030	150821246	0	5
CERS2	chr1	-	150967877	150968394	0	14
PSMD4	chr1	+	151264918	151265393	0	19
RFX5	chr1	-	151345188	151346204	0	32
PSMB4	chr1	+	151400588	151401238	0	68
POGZ	chr1	-	151428413	151430665	0	8
MRPL9	chr1	-	151762500	151763326	0	20
ILF2	chr1	-	153662795	153663214	0	84
INTS3	chr1	+	153763886	153764689	0	11
DENND4B	chr1	-	153930603	153932203	0	16
DENND4B	chr1	-	153930857	153931022	0	24
JTB	chr1	-	153975905	153976975	0	29
UBAP2L	chr1	+	154228725	154235195	0	168
UBAP2L	chr1	+	154241565	154241699	0	27
UBAP2L	chr1	+	154241797	154243216	0	33
UBE2Q1	chr1	-	154551004	154551770	0	17
PBXIP1	chr1	-	154951921	154956068	0	69
SHC1	chr1	-	154963931	154966161	0	21
SHC1	chr1	-	154969448	154974247	0	16
SCAMP3	chr1	-	155256419	155257284	0	4
CLK2	chr1	-	155264040	155264467	0	8
MSTO1	chr1	+	155612316	155612843	0	3
GON4L	chr1	-	155813804	155815804	0	11
GON4L	chr1	-	155815900	155820605	0	8
SMG5	chr1	-	156266380	156267469	0	53
GPATCH4	chr1	-	156595849	156596386	0	2
ETV3	chr1	-	157136362	157138315	0	6
FCRL2	chr1	-	157767478	157768413	0	49
FCRL1	chr1	-	157802162	157802376	0	122
FCRL1	chr1	-	157804111	157820006	0	164
COPA	chr1	-	160293463	160294767	0	40
COPA	chr1	-	160312018	160312868	0	48
NCSTN	chr1	+	160343481	160348998	0	8
NCSTN	chr1	+	160354290	160356259	0	33
SLAMF1	chr1	-	160612580	160634612	0	5
F11R	chr1	-	161000007	161000145	0	9
USF1	chr1	-	161041411	161042115	0	43
USF1	chr1	-	161042882	161045857	0	85
NIT1	chr1	+	161119388	161120106	0	2
DEDD	chr1	-	161122523	161123838	0	19
UFC1	chr1	+	161157017	161157616	0	206
UFC1	chr1	+	161157017	161158411	0	61
USP21	chr1	+	161160030	161160619	0	5
USP21	chr1	+	161162390	161162918	0	8
PPOX	chr1	+	161167234	161167994	0	3
NDUFS2	chr1	+	161209931	161210303	0	13
UHMK1	chr1	+	162500774	162500912	0	31
ALDH9A1	chr1	-	165667450	165668166	0	6
ALDH9A1	chr1	-	165668503	165668925	0	6
POU2F1	chr1	+	167396576	167397993	0	10
RCSD1	chr1	+	167694302	167704663	0	59
MPC2	chr1	-	167918359	167920546	0	65
DCAF6	chr1	+	168023047	168043024	0	9
SFT2D2	chr1	+	168231600	168235100	0	39
BLZF1	chr1	+	169376979	169377137	0	4
BLZF1	chr1	+	169376979	169380480	0	4
PIGC	chr1	-	172442830	172443983	0	3
SUCO	chr1	+	172556023	172557643	0	30
KLHL20	chr1	+	173725858	173733712	0	9
RC3H1	chr1	-	173941380	173946475	0	73
RC3H1	chr1	-	173964124	173964838	0	34
TEX35	chr1	+	178542885	178547093	0	13
TEX35	chr1	+	178545046	178545212	0	2
RALGPS2	chr1	+	178833550	178878901	0	83
TOR3A	chr1	+	179082387	179094092	0	31
SOAT1	chr1	+	179302802	179322407	0	12
SOAT1	chr1	+	179322538	179323436	0	15
SOAT1	chr1	+	179343635	179347599	0	10
CEP350	chr1	+	180015158	180015848	0	26
CEP350	chr1	+	180022848	180024430	0	16
XPR1	chr1	+	180682411	180774078	0	15
LAMC1	chr1	+	183130549	183130828	0	10
SMG7	chr1	+	183528027	183528967	0	11
TSEN15	chr1	+	184070732	184072826	0	2
SWT1	chr1	+	185190642	185204699	0	7
DENND1B	chr1	-	197652315	197672036	0	6
NEK7	chr1	+	198279061	198290285	0	13
NEK7	chr1	+	198290358	198292944	0	8
NEK7	chr1	+	198293039	198319411	0	5
PTPRC	chr1	+	198729171	198729633	0	146
PTPRC	chr1	+	198729765	198731616	0	147
DDX59	chr1	-	200644517	200649073	0	7
PTPN7	chr1	-	202153835	202155532	0	10
PTPN7	chr1	-	202153850	202154185	0	10
PPP1R12B	chr1	+	202552057	202558876	0	5
KDM5B	chr1	-	202762808	202773117	0	24
ADIPOR1	chr1	-	202945195	202946438	0	20
CYB5R1	chr1	-	202963727	202964445	0	4
CYB5R1	chr1	-	202966109	202966748	0	5
TMEM183A	chr1	+	203007574	203008642	0	20
TMEM183A	chr1	+	203008810	203014891	0	29
TMEM183A	chr1	+	203015229	203015959	0	12
ZC3H11A	chr1	+	203795794	203816925	0	64
RBBP5	chr1	-	205103963	205105027	0	5
NUAK2	chr1	-	205304513	205306187	0	26
ELK4	chr1	-	205598649	205616477	0	13
NUCKS1	chr1	-	205719673	205720500	0	46
NUCKS1	chr1	-	205748224	205749956	0	30
SRGAP2	chr1	+	206303473	206325048	0	4
YOD1	chr1	-	207049749	207050687	0	12
PFKFB2	chr1	+	207053207	207054700	0	16
CD55	chr1	+	207325721	207326795	0	117
CR2	chr1	+	207472066	207472771	0	3
RCOR3	chr1	+	211259729	211260107	0	10
RCOR3	chr1	+	211289396	211304082	0	13
TRAF5	chr1	+	211365468	211366390	0	17
TRAF5	chr1	+	211366490	211369451	0	39
LPGAT1	chr1	-	211829323	211830182	0	13
PPP2R5A	chr1	+	212348021	212348388	0	25
TATDN3	chr1	+	212796590	212804319	0	6
RAB3GAP2	chr1	-	220167675	220171888	0	31
RAB3GAP2	chr1	-	220190146	220191067	0	20
RAB3GAP2	chr1	-	220195377	220202275	0	31
MIA3	chr1	+	222654793	222657921	0	40
AL392172.1	chr1	+	222815171	222823883	0	4
AL392172.1	chr1	+	222835215	222836796	0	3
AL392172.1	chr1	+	222836883	222836995	0	3
TP53BP2	chr1	-	223806947	223809106	0	25
AC138393.1	chr1	+	223993047	223995894	0	1
WDR26	chr1	-	224389860	224398096	0	63
WDR26	chr1	-	224398226	224398888	0	41
LBR	chr1	-	225404526	225406663	0	35
TMEM63A	chr1	-	225877594	225882303	0	14
ITPKB	chr1	-	226642125	226648671	0	7
ITPKB	chr1	-	226648771	226674916	0	6
NUP133	chr1	-	229452853	229458160	0	22
NUP133	chr1	-	229458296	229463542	0	18
NUP133	chr1	-	229475732	229484053	0	17
NUP133	chr1	-	229498306	229500755	0	15
TAF5L	chr1	-	229595094	229597292	0	4
TAF5L	chr1	-	229600468	229602194	0	3
TAF5L	chr1	-	229602919	229606118	0	5
TAF5L	chr1	-	229602919	229607773	0	3
TAF5L	chr1	-	229602919	229614340	0	9
TTC13	chr1	-	230936264	230939385	0	11
GNPAT	chr1	+	231241456	231250963	0	5
GNPAT	chr1	+	231260683	231265292	0	6
GNPAT	chr1	+	231265420	231265745	0	5
GNPAT	chr1	+	231265420	231266013	0	6
TSNAX	chr1	+	231528826	231529260	0	6
PCNX2	chr1	-	233065661	233090060	0	5
PCNX2	chr1	-	233065661	233112798	0	3
PCNX2	chr1	-	233236980	233252353	0	4
TARBP1	chr1	-	234448576	234450427	0	11
RBM34	chr1	-	235156784	235160510	0	19
LYST	chr1	-	235829039	235830225	0	55
HEATR1	chr1	-	236597979	236603159	0	17
MTR	chr1	+	236829268	236835546	0	23
MTR	chr1	+	236850523	236852947	0	26
MTR	chr1	+	236895550	236897557	0	27
OPN3	chr1	-	241600653	241639881	0	7
OPN3	chr1	-	241619212	241639881	0	23
OPN3	chr1	-	241624230	241624294	0	7
SDCCAG8	chr1	+	243304777	243307786	0	9
ZBTB18	chr1	+	244048993	244053099	0	3
ZBTB18	chr1	+	244049921	244053170	0	2
ZBTB18	chr1	+	244051444	244053170	0	2
ZBTB18	chr1	+	244053200	244053787	0	28
ZBTB18	chr1	+	244054475	244054587	0	37
DESI2	chr1	+	244653355	244672401	0	8
DESI2	chr1	+	244654673	244656295	0	3
DESI2	chr1	+	244672461	244686596	0	9
DESI2	chr1	+	244686669	244691878	0	6
DESI2	chr1	+	244689342	244691883	0	4
SMYD3	chr1	-	246186942	246327200	0	5
AHCTF1	chr1	-	246840998	246849614	0	20
AHCTF1	chr1	-	246890059	246891778	0	30
AHCTF1	chr1	-	246913412	246918249	0	31
AL390728.4	chr1	-	247191014	247199359	0	137
RNASEH1	chr2	-	3548720	3549057	0	26
RNASEH1	chr2	-	3552308	3558132	0	29
KIDINS220	chr2	-	8821102	8826985	0	15
CPSF3	chr2	+	9448350	9455658	0	5
ADAM17	chr2	-	9543285	9543695	0	77
ADAM17	chr2	-	9543760	9555508	0	94
NOL10	chr2	-	10668723	10673519	0	19
PDIA6	chr2	-	10784326	10787280	0	107
LPIN1	chr2	+	11815240	11819563	0	6
TRIB2	chr2	+	12718128	12718321	0	7
NBAS	chr2	-	15534641	15539222	0	11
NBAS	chr2	-	15534641	15551492	0	14
SMC6	chr2	-	17728586	17731077	0	28
GEN1	chr2	+	17766689	17772633	0	4
GEN1	chr2	+	17768811	17772633	0	11
PUM2	chr2	-	20256170	20258236	0	36
FAM228B	chr2	+	24139450	24142623	0	8
ITSN2	chr2	-	24260355	24261105	0	97
ITSN2	chr2	-	24270768	24271804	0	112
NCOA1	chr2	+	24584560	24593669	0	7
NCOA1	chr2	+	24728476	24739431	0	7
ADCY3	chr2	-	24820114	24821516	0	6
ADCY3	chr2	-	24833920	24834484	0	7
ADCY3	chr2	-	24872719	24887092	0	32
DNAJC27	chr2	-	24956137	24957042	0	13
RAB10	chr2	+	26034735	26093590	0	12
RAB10	chr2	+	26047244	26093590	0	4
RAB10	chr2	+	26109906	26123982	0	5
RAB10	chr2	+	26124047	26127143	0	5
SELENOI	chr2	+	26373629	26389004	0	35
MAPRE3	chr2	+	27023477	27025582	0	4
SLC5A6	chr2	-	27200579	27201665	0	23
SLC5A6	chr2	-	27202880	27203778	0	14
SLC5A6	chr2	-	27211533	27212628	0	75
GTF3C2	chr2	-	27333999	27335916	0	14
ZNF512	chr2	+	27599678	27601355	0	14
BABAM2	chr2	+	28241393	28298337	0	6
TRMT61B	chr2	-	28850405	28861117	0	3
TRMT61B	chr2	-	28861308	28869559	0	4
TRMT61B	chr2	-	28861308	28869578	0	15
YPEL5	chr2	+	30147062	30155849	0	308
YIPF4	chr2	+	32292348	32301381	0	8
BIRC6	chr2	+	32464823	32467524	0	39
BIRC6	chr2	+	32476344	32478634	0	47
BIRC6	chr2	+	32594060	32597750	0	50
RASGRP3	chr2	+	33476707	33515009	0	43
RASGRP3	chr2	+	33539323	33543511	0	33
FAM98A	chr2	-	33592214	33595219	0	8
FAM98A	chr2	-	33595332	33595488	0	15
STRN	chr2	-	36851107	36857855	0	15
PRKD3	chr2	-	37260384	37269614	0	32
PRKD3	chr2	-	37275844	37279745	0	61
PRKD3	chr2	-	37317179	37324680	0	27
ATL2	chr2	-	38309506	38310414	0	61
SOS1	chr2	-	39035500	39054721	0	6
MAP4K3	chr2	-	39260777	39260978	0	8
THUMPD2	chr2	-	39766109	39779113	0	10
EML4	chr2	+	42295516	42303103	0	53
MTA3	chr2	+	42569436	42570436	0	4
MTA3	chr2	+	42682589	42685933	0	5
LRPPRC	chr2	-	43894629	43899218	0	20
LRPPRC	chr2	-	43943894	43946112	0	28
CAMKMT	chr2	+	44390305	44400772	0	5
CAMKMT	chr2	+	44390305	44401019	0	3
CAMKMT	chr2	+	44505730	44704282	0	4
CAMKMT	chr2	+	44549728	44557887	0	3
CAMKMT	chr2	+	44704343	44707398	0	9
CAMKMT	chr2	+	44743696	44747344	0	5
SRBD1	chr2	-	45419894	45444261	0	5
SRBD1	chr2	-	45530927	45532854	0	8
SRBD1	chr2	-	45546360	45546731	0	10
PRKCE	chr2	+	46007661	46010315	0	78
MCFD2	chr2	-	46905594	46909022	0	11
MCFD2	chr2	-	46905794	46907809	0	5
TTC7A	chr2	+	47006059	47011330	0	45
ASB3	chr2	-	53765585	53786816	0	15
PSME4	chr2	-	53888812	53892807	0	31
ACYP2	chr2	+	53973810	53985404	0	7
MTIF2	chr2	-	55249534	55251620	0	4
MTIF2	chr2	-	55262427	55263447	0	3
AC012358.3	chr2	+	55282742	55306098	0	1
AC012358.3	chr2	+	55335334	55335372	0	1
PPP4R3B	chr2	-	55564476	55564901	0	20
PPP4R3B	chr2	-	55565041	55565155	0	27
PPP4R3B	chr2	-	55585167	55588878	0	32
PPP4R3B	chr2	-	55588956	55591504	0	36
PPP4R3B	chr2	-	55591695	55598415	0	27
VRK2	chr2	+	58048967	58057861	0	15
BCL11A	chr2	-	60487481	60545970	0	5
BCL11A	chr2	-	60522883	60525188	0	7
BCL11A	chr2	-	60522883	60545970	0	5
BCL11A	chr2	-	60541920	60545970	0	18
PAPOLG	chr2	+	60758046	60760133	0	5
PAPOLG	chr2	+	60794775	60797061	0	14
REL	chr2	+	60894545	60898969	0	100
AC016727.1	chr2	+	61471379	61472741	0	1
AC016727.1	chr2	+	61471379	61482626	0	1
XPO1	chr2	-	61525333	61526419	0	47
CCT4	chr2	-	61868706	61872081	0	68
CCT4	chr2	-	61877052	61878868	0	40
COMMD1	chr2	+	62000982	62012703	0	9
COMMD1	chr2	+	62135979	62141226	0	5
WDPCP	chr2	-	63313311	63377212	0	5
WDPCP	chr2	-	63377246	63378385	0	7
WDPCP	chr2	-	63382094	63433744	0	4
WDPCP	chr2	-	63564624	63571374	0	5
MDH1	chr2	+	63589046	63597398	0	23
CEP68	chr2	+	65056524	65069398	0	5
CEP68	chr2	+	65056528	65071453	0	5
CEP68	chr2	+	65074404	65083638	0	6
ARHGAP25	chr2	+	68807480	68816288	0	86
SMYD5	chr2	+	73224003	73225630	0	16
CCT7	chr2	+	73250438	73252639	0	12
TET3	chr2	+	74003166	74046102	0	12
INO80B	chr2	+	74455598	74456102	0	13
MOGS	chr2	-	74463386	74464895	0	8
SUCLG1	chr2	-	84424011	84425414	0	9
TRABD2A	chr2	-	84832145	84836281	0	6
TRABD2A	chr2	-	84839492	84841860	0	4
TRABD2A	chr2	-	84870785	84874649	0	5
TRABD2A	chr2	-	84870785	84874916	0	8
ELMOD3	chr2	+	85357252	85357766	0	3
ELMOD3	chr2	+	85368754	85377343	0	3
GGCX	chr2	-	85551981	85552938	0	3
GGCX	chr2	-	85555985	85556181	0	2
RNF181	chr2	+	85596649	85597103	0	15
PTCD3	chr2	+	86125082	86125794	0	45
KDM3A	chr2	+	86474990	86477831	0	31
AC125232.1	chr2	-	87032203	87037293	0	11
EIF2AK3	chr2	-	88579640	88582754	0	130
EIF2AK3	chr2	-	88582824	88583429	0	177
EIF2AK3	chr2	-	88591008	88593271	0	130
IGKV2-24	chr2	-	89176638	89176834	0	5
IGKV2-28	chr2	-	89222008	89222165	0	5
ANKRD36C	chr2	-	95851787	95853708	0	14
ANKRD36C	chr2	-	95910445	95910539	0	35
ANKRD36C	chr2	-	95919805	95919891	0	17
STARD7	chr2	-	96186914	96192368	0	13
KANSL3	chr2	-	96602338	96604249	0	19
KANSL3	chr2	-	96610883	96612281	0	49
ANKRD36	chr2	+	97118517	97142639	0	10
ANKRD36	chr2	+	97142835	97143042	0	11
ACTR1B	chr2	-	97658316	97658878	0	18
ACTR1B	chr2	-	97659552	97659573	0	37
TMEM131	chr2	-	97841937	97859303	0	52
COA5	chr2	-	98604191	98608397	0	4
EIF5B	chr2	+	99360549	99363644	0	7
EIF5B	chr2	+	99382921	99390218	0	6
EIF5B	chr2	+	99382921	99390543	0	5
AFF3	chr2	-	100105583	100112385	0	77
AFF3	chr2	-	100105583	100129223	0	102
CNOT11	chr2	+	101253478	101262538	0	13
RNF149	chr2	-	101273341	101274030	0	36
RNF149	chr2	-	101282057	101288972	0	21
RNF149	chr2	-	101294082	101295049	0	18
RNF149	chr2	-	101295181	101307840	0	56
MAP4K4	chr2	+	101874252	101876922	0	54
TMEM182	chr2	+	102798000	102834408	0	1
TGFBRAP1	chr2	-	105280723	105296355	0	8
GCC2	chr2	+	108486648	108489837	0	11
GCC2	chr2	+	108492794	108495290	0	19
LIMS1	chr2	+	108676028	108677978	0	3
RANBP2	chr2	+	108758548	108763236	0	56
CCDC138	chr2	+	108816043	108873450	0	3
TMEM87B	chr2	+	112081118	112086004	0	11
POLR1B	chr2	+	112547567	112550865	0	8
POLR1B	chr2	+	112552816	112554523	0	5
SLC20A1	chr2	+	112647162	112647652	0	16
ACTR3	chr2	+	113931396	113934157	0	142
CCDC93	chr2	-	117996362	118006721	0	98
EPB41L5	chr2	+	120073220	120075475	0	8
RALB	chr2	+	120269050	120278617	0	6
NIFK	chr2	-	121731104	121735612	0	16
BIN1	chr2	-	127076706	127081831	0	44
IWS1	chr2	-	127489235	127489817	0	7
IWS1	chr2	-	127496148	127502814	0	12
WDR33	chr2	-	127723347	127724886	0	20
UGGT1	chr2	+	128115213	128116264	0	9
SMPD4	chr2	-	130173656	130176553	0	19
FAM168B	chr2	-	131082657	131091808	0	9
AC073869.1	chr2	+	131497293	131500203	0	27
AC073869.1	chr2	+	131500350	131500505	0	14
AC073869.1	chr2	+	131501508	131502454	0	35
UBXN4	chr2	+	135772547	135775457	0	18
UBXN4	chr2	+	135780385	135781522	0	23
UBXN4	chr2	+	135781561	135782748	0	29
DARS-AS1	chr2	+	136013966	136014655	0	2
SPOPL	chr2	+	138550294	138550973	0	32
SPOPL	chr2	+	138550294	138559021	0	24
KYNU	chr2	+	143037273	143040427	0	18
ARHGAP15	chr2	+	143435699	143487372	0	65
ARHGAP15	chr2	+	143487495	143556407	0	75
ZEB2	chr2	-	144396592	144401198	0	22
ZEB2	chr2	-	144430026	144519938	0	18
ORC4	chr2	-	147975975	147980138	0	10
MBD5	chr2	+	148458871	148463738	0	4
EPC2	chr2	+	148771387	148781649	0	28
MMADHC	chr2	-	149570168	149575710	0	22
NMI	chr2	-	151270875	151275483	0	5
RIF1	chr2	+	151420379	151428783	0	16
RIF1	chr2	+	151433228	151436826	0	10
ARL5A	chr2	-	151806972	151814168	0	18
STAM2	chr2	-	152123935	152132113	0	6
STAM2	chr2	-	152148476	152150144	0	5
PRPF40A	chr2	-	152663979	152664137	0	49
NR4A2	chr2	-	156326207	156330667	0	23
NR4A2	chr2	-	156326920	156327925	0	68
TANK	chr2	+	161204243	161204674	0	43
TANK	chr2	+	161228752	161230970	0	44
PSMD14	chr2	+	161371322	161371995	0	18
SLC38A11	chr2	-	164937706	164939449	0	25
SLC38A11	chr2	-	164952781	164954630	0	7
SCN3A	chr2	-	165096520	165100301	0	9
SCN3A	chr2	-	165113970	165127630	0	9
SCN3A	chr2	-	165139608	165140545	0	11
SCN3A	chr2	-	165164520	165176130	0	18
GALNT3	chr2	-	165757182	165758746	0	6
GALNT3	chr2	-	165770808	165794324	0	5
TTC21B	chr2	-	165894824	165898685	0	29
TTC21B	chr2	-	165933057	165943218	0	11
CCDC173	chr2	-	169668977	169674575	0	3
CCDC173	chr2	-	169679509	169681006	0	4
CCDC173	chr2	-	169688948	169694260	0	109
SSB	chr2	+	169808765	169808859	0	55
UBR3	chr2	+	169875949	169878524	0	17
TLK1	chr2	-	171092267	171117738	0	18
DYNC1I2	chr2	+	171690263	171707286	0	6
SLC25A12	chr2	-	171851076	171855833	0	4
HAT1	chr2	+	171965908	171966842	0	19
PDK1	chr2	+	172562800	172564051	0	9
PDK1	chr2	+	172562800	172564977	0	21
PDK1	chr2	+	172566933	172567199	0	21
SP3	chr2	-	173907965	173909944	0	134
SP3	chr2	-	173918785	173934369	0	58
SP3	chr2	-	173934411	173954872	0	117
SCRN3	chr2	+	174397404	174399921	0	1
WIPF1	chr2	-	174612771	174614197	0	16
PRKRA	chr2	-	178436319	178443266	0	6
PRKRA	chr2	-	178447586	178450965	0	6
TTN	chr2	-	178786141	178792071	0	63
CCDC141	chr2	-	178830795	178834355	0	29
SESTD1	chr2	-	179172233	179174352	0	38
SESTD1	chr2	-	179191866	179193411	0	22
DNAJC10	chr2	+	182737463	182739544	0	46
WDR75	chr2	+	189455444	189458752	0	17
ANKAR	chr2	+	189674830	189676455	0	11
ANKAR	chr2	+	189689964	189706937	0	4
ANKAR	chr2	+	189733229	189741341	0	8
ANKAR	chr2	+	189744788	189755181	0	6
HIBCH	chr2	-	190205232	190244886	0	3
HIBCH	chr2	-	190244968	190245087	0	5
MFSD6	chr2	+	190500276	190509162	0	5
GLS	chr2	+	190913364	190921023	0	45
STAT1	chr2	-	190999704	191007562	0	11
SLC39A10	chr2	+	195718332	195724381	0	12
GTF3C3	chr2	-	196777567	196778895	0	5
ANKRD44	chr2	-	197069965	197078702	0	70
TYW5	chr2	-	199933323	199934825	0	3
TYW5	chr2	-	199939070	199939900	0	7
TYW5	chr2	-	199939070	199939935	0	4
TYW5	chr2	-	199939958	199940088	0	4
TYW5	chr2	-	199947598	199948336	0	11
TYW5	chr2	-	199948472	199955139	0	3
MAIP1	chr2	+	199962107	199963732	0	11
PPIL3	chr2	-	200881300	200881420	0	6
ORC2	chr2	-	200921139	200931338	0	4
FAM126B	chr2	-	200992368	200997444	0	6
FAM126B	chr2	-	200992368	201008972	0	6
CASP10	chr2	+	201193119	201203732	0	2
CASP10	chr2	+	201220056	201221366	0	2
CASP8	chr2	+	201266791	201272637	0	85
TRAK2	chr2	-	201393046	201395313	0	30
ALS2	chr2	-	201704583	201705138	0	4
ALS2	chr2	-	201744429	201749711	0	4
ALS2	chr2	-	201753242	201757401	0	3
CARF	chr2	+	202941980	202942518	0	6
CARF	chr2	+	202942556	202942739	0	7
CARF	chr2	+	202961426	202969918	0	5
CARF	chr2	+	202971738	202977268	0	4
ZDBF2	chr2	+	206279592	206280549	0	31
ZDBF2	chr2	+	206280593	206281800	0	32
ZDBF2	chr2	+	206281909	206292013	0	30
ZDBF2	chr2	+	206306875	206307046	0	7
AC009226.1	chr2	-	207254255	207332640	0	13
AC009226.1	chr2	-	207528613	207528712	0	7
AC009226.1	chr2	-	207528613	207529435	0	5
PIKFYVE	chr2	+	208301094	208304170	0	19
PIKFYVE	chr2	+	208330694	208335305	0	24
PIKFYVE	chr2	+	208350947	208352653	0	25
RPE	chr2	+	210019949	210020966	0	4
KANSL1L	chr2	-	210094047	210098085	0	8
KANSL1L	chr2	-	210129446	210153494	0	5
LANCL1	chr2	-	210435459	210440597	0	6
IKZF2	chr2	-	213148644	213151412	0	8
IKZF2	chr2	-	213150247	213150566	0	4
IKZF2	chr2	-	213150247	213150944	0	4
SMARCAL1	chr2	+	216451064	216453946	0	2
ARPC2	chr2	+	218238850	218245419	0	85
USP37	chr2	-	218526726	218529955	0	9
CNOT9	chr2	+	218583086	218587585	0	57
CNPPD1	chr2	-	219173467	219174777	0	40
ANKZF1	chr2	+	219235312	219235707	0	9
TUBA4A	chr2	-	219251323	219253855	0	6
STK11IP	chr2	+	219602083	219602704	0	5
STK11IP	chr2	+	219609540	219611679	0	5
STK11IP	chr2	+	219613930	219614475	0	7
ACSL3	chr2	+	222916496	222918069	0	17
ACSL3	chr2	+	222924595	222928861	0	34
DOCK10	chr2	-	224885805	224886458	0	23
AGFG1	chr2	+	227524915	227528690	0	34
AGFG1	chr2	+	227530430	227531090	0	50
SP110	chr2	-	230200965	230207990	0	17
SP140	chr2	+	230241487	230244987	0	56
CAB39	chr2	+	230811764	230814048	0	8
PSMD1	chr2	+	231062099	231062247	0	15
PSMD1	chr2	+	231078747	231080140	0	28
NCL	chr2	-	231455624	231456630	0	56
PTMA	chr2	+	231711419	231712442	0	408
COPS7B	chr2	+	231796308	231798832	0	4
COPS7B	chr2	+	231798964	231800907	0	4
COPS7B	chr2	+	231801026	231801139	0	5
DIS3L2	chr2	+	232015671	232015764	0	13
DIS3L2	chr2	+	232130719	232163458	0	23
INPP5D	chr2	+	233130648	233146161	0	35
INPP5D	chr2	+	233161826	233163753	0	57
DGKD	chr2	+	233437479	233441886	0	54
DGKD	chr2	+	233438099	233438216	0	51
USP40	chr2	-	233540769	233542267	0	7
USP40	chr2	-	233551519	233554143	0	4
COPS8	chr2	+	237086042	237088604	0	21
COPS8	chr2	+	237088653	237094089	0	26
LRRFIP1	chr2	+	237692521	237748363	0	207
UBE2F	chr2	+	237987992	238025341	0	4
ILKAP	chr2	-	238182186	238184019	0	132
PER2	chr2	-	238273191	238277130	0	8
PER2	chr2	-	238277955	238288643	0	8
HDAC4	chr2	-	239352918	239400691	0	3
MTERF4	chr2	-	241094432	241094596	0	6
ATG4B	chr2	+	241651335	241654545	0	9
LINC01237	chr2	+	241882635	241887743	0	11
LINC01237	chr2	+	241966047	241967452	0	11
LINC01237	chr2	+	241967717	241967797	0	4
LINC01237	chr2	+	241971493	241971679	0	4
LINC01237	chr2	+	241972556	241978562	0	4
CRBN	chr3	-	3153488	3154746	0	41
CRBN	chr3	-	3153488	3156218	0	19
EDEM1	chr3	+	5208263	5211119	0	68
EDEM1	chr3	+	5211190	5213318	0	132
THUMPD3	chr3	+	9365436	9366907	0	8
SETD5	chr3	+	9434485	9435727	0	28
MTMR14	chr3	+	9677387	9683177	0	55
ARPC4-TTLL3	chr3	+	9804013	9807784	0	11
ARPC4-TTLL3	chr3	+	9813111	9816073	0	10
ARPC4-TTLL3	chr3	+	9833273	9834680	0	8
EMC3-AS1	chr3	+	9987264	9988711	0	2
EMC3-AS1	chr3	+	9987264	10002470	0	1
EMC3-AS1	chr3	+	9988115	9988711	0	2
EMC3-AS1	chr3	+	9988747	9998454	0	2
EMC3-AS1	chr3	+	9988747	9998775	0	1
EMC3-AS1	chr3	+	9998572	9998775	0	1
EMC3-AS1	chr3	+	9998572	10002716	0	1
EMC3-AS1	chr3	+	9998899	10002470	0	1
EMC3-AS1	chr3	+	9998899	10006806	0	1
BRK1	chr3	+	10115819	10118905	0	19
BRK1	chr3	+	10118970	10125625	0	20
VHL	chr3	+	10150009	10150700	0	44
ATG7	chr3	+	11348035	11355420	0	8
ATG7	chr3	+	11355561	11358417	0	11
TAMM41	chr3	-	11809682	11829713	0	2
TAMM41	chr3	-	11821339	11826717	0	3
TSEN2	chr3	+	12506835	12516610	0	2
RAF1	chr3	-	12600267	12600387	0	27
IQSEC1	chr3	-	12941865	13022032	0	162
NUP210	chr3	-	13332384	13336786	0	27
NUP210	chr3	-	13343303	13347089	0	27
XPC	chr3	-	14165585	14170437	0	38
SLC6A6	chr3	+	14433094	14433116	0	7
SLC6A6	chr3	+	14447816	14466515	0	6
CCDC174	chr3	+	14666947	14668048	0	8
FGD5-AS1	chr3	-	14946154	14947113	0	6
NR2C2	chr3	+	15030452	15034669	0	9
RBSN	chr3	-	15085045	15085870	0	13
RBSN	chr3	-	15096288	15096551	0	14
CAPN7	chr3	+	15240617	15246731	0	11
CAPN7	chr3	+	15242253	15246731	0	13
SH3BP5	chr3	-	15259050	15262158	0	22
ANKRD28	chr3	-	15795306	15795779	0	38
RFTN1	chr3	-	16466284	16466405	0	87
RFTN1	chr3	-	16466585	16493724	0	67
PLCL2	chr3	+	17052791	17067955	0	24
KAT2B	chr3	+	20071487	20071583	0	13
KAT2B	chr3	+	20122973	20125904	0	14
KAT2B	chr3	+	20126113	20136941	0	26
UBE2E2	chr3	+	23455036	23455057	0	31
NR1D2	chr3	+	23954803	23959670	0	70
NR1D2	chr3	+	23965162	23977222	0	30
TOP2B	chr3	-	25601225	25606042	0	34
NGLY1	chr3	-	25733982	25751097	0	33
NGLY1	chr3	-	25736149	25736308	0	16
NGLY1	chr3	-	25740450	25751097	0	29
STT3B	chr3	+	31580096	31600359	0	16
STT3B	chr3	+	31623861	31625953	0	23
CMTM7	chr3	+	32392065	32403031	0	10
GLB1	chr3	-	33045469	33046119	0	7
CRTAP	chr3	+	33132700	33142394	0	15
CLASP2	chr3	-	33592496	33602951	0	35
CLASP2	chr3	-	33640143	33644756	0	27
TRANK1	chr3	-	36834907	36838612	0	11
TRANK1	chr3	-	36892984	36899108	0	13
TRANK1	chr3	-	36903275	36906970	0	7
TRANK1	chr3	-	36907047	36908322	0	7
EPM2AIP1	chr3	-	36987283	36990373	0	1
EPM2AIP1	chr3	-	36987283	36990375	0	1
EPM2AIP1	chr3	-	36987618	36990375	0	1
EPM2AIP1	chr3	-	36990435	36992276	0	1
EPM2AIP1	chr3	-	36990435	36992317	0	9
MLH1	chr3	+	37012099	37020309	0	34
LRRFIP2	chr3	-	37146627	37148893	0	13
OXSR1	chr3	+	38221687	38224570	0	20
TTC21A	chr3	+	39135174	39136399	0	10
TTC21A	chr3	+	39136507	39137194	0	8
CTNNB1	chr3	+	41225861	41233340	0	163
ULK4	chr3	-	41717861	41747815	0	6
ULK4	chr3	-	41912899	41918456	0	6
TRAK1	chr3	+	42014117	42033837	0	101
TRAK1	chr3	+	42034050	42087103	0	138
NKTR	chr3	+	42643395	42643898	0	66
EXOSC7	chr3	+	44976334	44977168	0	6
EXOSC7	chr3	+	44989644	44990014	0	6
EXOSC7	chr3	+	45005414	45011234	0	13
LARS2	chr3	+	45419729	45474242	0	7
LARS2	chr3	+	45488812	45496274	0	8
SACM1L	chr3	+	45709039	45709497	0	5
SACM1L	chr3	+	45732151	45737582	0	4
NBEAL2	chr3	+	46989593	46991839	0	6
NBEAL2	chr3	+	46991946	46993936	0	11
NBEAL2	chr3	+	46999117	46999269	0	8
NBEAL2	chr3	+	47004729	47004750	0	11
SETD2	chr3	-	47037777	47041359	0	27
KIF9	chr3	-	47264350	47266975	0	5
KIF9	chr3	-	47267263	47275324	0	6
KIF9	chr3	-	47275490	47282139	0	7
KIF9	chr3	-	47275490	47282494	0	7
KLHL18	chr3	+	47330149	47334682	0	23
KLHL18	chr3	+	47334819	47336519	0	12
PTPN23	chr3	+	47407600	47407696	0	9
SCAP	chr3	-	47422536	47425484	0	19
ELP6	chr3	-	47511226	47511828	0	2
SMARCC1	chr3	-	47675588	47678197	0	29
SMARCC1	chr3	-	47720735	47736033	0	17
DHX30	chr3	+	47847348	47847780	0	22
MAP4	chr3	-	47917174	47921764	0	7
UQCRC1	chr3	-	48600151	48600679	0	42
IP6K2	chr3	-	48691482	48693059	0	23
ARIH2	chr3	+	48927813	48933565	0	50
ARIH2	chr3	+	48927813	48964918	0	14
USP4	chr3	-	49324763	49324864	0	24
USP4	chr3	-	49335107	49335468	0	18
GMPPB	chr3	-	49722147	49722971	0	26
IP6K1	chr3	-	49732972	49747817	0	10
IP6K1	chr3	-	49732972	49786353	0	10
UBA7	chr3	-	49809159	49809541	0	14
RBM6	chr3	+	50090451	50093719	0	65
RBM5	chr3	+	50113544	50115427	0	103
IFRD2	chr3	-	50288937	50289446	0	2
IFRD2	chr3	-	50288937	50289928	0	6
IFRD2	chr3	-	50290287	50290387	0	2
DCAF1	chr3	-	51430212	51440969	0	22
DCAF1	chr3	-	51483836	51492388	0	17
RAD54L2	chr3	+	51541650	51551456	0	95
RAD54L2	chr3	+	51572915	51590366	0	6
TEX264	chr3	+	51684634	51684814	0	13
DNAH1	chr3	+	52316545	52321647	0	18
DNAH1	chr3	+	52322775	52326139	0	26
DNAH1	chr3	+	52326314	52326660	0	14
DNAH1	chr3	+	52350590	52353102	0	13
BAP1	chr3	-	52403267	52403415	0	10
BAP1	chr3	-	52404586	52405764	0	16
PHF7	chr3	+	52412920	52414495	0	4
PHF7	chr3	+	52419934	52421647	0	4
NISCH	chr3	+	52478282	52478372	0	31
GNL3	chr3	+	52686105	52687245	0	34
SPCS1	chr3	+	52706703	52707686	0	8
SFMBT1	chr3	-	52907733	52912537	0	6
SFMBT1	chr3	-	52928341	52930940	0	27
SFMBT1	chr3	-	52932308	52934475	0	6
PRKCD	chr3	+	53179776	53181443	0	14
PRKCD	chr3	+	53185700	53186166	0	19
CCDC66	chr3	+	56566738	56566949	0	6
FAM208A	chr3	-	56647223	56660730	0	22
FAM208A	chr3	-	56663572	56668396	0	20
APPL1	chr3	+	57252311	57256956	0	35
DENND6A	chr3	-	57628885	57630714	0	21
DENND6A	chr3	-	57663713	57666122	0	9
DENND6A	chr3	-	57672438	57679486	0	25
DENND6A	chr3	-	57679725	57692781	0	27
SLMAP	chr3	+	57757849	57782906	0	10
SLMAP	chr3	+	57849772	57857732	0	12
SLMAP	chr3	+	57890100	57896246	0	21
SLMAP	chr3	+	57909150	57912138	0	9
PXK	chr3	+	58382700	58391146	0	14
ATXN7	chr3	+	63912923	63952378	0	33
PSMD6	chr3	-	64013918	64018598	0	89
UBA3	chr3	-	69062141	69062981	0	10
UBA3	chr3	-	69068008	69075429	0	15
FOXP1	chr3	-	71052623	71053635	0	95
LINC00877	chr3	-	72060109	72099903	0	2
PPP4R2	chr3	+	73061060	73065396	0	29
C3orf38	chr3	+	88153471	88156023	0	42
ARL13B	chr3	+	93996684	93997079	0	4
ARL13B	chr3	+	93997136	93997246	0	2
ARL13B	chr3	+	93997136	94003658	0	9
ARL13B	chr3	+	93997301	94003658	0	7
NSUN3	chr3	+	94082164	94084106	0	7
RIOX2	chr3	-	97967632	97970867	0	3
CMSS1	chr3	+	99818043	99840998	0	1
CMSS1	chr3	+	99818043	99855145	0	11
CMSS1	chr3	+	99818043	99862834	0	4
CMSS1	chr3	+	99818043	99932551	0	3
CMSS1	chr3	+	99818043	100010130	0	18
CMSS1	chr3	+	99855211	99857627	0	6
CMSS1	chr3	+	99855211	99862834	0	3
CMSS1	chr3	+	99855211	99932551	0	2
CMSS1	chr3	+	99989725	100010130	0	1
CMSS1	chr3	+	100011758	100012243	0	7
CMSS1	chr3	+	100167840	100172315	0	1
CMSS1	chr3	+	100172201	100172315	0	3
CMSS1	chr3	+	100172403	100178304	0	1
NIT2	chr3	+	100357047	100357503	0	7
SENP7	chr3	-	101399055	101402966	0	30
SENP7	chr3	-	101403047	101417592	0	39
NXPE3	chr3	+	101782290	101782655	0	3
CBLB	chr3	-	105776542	105805847	0	20
BBX	chr3	+	107809559	107810099	0	27
PHLDB2	chr3	+	111885412	111897705	0	13
PHLDB2	chr3	+	111940645	111948931	0	3
PHLDB2	chr3	+	111966703	111969689	0	7
ATG3	chr3	-	112550262	112558375	0	11
SIDT1	chr3	+	113576967	113583408	0	7
ATP6V1A	chr3	+	113784438	113786231	0	19
ATP6V1A	chr3	+	113786383	113786801	0	5
ZDHHC23	chr3	+	113954410	113958362	0	12
CCDC191	chr3	-	113980793	113993577	0	11
ZBTB20	chr3	-	115071414	115147218	0	12
ZBTB20	chr3	-	115144907	115147218	0	17
B4GALT4	chr3	-	119230244	119240849	0	5
TMEM39A	chr3	-	119452530	119461961	0	13
POGLUT1	chr3	+	119486932	119488725	0	4
POGLUT1	chr3	+	119488354	119488928	0	4
TIMMDC1	chr3	+	119503620	119503958	0	4
GSK3B	chr3	-	119905852	119916043	0	17
GSK3B	chr3	-	120000723	120002045	0	22
GSK3B	chr3	-	120021626	120093346	0	12
AC092910.3	chr3	+	120095778	120099390	0	1
AC092910.3	chr3	+	120096870	120097096	0	2
IQCB1	chr3	-	121781874	121790072	0	34
FAM162A	chr3	+	122402882	122407280	0	7
AC083798.2	chr3	+	122416250	122420985	0	5
AC083798.2	chr3	+	122416250	122426274	0	2
KPNA1	chr3	-	122427172	122433660	0	12
AC083798.2	chr3	+	122431648	122432466	0	2
AC083798.2	chr3	+	122433522	122435703	0	1
KPNA1	chr3	-	122467429	122475857	0	41
KPNA1	chr3	-	122475921	122496436	0	39
PARP14	chr3	+	122720388	122721087	0	88
HSPBAP1	chr3	-	122741113	122755259	0	3
HSPBAP1	chr3	-	122759360	122777720	0	4
DIRC2	chr3	+	122806950	122817260	0	21
SEC22A	chr3	+	123251814	123271521	0	2
HACD2	chr3	-	123494970	123502559	0	9
SNX4	chr3	-	125497979	125498058	0	8
ABTB1	chr3	+	127673081	127675969	0	7
ABTB1	chr3	+	127676581	127677167	0	8
RPN1	chr3	-	128626832	128630526	0	43
RPN1	chr3	-	128626832	128631947	0	85
RAB43	chr3	-	129095169	129095596	0	9
RPL32P3	chr3	-	129397140	129397410	0	2
RPL32P3	chr3	-	129397535	129399007	0	4
IFT122	chr3	+	129502882	129506408	0	6
TMCC1	chr3	-	129839060	129880308	0	3
TMCC1	chr3	-	129848412	129860939	0	10
TMCC1	chr3	-	129848412	129880308	0	8
TMCC1	chr3	-	129880562	129893493	0	5
DNAJC13	chr3	+	132473976	132474931	0	7
DNAJC13	chr3	+	132484672	132488975	0	14
DNAJC13	chr3	+	132494259	132496527	0	7
ACAD11	chr3	-	132605205	132606866	0	6
UBA5	chr3	+	132672177	132675604	0	11
TOPBP1	chr3	-	133617326	133620154	0	12
TOPBP1	chr3	-	133653524	133654343	0	29
TOPBP1	chr3	-	133654454	133655289	0	20
SRPRB	chr3	+	133807823	133815589	0	8
SRPRB	chr3	+	133812364	133815589	0	7
RYK	chr3	-	134159373	134175929	0	32
COPB2	chr3	-	139373412	139374488	0	6
AC097103.2	chr3	+	139390247	139419556	0	3
AC097103.2	chr3	+	139423114	139459930	0	2
AC097103.2	chr3	+	139444510	139493739	0	1
AC097103.2	chr3	+	139460133	139493739	0	2
NMNAT3	chr3	-	139627764	139634610	0	1
ATP1B3	chr3	+	141907274	141915969	0	7
XRN1	chr3	-	142425538	142432660	0	84
ATR	chr3	-	142541034	142547724	0	13
ATR	chr3	-	142550302	142553639	0	15
ATR	chr3	-	142564626	142566120	0	15
SLC9A9	chr3	-	143652360	143655493	0	7
SLC9A9	chr3	-	143655591	143693191	0	6
GYG1	chr3	+	148991647	149009275	0	4
ERICH6-AS1	chr3	+	150703667	150706926	0	10
P2RY14	chr3	-	151219642	151277992	0	12
P2RY14	chr3	-	151278057	151278286	0	15
DHX36	chr3	-	154277718	154278401	0	47
DHX36	chr3	-	154305168	154309652	0	30
GFM1	chr3	+	158646947	158652095	0	13
MFSD1	chr3	+	158814067	158818660	0	8
MFSD1	chr3	+	158821653	158823427	0	14
SMC4	chr3	+	160402093	160404327	0	9
SMC4	chr3	+	160430829	160431031	0	5
SMC4	chr3	+	160431825	160433025	0	4
PHC3	chr3	-	170097384	170098896	0	36
PHC3	chr3	-	170097384	170102177	0	36
PHC3	chr3	-	170102305	170102478	0	73
PHC3	chr3	-	170122744	170125961	0	21
FNDC3B	chr3	+	172133546	172158616	0	3
TBL1XR1	chr3	-	177077422	177079826	0	21
TBL1XR1	chr3	-	177079945	177080380	0	16
TBL1XR1	chr3	-	177080421	177086964	0	14
TBL1XR1	chr3	-	177195664	177197120	0	15
PIK3CA	chr3	+	179224187	179225961	0	67
GNB4	chr3	-	179413781	179416492	0	9
MRPL47	chr3	-	179593895	179601729	0	14
FXR1	chr3	+	180914995	180915675	0	34
ATP11B	chr3	+	182829752	182829922	0	115
ATP11B	chr3	+	182830002	182836034	0	43
ATP11B	chr3	+	182836153	182836341	0	43
EIF2B5	chr3	+	184143142	184144098	0	8
DVL3	chr3	+	184164388	184164795	0	9
ABCF3	chr3	+	184192896	184193364	0	8
PSMD2	chr3	+	184302071	184302678	0	11
PSMD2	chr3	+	184307525	184307889	0	11
VPS8	chr3	+	184869528	184870743	0	15
VPS8	chr3	+	184918644	184920126	0	6
TMEM41A	chr3	-	185480502	185480722	0	4
TMEM41A	chr3	-	185480806	185481217	0	3
TMEM41A	chr3	-	185494761	185496827	0	6
SENP2	chr3	+	185617611	185623997	0	27
DNAJB11	chr3	+	186575575	186575839	0	11
DNAJB11	chr3	+	186577800	186581994	0	19
AC068631.1	chr3	-	186771509	186772842	0	1
LPP	chr3	+	188154021	188208199	0	13
LPP	chr3	+	188154252	188208199	0	15
LPP	chr3	+	188154252	188225404	0	11
LPP	chr3	+	188208318	188225404	0	29
LPP	chr3	+	188442888	188484591	0	14
LPP	chr3	+	188609844	188760112	0	9
IL1RAP	chr3	+	190604413	190620274	0	7
OPA1	chr3	+	193631665	193631754	0	48
ATP13A3	chr3	-	194444786	194447851	0	18
ATP13A3	chr3	-	194455765	194455892	0	16
LSG1	chr3	-	194659133	194665556	0	9
AC069213.1	chr3	+	195544269	195546473	0	2
AC124944.3	chr3	-	195924210	195928963	0	1
AC124944.3	chr3	-	195938738	195939355	0	1
AC124944.3	chr3	-	195938738	195947334	0	1
SDHAP1	chr3	-	195960086	195965428	0	6
TFRC	chr3	-	196069568	196072002	0	26
PCYT1A	chr3	-	196256874	196257787	0	5
NRROS	chr3	+	196654647	196659853	0	2
NRROS	chr3	+	196658954	196659751	0	2
DLG1	chr3	-	197130671	197130801	0	19
DLG1	chr3	-	197130978	197136541	0	16
IQCG	chr3	-	197914042	197919330	0	1
ZNF141	chr4	+	343908	372663	0	12
ZNF721	chr4	-	472144	498806	0	1
ZNF721	chr4	-	497028	497126	0	2
GAK	chr4	-	867432	870710	0	25
GAK	chr4	-	877207	881906	0	13
TACC3	chr4	+	1728787	1731171	0	3
FAM193A	chr4	+	2693382	2693585	0	9
MFSD10	chr4	-	2932733	2933105	0	7
HTT	chr4	+	3148207	3157071	0	16
STX18	chr4	-	4438509	4453620	0	5
STX18	chr4	-	4453673	4457190	0	14
KIAA0232	chr4	+	6824684	6830044	0	43
KIAA0232	chr4	+	6830170	6830792	0	4
KIAA0232	chr4	+	6830170	6830818	0	12
KIAA0232	chr4	+	6830170	6842066	0	5
KIAA0232	chr4	+	6830951	6842066	0	25
KIAA0232	chr4	+	6864183	6866191	0	20
KIAA0232	chr4	+	6866263	6871573	0	20
TBC1D14	chr4	+	7001251	7006631	0	11
TBC1D14	chr4	+	7006726	7010652	0	12
ZNF518B	chr4	-	10446539	10454593	0	5
FBXL5	chr4	-	15625977	15630665	0	22
TAPT1	chr4	-	16191523	16213767	0	72
LAP3	chr4	+	17595534	17598455	0	6
DCAF16	chr4	-	17805225	17809536	0	17
PACRGL	chr4	+	20727397	20727974	0	2
SEPSECS	chr4	-	25156107	25156855	0	6
ZCCHC4	chr4	+	25333988	25349491	0	11
ANAPC4	chr4	+	25383393	25383578	0	14
ANAPC4	chr4	+	25409791	25414323	0	5
ANAPC4	chr4	+	25414504	25414648	0	5
SEL1L3	chr4	-	25784290	25784498	0	93
SEL1L3	chr4	-	25790554	25802282	0	62
ARAP2	chr4	-	36160290	36160458	0	30
TBC1D1	chr4	+	37986329	38014508	0	41
KLF3	chr4	+	38680682	38687962	0	19
KLF3	chr4	+	38680682	38694745	0	19
KLF3	chr4	+	38688186	38688584	0	24
TLR1	chr4	-	38800948	38804753	0	13
TMEM156	chr4	-	38993998	38998622	0	16
TMEM156	chr4	-	39028597	39031427	0	41
TMEM156	chr4	-	39031493	39032225	0	44
WDR19	chr4	+	39273061	39273173	0	18
RFC1	chr4	-	39302815	39303059	0	18
RFC1	chr4	-	39304928	39308635	0	18
RFC1	chr4	-	39321374	39326562	0	23
SMIM14	chr4	-	39605180	39626983	0	30
TMEM33	chr4	+	41937358	41938601	0	4
ATP8A1	chr4	-	42581732	42583807	0	30
ATP8A1	chr4	-	42583881	42586348	0	26
ATP10D	chr4	+	47512830	47523011	0	9
ATP10D	chr4	+	47536938	47545402	0	21
ATP10D	chr4	+	47545511	47546623	0	14
FRYL	chr4	-	48528336	48534544	0	21
FRYL	chr4	-	48548793	48550591	0	15
FRYL	chr4	-	48551578	48556977	0	28
FRYL	chr4	-	48571895	48573185	0	16
FRYL	chr4	-	48596000	48598828	0	38
FRYL	chr4	-	48598873	48602019	0	28
FRYL	chr4	-	48609067	48619273	0	18
SCFD2	chr4	-	52920870	52921004	0	6
TMEM165	chr4	+	55411839	55416041	0	12
EXOC1	chr4	+	55871233	55877916	0	6
EXOC1	chr4	+	55890386	55892634	0	8
EXOC1	chr4	+	55896012	55896716	0	7
REST	chr4	+	56911536	56929840	0	7
POLR2B	chr4	+	57008790	57010360	0	18
POLR2B	chr4	+	57020995	57023329	0	23
STAP1	chr4	+	67583702	67588331	0	34
STAP1	chr4	+	67589515	67590883	0	34
UBA6	chr4	-	67660907	67662188	0	20
UBA6-AS1	chr4	+	67721051	67721476	0	8
YTHDC1	chr4	-	68320205	68321371	0	57
YTHDC1	chr4	-	68324223	68332102	0	35
COX18	chr4	-	73058287	73059463	0	4
COX18	chr4	-	73059682	73061812	0	5
G3BP2	chr4	-	75645702	75647028	0	80
G3BP2	chr4	-	75655870	75657556	0	102
SDAD1	chr4	-	75950797	75955793	0	8
SCARB2	chr4	-	76169985	76175790	0	21
SCARB2	chr4	-	76175910	76180953	0	8
SCARB2	chr4	-	76176528	76180953	0	9
BMP2K	chr4	+	78842527	78845015	0	17
PRDM8	chr4	+	80184055	80194112	0	3
PRDM8	chr4	+	80191569	80196012	0	2
PRDM8	chr4	+	80196601	80197624	0	11
PRDM8	chr4	+	80197763	80201289	0	5
HNRNPD	chr4	-	82359639	82360981	0	63
HELQ	chr4	-	83421736	83423357	0	9
HELQ	chr4	-	83441403	83443503	0	19
HELQ	chr4	-	83448961	83453327	0	7
AFF1	chr4	+	87131864	87134470	0	26
PPM1K	chr4	-	88267970	88268740	0	19
HERC3	chr4	+	88656035	88662430	0	21
HERC3	chr4	+	88676423	88680092	0	15
HERC3	chr4	+	88680236	88686735	0	52
HERC3	chr4	+	88687299	88704144	0	14
CCSER1	chr4	+	90468354	90498330	0	12
SMARCAD1	chr4	+	94264906	94266747	0	8
METAP1	chr4	+	99041126	99043305	0	16
ADH5	chr4	-	99076923	99081974	0	10
DAPP1	chr4	+	99863855	99865502	0	28
DAPP1	chr4	+	99863855	99865795	0	43
DAPP1	chr4	+	99865836	99866033	0	58
LAMTOR3	chr4	-	99884125	99887295	0	28
DNAJB14	chr4	-	99903262	99903725	0	29
PPP3CA	chr4	-	101109078	101183217	0	20
PPP3CA	chr4	-	101183271	101195915	0	35
PPP3CA	chr4	-	101276984	101277008	0	33
NFKB1	chr4	+	102529914	102566986	0	153
MANBA	chr4	-	102635045	102639712	0	22
MANBA	chr4	-	102671011	102671280	0	34
MANBA	chr4	-	102690957	102722870	0	29
TET2	chr4	+	105237351	105238513	0	14
TET2	chr4	+	105242927	105259618	0	11
ALPK1	chr4	+	112286635	112315800	0	2
ALPK1	chr4	+	112315852	112318503	0	2
ALPK1	chr4	+	112315852	112324668	0	2
ALPK1	chr4	+	112361263	112377729	0	3
ALPK1	chr4	+	112410998	112411722	0	2
ZGRF1	chr4	-	112547408	112548444	0	3
ZGRF1	chr4	-	112553982	112558149	0	7
ZGRF1	chr4	-	112561264	112562370	0	3
ZGRF1	chr4	-	112589874	112606007	0	12
UGT8	chr4	+	114623724	114663994	0	6
SEC24D	chr4	-	118815158	118815450	0	3
USP53	chr4	+	119260653	119266299	0	3
USP53	chr4	+	119260653	119267319	0	3
USP53	chr4	+	119267482	119269690	0	5
GTF2IP12	chr4	-	119444433	119445311	0	23
ANXA5	chr4	-	121677950	121681670	0	11
KIAA1109	chr4	+	122175914	122177473	0	38
KIAA1109	chr4	+	122177519	122186035	0	28
KIAA1109	chr4	+	122272405	122272522	0	15
ELF2	chr4	-	139062057	139064579	0	23
AC097376.2	chr4	-	139414024	139453684	0	4
SETD7	chr4	-	139533366	139535742	0	38
SETD7	chr4	-	139535820	139546919	0	18
TBC1D9	chr4	-	140627527	140633947	0	19
TBC1D9	chr4	-	140698388	140701503	0	25
USP38	chr4	+	143195845	143203407	0	105
USP38	chr4	+	143206226	143212317	0	47
GAB1	chr4	+	143337260	143394816	0	4
SMARCA5	chr4	+	143538938	143543508	0	89
AC139713.2	chr4	+	143572581	143609710	0	2
AC139713.2	chr4	+	143744135	143749095	0	1
AC139713.2	chr4	+	143968572	143979849	0	1
AC139713.2	chr4	+	144088943	144089044	0	1
OTUD4	chr4	-	145144001	145146266	0	18
NR3C2	chr4	-	148435191	148435269	0	5
NR3C2	chr4	-	148436862	148443083	0	4
LRBA	chr4	-	150896456	150900048	0	46
TMEM131L	chr4	+	153581560	153583563	0	38
TMEM131L	chr4	+	153586379	153588889	0	50
TMEM131L	chr4	+	153591194	153593798	0	66
MAP9	chr4	-	155373456	155376375	0	11
ETFDH	chr4	+	158679519	158679603	0	2
ETFDH	chr4	+	158680182	158682194	0	2
ETFDH	chr4	+	158699130	158700874	0	2
NAF1	chr4	-	163157454	163164216	0	20
KLHL2	chr4	+	165311565	165312928	0	15
DDX60L	chr4	-	168422156	168422523	0	5
DDX60L	chr4	-	168426909	168427069	0	6
DDX60L	chr4	-	168441492	168453123	0	5
DDX60L	chr4	-	168457432	168457891	0	6
CBR4	chr4	-	168987755	168989004	0	11
CBR4	chr4	-	168989082	169002070	0	10
CBR4	chr4	-	168998285	169002070	0	5
NEK1	chr4	-	169562196	169563235	0	3
NEK1	chr4	-	169585549	169588648	0	7
NEK1	chr4	-	169590809	169602007	0	5
NEK1	chr4	-	169610958	169612019	0	4
CLCN3	chr4	+	169690652	169695611	0	7
CLCN3	chr4	+	169697734	169706867	0	6
FBXO8	chr4	-	174241218	174249915	0	23
FBXO8	chr4	-	174250042	174259698	0	15
CEP44	chr4	+	174303631	174303702	0	4
TRAPPC11	chr4	+	183667130	183674712	0	13
TRAPPC11	chr4	+	183680267	183683974	0	21
TRAPPC11	chr4	+	183684359	183685083	0	5
TRAPPC11	chr4	+	183697835	183704978	0	5
ACSL1	chr4	-	184764925	184766621	0	6
ACSL1	chr4	-	184768450	184773662	0	4
ACSL1	chr4	-	184773875	184775369	0	5
ACSL1	chr4	-	184775415	184776483	0	6
UFSP2	chr4	-	185414085	185415154	0	4
SDHAP3	chr5	-	1572286	1574181	0	8
SDHAP3	chr5	-	1576309	1579276	0	49
SDHAP3	chr5	-	1581695	1584983	0	12
SDHAP3	chr5	-	1585133	1589246	0	20
NDUFS6	chr5	+	1811062	1814338	0	9
MTRR	chr5	+	7885854	7891371	0	4
MARCH6	chr5	+	10402452	10403406	0	70
MARCH6	chr5	+	10417404	10418675	0	106
MARCH6	chr5	+	10423824	10429892	0	78
TRIO	chr5	+	14316743	14330680	0	34
ANKH	chr5	-	14769191	14848775	0	2
ANKH	chr5	-	14848863	14871351	0	2
ZNF622	chr5	-	16451784	16458516	0	14
TARS	chr5	+	33445404	33446449	0	3
AC138409.2	chr5	-	34218450	34244615	0	8
DNAJC21	chr5	+	34936266	34937329	0	11
NIPBL	chr5	+	36961583	36970875	0	35
NIPBL	chr5	+	37052566	37060843	0	32
NUP155	chr5	-	37318085	37325900	0	9
NUP155	chr5	-	37358151	37362621	0	21
NUP155	chr5	-	37362674	37363887	0	29
WDR70	chr5	+	37392120	37437921	0	9
RICTOR	chr5	-	38945724	38947263	0	38
RICTOR	chr5	-	38960533	38961283	0	32
OXCT1	chr5	-	41749607	41758864	0	10
OXCT1	chr5	-	41794078	41801021	0	18
OXCT1	chr5	-	41833521	41840450	0	13
OXCT1	chr5	-	41867228	41870280	0	14
FBXO4	chr5	+	41926101	41927012	0	8
HMGCS1	chr5	-	43297166	43298517	0	149
CCL28	chr5	-	43377484	43379083	0	20
CCL28	chr5	-	43379128	43381800	0	22
NNT	chr5	+	43609346	43609515	0	11
NNT	chr5	+	43609551	43612907	0	12
NNT	chr5	+	43616065	43624031	0	13
NNT	chr5	+	43616065	43628199	0	5
NNT	chr5	+	43651884	43659170	0	5
NNT	chr5	+	43659350	43700118	0	5
PARP8	chr5	+	50668125	50715630	0	43
PARP8	chr5	+	50761898	50778068	0	22
PARP8	chr5	+	50822400	50826754	0	24
NDUFS4	chr5	+	53603530	53636855	0	5
SLC38A9	chr5	-	55627980	55656714	0	3
SLC38A9	chr5	-	55645895	55656714	0	4
SLC38A9	chr5	-	55649314	55656714	0	4
IL6ST	chr5	-	55947589	55951928	0	44
IL6ST	chr5	-	55957291	55959629	0	40
MAP3K1	chr5	+	56820816	56856599	0	54
MAP3K1	chr5	+	56873005	56878979	0	107
MAP3K1	chr5	+	56886063	56888225	0	207
PLK2	chr5	-	58458841	58459689	0	2
GAPT	chr5	+	58493838	58494144	0	6
PDE4D	chr5	-	59685938	59768241	0	52
PDE4D	chr5	-	59765347	59768246	0	11
PDE4D	chr5	-	60147894	60185556	0	7
KIF2A	chr5	+	62467263	62483100	0	11
IPO11	chr5	+	62526257	62550366	0	5
SREK1	chr5	+	66162483	66163791	0	27
SREK1	chr5	+	66175041	66178718	0	63
CD180	chr5	-	67192571	67196551	0	11
PIK3R1	chr5	+	68273482	68279601	0	7
SLC30A5	chr5	+	69116214	69118498	0	6
SLC30A5	chr5	+	69116602	69118498	0	4
CCDC125	chr5	-	69320400	69320464	0	2
AK6	chr5	-	69365754	69369462	0	27
RAD17	chr5	+	69382057	69382165	0	25
BDP1	chr5	+	71483896	71486530	0	105
MRPS27	chr5	-	72257583	72295530	0	9
TNPO1	chr5	+	72889957	72893376	0	27
ANKRA2	chr5	-	73554388	73555487	0	11
UTP15	chr5	+	73568604	73570585	0	9
UTP15	chr5	+	73570711	73576951	0	13
GFM2	chr5	-	74763766	74766499	0	19
FAM169A	chr5	-	74836116	74838964	0	13
POLK	chr5	+	75576933	75580555	0	19
POLK	chr5	+	75580597	75581208	0	21
SCAMP1	chr5	+	78416649	78449932	0	8
SCAMP1	chr5	+	78416649	78459244	0	7
SSBP2	chr5	-	81473551	81473699	0	18
ATG10	chr5	+	81972107	81987558	0	1
ATG10	chr5	+	81978849	81987558	0	2
ATG10	chr5	+	82058602	82071065	0	1
ATG10	chr5	+	82164458	82178489	0	2
ATG10	chr5	+	82252659	82254067	0	1
TMEM161B	chr5	-	88264137	88268720	0	5
TMEM161B-AS1	chr5	+	88269027	88269467	0	3
TMEM161B-AS1	chr5	+	88269687	88270525	0	2
TMEM161B-AS1	chr5	+	88270585	88281143	0	1
TMEM161B-AS1	chr5	+	88281197	88282041	0	1
TMEM161B-AS1	chr5	+	88282106	88282602	0	3
TMEM161B-AS1	chr5	+	88282866	88285743	0	3
TMEM161B-AS1	chr5	+	88282866	88287435	0	3
TMEM161B-AS1	chr5	+	88283086	88285743	0	2
TMEM161B-AS1	chr5	+	88285851	88287307	0	1
MEF2C-AS1	chr5	+	88903990	88905208	0	5
MEF2C-AS1	chr5	+	88943122	88947807	0	20
MEF2C-AS1	chr5	+	88947865	88948135	0	6
MEF2C-AS1	chr5	+	88947919	88948135	0	31
MEF2C-AS1	chr5	+	88948215	88953877	0	9
MEF2C-AS1	chr5	+	88953941	88957098	0	4
MEF2C-AS1	chr5	+	88953941	88965840	0	11
MEF2C-AS1	chr5	+	88965915	88970484	0	5
MEF2C-AS1	chr5	+	89150595	89150718	0	5
MEF2C-AS1	chr5	+	89150777	89168249	0	6
MEF2C-AS1	chr5	+	89150777	89203966	0	3
MEF2C-AS1	chr5	+	89377362	89437888	0	3
MEF2C-AS1	chr5	+	89443903	89465665	0	9
LYSMD3	chr5	-	90525300	90529014	0	6
LUCAT1	chr5	-	91314247	91314331	0	1
FAM172A	chr5	-	93994504	94050730	0	20
FAM172A	chr5	-	94057203	94074645	0	19
SLF1	chr5	+	94687227	94688505	0	6
ELL2	chr5	-	95906876	95913770	0	32
ELL2	chr5	-	95919545	95932663	0	35
ERAP1	chr5	-	96786549	96790295	0	11
ERAP1	chr5	-	96792192	96795041	0	8
ERAP2	chr5	+	96896863	96901505	0	14
LNPEP	chr5	+	97022484	97027732	0	26
LIX1-AS1	chr5	+	97098973	97101758	0	230
RIOK2	chr5	-	97167991	97171205	0	3
RIOK2	chr5	-	97178334	97178364	0	12
CHD1	chr5	-	98875113	98879551	0	225
FBXL17	chr5	-	108342122	108343965	0	9
FBXL17	chr5	-	108344026	108348398	0	26
FER	chr5	+	108798389	108820150	0	18
FER	chr5	+	108820524	108832769	0	25
MAN2A1	chr5	+	109716264	109755328	0	49
MAN2A1	chr5	+	109767708	109774787	0	48
SLC25A46	chr5	+	110755521	110761203	0	7
WDR36	chr5	+	111123924	111125607	0	8
STARD4	chr5	-	111500106	111500266	0	7
EPB41L4A	chr5	-	112205504	112234633	0	1
EPB41L4A	chr5	-	112209982	112234280	0	2
EPB41L4A	chr5	-	112240810	112259890	0	1
EPB41L4A	chr5	-	112266330	112267209	0	2
APC	chr5	+	112837068	112837552	0	9
DCP2	chr5	+	112992770	112993105	0	20
DCP2	chr5	+	112993173	113001083	0	28
YTHDC2	chr5	+	113539181	113542367	0	19
PGGT1B	chr5	-	115212303	115212419	0	15
PGGT1B	chr5	-	115212307	115212419	0	34
FEM1C	chr5	-	115525617	115529517	0	12
FEM1C	chr5	-	115529578	115542949	0	43
COMMD10	chr5	+	116134178	116180401	0	11
COMMD10	chr5	+	116134178	116185878	0	12
HSD17B4	chr5	+	119529980	119536422	0	20
CEP120	chr5	-	123383082	123386517	0	31
MARCH3	chr5	-	126917676	126917983	0	15
LINC01184	chr5	-	127956921	127966162	0	1
LINC01184	chr5	-	128021895	128023928	0	1
LINC01184	chr5	-	128021895	128023993	0	1
LINC01184	chr5	-	128021895	128024134	0	3
LINC01184	chr5	-	128021895	128061143	0	1
LINC01184	chr5	-	128061244	128064736	0	2
LINC01184	chr5	-	128064850	128082734	0	1
LINC01184	chr5	-	128077093	128082969	0	1
CDC42SE2	chr5	+	131391108	131391828	0	85
AFF4	chr5	-	132888160	132892163	0	88
ZCCHC10	chr5	-	133019203	133022810	0	7
HSPA4	chr5	+	133074126	133076568	0	23
JADE2	chr5	+	134536844	134537988	0	15
CAMLG	chr5	+	134738792	134750758	0	59
CAMLG	chr5	+	134741523	134750758	0	19
DDX46	chr5	+	134777624	134781132	0	7
DDX46	chr5	+	134784798	134785464	0	10
C5orf24	chr5	+	134855905	134857356	0	1
TXNDC15	chr5	+	134887551	134887694	0	2
TXNDC15	chr5	+	134888182	134896293	0	2
TXNDC15	chr5	+	134888182	134899488	0	2
PCBD2	chr5	+	134922115	134959039	0	3
SMAD5	chr5	+	136177507	136179600	0	5
KLHL3	chr5	-	137686883	137688207	0	2
FAM53C	chr5	+	138338307	138344824	0	16
KDM3B	chr5	+	138377825	138381515	0	26
ETF1	chr5	-	138510629	138511474	0	75
HSPA9	chr5	-	138561789	138567000	0	160
DNAJC18	chr5	-	139414272	139417977	0	5
DNAJC18	chr5	-	139420225	139421842	0	3
CYSTM1	chr5	+	140194652	140228729	0	7
CYSTM1	chr5	+	140238048	140243304	0	3
APBB3	chr5	-	140562499	140563593	0	7
TMCO6	chr5	+	140642053	140642585	0	2
TMCO6	chr5	+	140642671	140642921	0	2
TMCO6	chr5	+	140643041	140643538	0	3
TMCO6	chr5	+	140643041	140643779	0	3
IK	chr5	+	140654727	140657553	0	44
FCHSD1	chr5	-	141641757	141644217	0	13
FCHSD1	chr5	-	141649530	141650358	0	13
RNF14	chr5	+	141978830	141983379	0	5
NDFIP1	chr5	+	142135817	142140562	0	44
LARS	chr5	-	146130158	146132897	0	8
LARS	chr5	-	146144709	146149433	0	12
LARS	chr5	-	146144709	146149551	0	8
LARS	chr5	-	146152002	146153733	0	15
TCERG1	chr5	+	146480094	146481446	0	23
TCERG1	chr5	+	146481476	146482591	0	20
TCERG1	chr5	+	146503539	146507027	0	78
FBXO38	chr5	+	148384039	148387252	0	9
FBXO38	chr5	+	148424117	148425578	0	9
FBXO38	chr5	+	148433737	148438405	0	7
GALNT10	chr5	+	154329738	154371926	0	13
GALNT10	chr5	+	154386430	154409540	0	9
GALNT10	chr5	+	154396488	154396511	0	9
LARP1	chr5	+	154803745	154805880	0	10
ADAM19	chr5	-	157513505	157530806	0	79
EBF1	chr5	-	158941979	159073395	0	81
RNF145	chr5	-	159176867	159194715	0	17
PWWP2A	chr5	-	160089610	160092367	0	1
PWWP2A	chr5	-	160094065	160113226	0	1
PWWP2A	chr5	-	160094065	160116688	0	1
PWWP2A	chr5	-	160100788	160108544	0	2
PWWP2A	chr5	-	160105676	160108544	0	2
PWWP2A	chr5	-	160108614	160112938	0	1
PWWP2A	chr5	-	160108614	160113226	0	5
PWWP2A	chr5	-	160108614	160116688	0	1
PWWP2A	chr5	-	160108614	160117828	0	1
PWWP2A	chr5	-	160113318	160116688	0	6
PWWP2A	chr5	-	160113318	160118804	0	3
PWWP2A	chr5	-	160115970	160116688	0	1
PWWP2A	chr5	-	160117925	160118804	0	14
FBXW11	chr5	-	171870858	171876284	0	62
ATP6V0E1	chr5	+	172986760	172994774	0	20
CREBRF	chr5	+	173080798	173086500	0	52
CPEB4	chr5	+	173949597	173949879	0	16
THOC3	chr5	-	175940530	175959919	0	1
THOC3	chr5	-	175940530	175961050	0	1
THOC3	chr5	-	175960132	175960929	0	1
SIMC1	chr5	+	176322425	176336719	0	7
FAF2	chr5	+	176479256	176485748	0	47
FAF2	chr5	+	176489027	176493998	0	26
UIMC1	chr5	-	176958154	176970741	0	37
ZNF346	chr5	+	177023234	177023706	0	3
ZNF346	chr5	+	177041229	177044388	0	5
GRK6	chr5	+	177430967	177432232	0	45
GRK6	chr5	+	177433239	177433535	0	31
AC139795.1	chr5	-	177620506	177621381	0	3
AC139795.1	chr5	-	177621487	177626435	0	3
PHYKPL	chr5	-	178225429	178232491	0	12
CANX	chr5	+	179708380	179709872	0	48
MAPK9	chr5	-	180269409	180277236	0	5
MGAT1	chr5	-	180795875	180803601	0	3
MGAT1	chr5	-	180795875	180808501	0	2
MGAT1	chr5	-	180795875	180808647	0	3
TRIM52	chr5	-	181257228	181260000	0	2
IRF4	chr6	+	395935	397110	0	10
IRF4	chr6	+	397252	401423	0	36
EXOC2	chr6	-	637861	689138	0	9
WRNIP1	chr6	+	2770361	2772987	0	8
SERPINB9	chr6	-	2891988	2895390	0	17
RIPK1	chr6	+	3068661	3104224	0	7
CDYL	chr6	+	4892379	4893977	0	4
CDYL	chr6	+	4892379	4935449	0	5
CDYL	chr6	+	4896487	4897813	0	3
CDYL	chr6	+	4937737	4939076	0	4
FARS2	chr6	+	5369182	5431040	0	5
FARS2	chr6	+	5613320	5616438	0	17
TXNDC5	chr6	-	7882659	7884358	0	131
GCNT2	chr6	+	10528841	10620845	0	2
GCNT2	chr6	+	10529836	10601324	0	4
GCNT2	chr6	+	10529836	10618663	0	2
GCNT2	chr6	+	10529836	10619864	0	5
MAK	chr6	-	10803891	10813643	0	17
CD83	chr6	+	14118065	14133648	0	731
AL109914.1	chr6	-	14597599	14598624	0	3
MYLIP	chr6	+	16143217	16144896	0	85
NUP153	chr6	-	17633578	17637152	0	77
NUP153	chr6	-	17649300	17662017	0	79
C6orf62	chr6	-	24710589	24714317	0	41
RIPOR2	chr6	-	24843554	24849801	0	57
RIPOR2	chr6	-	24852618	24852732	0	49
TRIM38	chr6	+	25962917	25963048	0	23
TRIM38	chr6	+	25969420	25971818	0	29
HIST1H2AC	chr6	+	26124633	26127697	0	1
HIST1H2AC	chr6	+	26124749	26127697	0	3
HIST1H2AC	chr6	+	26127761	26138053	0	5
HIST1H4H	chr6	-	26281587	26284313	0	1
GUSBP2	chr6	-	26925275	26926737	0	4
GUSBP2	chr6	-	26925275	26956388	0	7
HIST1H2BN	chr6	+	27854734	27855678	0	1
HLA-H	chr6	+	29889823	29890156	0	1
TRIM26	chr6	-	30189199	30190012	0	27
HLA-L	chr6	+	30261703	30292402	0	9
HCG18	chr6	-	30304272	30326150	0	2
HCG18	chr6	-	30325288	30326353	0	1
GNL1	chr6	-	30546836	30546954	0	20
GNL1	chr6	-	30547013	30547111	0	27
GNL1	chr6	-	30554915	30555554	0	36
MDC1	chr6	-	30702877	30703417	0	17
VARS2	chr6	+	30918051	30918826	0	4
PRRC2A	chr6	+	31625611	31626019	0	65
PRRC2A	chr6	+	31632992	31633858	0	20
GPANK1	chr6	-	31665003	31665094	0	3
NEU1	chr6	-	31860621	31861998	0	6
SKIV2L	chr6	+	31960337	31960665	0	12
DXO	chr6	-	31970378	31970605	0	5
HLA-DRB6	chr6	-	32554971	32555265	0	7
TAP1	chr6	-	32847204	32847303	0	40
TAP1	chr6	-	32848840	32850319	0	38
PSMB9	chr6	+	32856205	32858004	0	7
PSMB9	chr6	+	32858134	32859404	0	5
RXRB	chr6	-	33195050	33195569	0	12
SYNGAP1	chr6	+	33432806	33435514	0	2
SYNGAP1	chr6	+	33438291	33438774	0	3
SYNGAP1	chr6	+	33438882	33440552	0	2
BAK1	chr6	-	33575866	33577534	0	14
ITPR3	chr6	+	33685073	33685358	0	34
LEMD2	chr6	-	33771911	33772491	0	18
TAF11	chr6	-	34878720	34879625	0	24
TAF11	chr6	-	34878720	34882931	0	44
PPARD	chr6	+	35347150	35348362	0	20
PPARD	chr6	+	35347150	35352928	0	14
PPARD	chr6	+	35347150	35356228	0	33
PPARD	chr6	+	35353050	35356228	0	19
SRPK1	chr6	-	35857368	35869481	0	16
MAPK14	chr6	+	36083113	36089680	0	11
MAPK14	chr6	+	36089784	36090942	0	11
KCTD20	chr6	+	36470257	36479590	0	29
KCTD20	chr6	+	36481838	36484713	0	13
STK38	chr6	-	36540204	36547189	0	22
MTCH1	chr6	-	36978611	36985852	0	106
FGD2	chr6	+	37013765	37013966	0	44
FGD2	chr6	+	37025938	37026090	0	57
FGD2	chr6	+	37026325	37027428	0	45
CMTR1	chr6	+	37461645	37462828	0	24
FOXP4	chr6	+	41565964	41584768	0	7
FOXP4	chr6	+	41594991	41597780	0	12
TFEB	chr6	-	41685078	41686062	0	8
UBR2	chr6	+	42632904	42634247	0	26
UBR2	chr6	+	42684871	42689568	0	18
RPL7L1	chr6	+	42884750	42886255	0	15
CNPY3	chr6	+	42929721	42935411	0	33
CNPY3	chr6	+	42934598	42935411	0	35
CNPY3	chr6	+	42935473	42935573	0	55
AL035587.1	chr6	+	42940929	42943797	0	1
AL035587.1	chr6	+	42941615	42941983	0	2
AL035587.1	chr6	+	42942076	42943797	0	1
CUL9	chr6	+	43184905	43185490	0	13
ABCC10	chr6	+	43427967	43432141	0	6
ABCC10	chr6	+	43438390	43438623	0	6
TJAP1	chr6	+	43478232	43489898	0	9
TJAP1	chr6	+	43490028	43497880	0	6
TMEM63B	chr6	+	44141098	44147376	0	22
CDC5L	chr6	+	44396440	44398823	0	16
CDC5L	chr6	+	44398927	44403808	0	31
CD2AP	chr6	+	47609714	47612472	0	28
FBXO9	chr6	+	53073638	53076485	0	14
ELOVL5	chr6	-	53291963	53292057	0	31
PRIM2	chr6	+	57382168	57532410	0	6
KHDRBS2	chr6	-	61707403	61732681	0	26
KHDRBS2	chr6	-	61749683	61894634	0	17
KHDRBS2	chr6	-	61939528	61978065	0	13
KHDRBS2	chr6	-	61968919	61978065	0	22
KHDRBS2	chr6	-	62047994	62081034	0	20
KHDRBS2	chr6	-	62081121	62177184	0	14
PHF3	chr6	+	63706224	63709150	0	26
LMBRD1	chr6	-	69777661	69780493	0	66
COL19A1	chr6	+	69932863	69938037	0	186
FAM135A	chr6	+	70413702	70426569	0	12
OGFRL1	chr6	+	71290091	71293292	0	40
OGFRL1	chr6	+	71293379	71293529	0	52
PHIP	chr6	-	78965764	78969834	0	55
PHIP	chr6	-	78990982	78997413	0	34
PHIP	chr6	-	79003858	79004372	0	38
IBTK	chr6	-	82194642	82200140	0	6
IBTK	chr6	-	82216189	82217959	0	7
PGM3	chr6	-	83172059	83174245	0	8
PGM3	chr6	-	83187075	83190808	0	7
CYB5R4	chr6	+	83924592	83929419	0	16
SNX14	chr6	-	85508816	85513799	0	29
SNX14	chr6	-	85574378	85588862	0	10
ZNF292	chr6	+	87243611	87254649	0	37
RARS2	chr6	-	87569590	87589700	0	39
RNGTT	chr6	-	88614395	88614490	0	43
ANKRD6	chr6	+	89606105	89623409	0	2
MDN1	chr6	-	89725396	89726674	0	30
BACH2	chr6	-	90008856	90062883	0	102
BACH2	chr6	-	90062963	90088960	0	85
CRYBG1	chr6	+	106558625	106561341	0	13
C6orf203	chr6	+	107028924	107030024	0	4
C6orf203	chr6	+	107028924	107039748	0	2
SCML4	chr6	-	107708011	107719297	0	3
SCML4	chr6	-	107708011	107744948	0	3
SCML4	chr6	-	107745143	107749683	0	4
SCML4	chr6	-	107772386	107824164	0	7
SNX3	chr6	-	108212254	108222949	0	79
SMPD2	chr6	+	109442067	109442542	0	13
SMPD2	chr6	+	109442629	109442751	0	18
ZBTB24	chr6	-	109466574	109475398	0	4
ZBTB24	chr6	-	109476253	109476762	0	4
ZBTB24	chr6	-	109476258	109481074	0	8
ZBTB24	chr6	-	109482054	109483054	0	25
AK9	chr6	-	109546718	109550089	0	6
FIG4	chr6	+	109743772	109762090	0	9
FIG4	chr6	+	109762207	109765012	0	5
CDK19	chr6	-	110622912	110626775	0	24
CDK19	chr6	-	110670541	110710558	0	8
CDK19	chr6	-	110710788	110746125	0	6
REV3L	chr6	-	111333367	111343924	0	9
REV3L	chr6	-	111472140	111474245	0	6
TRAF3IP2-AS1	chr6	+	111495935	111497867	0	1
TRAF3IP2-AS1	chr6	+	111497979	111503295	0	1
TRAF3IP2-AS1	chr6	+	111570227	111574620	0	3
TRAF3IP2-AS1	chr6	+	111576470	111597837	0	1
FYN	chr6	-	111720062	111720155	0	9
TUBE1	chr6	-	112072076	112074709	0	6
TUBE1	chr6	-	112076509	112081091	0	11
HDAC2	chr6	-	113949260	113956012	0	6
DSE	chr6	+	116254295	116257215	0	1
DSE	chr6	+	116254383	116258445	0	2
DSE	chr6	+	116399666	116403180	0	3
DSE	chr6	+	116399666	116408492	0	1
DSE	chr6	+	116403318	116408492	0	1
DSE	chr6	+	116408854	116426573	0	5
DSE	chr6	+	116426827	116435586	0	1
DSE	chr6	+	116437173	116439141	0	1
MCM9	chr6	-	118816294	118826781	0	19
TBC1D32	chr6	-	121121280	121126377	0	5
TBC1D32	chr6	-	121255410	121279120	0	10
TBC1D32	chr6	-	121304833	121310778	0	6
TBC1D32	chr6	-	121321794	121321890	0	4
HINT3	chr6	+	125956888	125966886	0	15
TRMT11	chr6	+	126008472	126010924	0	5
TRMT11	chr6	+	126008745	126010924	0	9
PTPRK	chr6	-	127973157	127976656	0	13
PTPRK	chr6	-	127995538	127998719	0	17
PTPRK	chr6	-	128240150	128240247	0	10
L3MBTL3	chr6	+	130120958	130133842	0	31
MED23	chr6	-	131598761	131599466	0	40
MED23	chr6	-	131599510	131600037	0	68
MED23	chr6	-	131600162	131603029	0	16
MED23	chr6	-	131610246	131618406	0	45
MED23	chr6	-	131616122	131618406	0	16
STX7	chr6	-	132464075	132469950	0	55
SLC18B1	chr6	-	132770336	132771035	0	14
SLC18B1	chr6	-	132771129	132772992	0	11
SLC18B1	chr6	-	132790272	132790784	0	8
AHI1	chr6	-	135431314	135438374	0	20
MAP3K5	chr6	-	136568069	136580300	0	15
CCDC28A	chr6	+	138779985	138782339	0	44
REPS1	chr6	-	138930098	138944497	0	10
VTA1	chr6	+	142189534	142195265	0	10
VTA1	chr6	+	142189534	142197028	0	13
VTA1	chr6	+	142195296	142197028	0	11
VTA1	chr6	+	142197078	142198438	0	23
HIVEP2	chr6	-	142776191	142779494	0	5
HIVEP2	chr6	-	142823253	142836934	0	6
HIVEP2	chr6	-	142837047	142901663	0	20
LTV1	chr6	+	143857583	143857751	0	13
PLAGL1	chr6	-	143942663	143944551	0	1
PLAGL1	chr6	-	143944630	143947965	0	1
PLAGL1	chr6	-	143944630	143947984	0	1
EPM2A	chr6	-	145680130	145686121	0	2
AL356599.1	chr6	+	145838960	145839792	0	1
STXBP5	chr6	+	147308592	147310083	0	6
TAB2	chr6	+	149397764	149399103	0	18
PPIL4	chr6	-	149517450	149520350	0	58
PPIL4	chr6	-	149520388	149521059	0	99
PPIL4	chr6	-	149538726	149540941	0	58
GINM1	chr6	+	149572603	149579833	0	21
KATNA1	chr6	-	149598350	149603267	0	11
LATS1	chr6	-	149662238	149676554	0	7
LATS1	chr6	-	149664642	149676259	0	9
LATS1	chr6	-	149702266	149703860	0	16
LATS1	chr6	-	149704315	149717848	0	21
NUP43	chr6	-	149727198	149728378	0	4
NUP43	chr6	-	149728478	149731612	0	6
PLEKHG1	chr6	+	150600017	150650727	0	41
PLEKHG1	chr6	+	150608127	150608235	0	68
PLEKHG1	chr6	+	150633304	150650727	0	27
ZBTB2	chr6	-	151366892	151391419	0	5
TIAM2	chr6	+	154833409	154841236	0	15
TIAM2	chr6	+	154833409	154875780	0	3
TIAM2	chr6	+	154833409	154876629	0	2
TIAM2	chr6	+	154860998	154863742	0	4
TIAM2	chr6	+	154860998	154875780	0	1
TIAM2	chr6	+	154860998	154907729	0	2
TIAM2	chr6	+	154875948	154944115	0	3
TIAM2	chr6	+	155165409	155174275	0	1
ARID1B	chr6	+	157196315	157200704	0	21
SNX9	chr6	+	157875176	157884734	0	97
SNX9	chr6	+	157885061	157896826	0	119
TULP4	chr6	+	158232303	158245179	0	8
TULP4	chr6	+	158245333	158282262	0	6
TULP4	chr6	+	158282378	158291175	0	4
TULP4	chr6	+	158314268	158429735	0	8
TULP4	chr6	+	158452268	158479750	0	5
TCP1	chr6	-	159780566	159783940	0	48
TCP1	chr6	-	159784067	159785899	0	18
IGF2R	chr6	+	160027314	160032550	0	10
IGF2R	chr6	+	160033107	160040559	0	8
IGF2R	chr6	+	160064531	160068248	0	11
MAP3K4	chr6	+	160992083	161022009	0	7
SFT2D1	chr6	-	166320256	166328275	0	7
SFT2D1	chr6	-	166323045	166324536	0	6
SFT2D1	chr6	-	166332045	166337647	0	6
SFT2D1	chr6	-	166332045	166342418	0	14
SFT2D1	chr6	-	166337931	166342418	0	6
MPC1	chr6	-	166365453	166366794	0	12
MPC1	chr6	-	166366062	166366794	0	13
FGFR1OP	chr6	+	167003247	167004263	0	5
AFDN	chr6	+	167870498	167875334	0	5
AFDN	chr6	+	167946901	167948292	0	6
WDR27	chr6	-	169602321	169632946	0	4
WDR27	chr6	-	169627147	169632946	0	3
WDR27	chr6	-	169627708	169632946	0	3
WDR27	chr6	-	169652008	169654478	0	3
WDR27	chr6	-	169663878	169664165	0	6
WDR27	chr6	-	169668185	169672254	0	4
WDR27	chr6	-	169695065	169701550	0	7
SUN1	chr7	+	886650	890927	0	17
MAD1L1	chr7	-	1859044	1859111	0	17
MAD1L1	chr7	-	2230727	2232871	0	19
RNF216P1	chr7	+	4976436	4984909	0	10
TNRC18	chr7	-	5394595	5397121	0	15
RNF216	chr7	-	5739625	5740972	0	50
RNF216	chr7	-	5766939	5781540	0	18
CCZ1	chr7	+	5905269	5906888	0	4
CCZ1	chr7	+	5925841	5926017	0	3
EIF2AK1	chr7	-	6046151	6046285	0	11
EIF2AK1	chr7	-	6046359	6046991	0	16
EIF2AK1	chr7	-	6047091	6047176	0	13
ZDHHC4	chr7	+	6578720	6581606	0	8
PMS2CL	chr7	+	6731955	6735304	0	7
C1GALT1	chr7	+	7235066	7238254	0	12
C1GALT1	chr7	+	7237631	7238254	0	24
MIOS	chr7	+	7567688	7572435	0	36
MIOS	chr7	+	7574196	7582629	0	16
MIOS	chr7	+	7574196	7588497	0	20
MIOS	chr7	+	7583372	7588497	0	15
MIOS	chr7	+	7588563	7596256	0	22
UMAD1	chr7	+	7673453	7720912	0	4
UMAD1	chr7	+	7673453	7786787	0	3
UMAD1	chr7	+	7673453	7788656	0	3
UMAD1	chr7	+	7676208	7689334	0	6
UMAD1	chr7	+	7676208	7747993	0	6
UMAD1	chr7	+	7721277	7747993	0	3
UMAD1	chr7	+	7786948	7787656	0	3
UMAD1	chr7	+	7786948	7788656	0	3
UMAD1	chr7	+	7788696	7788810	0	16
UMAD1	chr7	+	7788864	7801669	0	13
UMAD1	chr7	+	7801743	7823800	0	3
UMAD1	chr7	+	7884115	7884208	0	3
GLCCI1	chr7	+	8060248	8071082	0	4
NDUFA4	chr7	-	10938147	10940015	0	38
PHF14	chr7	+	11013906	11015627	0	7
PHF14	chr7	+	11015704	11022867	0	7
TSPAN13	chr7	+	16782651	16783416	0	44
SP4	chr7	+	21428258	21428681	0	8
CDCA7L	chr7	-	21906639	21907582	0	37
RAPGEF5	chr7	-	22310090	22314573	0	5
STEAP1B	chr7	-	22494886	22632850	0	8
STEAP1B	chr7	-	22625857	22630137	0	5
STEAP1B	chr7	-	22625857	22632850	0	6
SNHG26	chr7	+	22854964	22856521	0	6
SNHG26	chr7	+	22857016	22860885	0	3
SNHG26	chr7	+	22858830	22860546	0	3
SNHG26	chr7	+	22860638	22860885	0	3
FAM126A	chr7	-	22976305	22977340	0	32
CCDC126	chr7	+	23604147	23611170	0	3
CCDC126	chr7	+	23606589	23611170	0	4
OSBPL3	chr7	-	24834736	24836495	0	3
OSBPL3	chr7	-	24872069	24881573	0	4
HNRNPA2B1	chr7	-	26193373	26195846	0	64
SNX10	chr7	+	26346466	26352932	0	9
SNX10	chr7	+	26353034	26354056	0	18
SKAP2	chr7	-	26670192	26690284	0	10
SCRN1	chr7	-	29940629	29943976	0	16
ZNRF2	chr7	+	30288832	30323641	0	14
ZNRF2	chr7	+	30362456	30365939	0	48
ZNRF2	chr7	+	30366295	30367608	0	8
NOD1	chr7	-	30438388	30446140	0	16
NOD1	chr7	-	30448381	30450917	0	11
NOD1	chr7	-	30448381	30455136	0	4
NOD1	chr7	-	30452697	30452833	0	7
NOD1	chr7	-	30457042	30457729	0	8
NOD1	chr7	-	30460041	30463535	0	4
GARS	chr7	+	30608483	30609584	0	28
DPY19L1	chr7	-	34933133	34937993	0	3
DPY19L1	chr7	-	35004979	35010467	0	5
DPY19L1	chr7	-	35011450	35017881	0	7
KIAA0895	chr7	-	36326918	36335045	0	9
ELMO1	chr7	-	37429756	37430700	0	35
ELMO1	chr7	-	37429756	37448674	0	59
VPS41	chr7	-	38818153	38821202	0	18
RALA	chr7	+	39623825	39631895	0	13
MRPL32	chr7	+	42935136	42935845	0	12
COA1	chr7	-	43631782	43639448	0	17
URGCP	chr7	-	43887811	43926131	0	1
URGCP	chr7	-	43911236	43911619	0	1
POLR2J4	chr7	-	43985103	43986191	0	6
YKT6	chr7	+	44204650	44205582	0	13
YKT6	chr7	+	44205631	44206384	0	22
NUDCD3	chr7	-	44392485	44427570	0	11
NUDCD3	chr7	-	44468777	44484967	0	5
NUDCD3	chr7	-	44481461	44484967	0	5
PPIA	chr7	+	44799277	44801286	0	192
H2AFV	chr7	-	44830163	44840898	0	12
TBRG4	chr7	-	45101614	45101852	0	26
TBRG4	chr7	-	45103443	45104537	0	36
SEPT7P2	chr7	-	45726861	45728177	0	18
SEPT7P2	chr7	-	45736910	45738368	0	8
TNS3	chr7	-	47283865	47284796	0	6
HUS1	chr7	-	47975687	47978416	0	9
IKZF1	chr7	+	50391833	50399917	0	43
FIGNL1	chr7	-	50448284	50450300	0	3
LANCL2	chr7	+	55391910	55399956	0	5
LANCL2	chr7	+	55391910	55411906	0	5
PHKG1	chr7	-	56081755	56082162	0	1
PHKG1	chr7	-	56082253	56082806	0	1
PHKG1	chr7	-	56083715	56083805	0	1
PHKG1	chr7	-	56087024	56087619	0	2
ZNF736	chr7	+	64336982	64348113	0	17
ZNF680	chr7	-	64522500	64544305	0	3
ZNF680	chr7	-	64522500	64562924	0	7
ZNF680	chr7	-	64543802	64544076	0	22
ZNF680	chr7	-	64544201	64544305	0	5
ZNF107	chr7	+	64666285	64706323	0	6
ZNF273	chr7	+	64903419	64927653	0	8
ZNF273	chr7	+	64917118	64927653	0	6
ZNF273	chr7	+	64917707	64927653	0	18
TPST1	chr7	+	66356871	66358798	0	20
LINC00174	chr7	-	66395956	66400922	0	3
LINC00174	chr7	-	66399795	66400922	0	8
LINC00174	chr7	-	66400980	66401194	0	7
LINC00174	chr7	-	66411702	66427109	0	6
LINC00174	chr7	-	66427157	66427948	0	6
LINC00174	chr7	-	66450236	66453440	0	5
LINC00174	chr7	-	66450236	66464189	0	3
LINC00174	chr7	-	66481599	66482511	0	3
AC006001.3	chr7	-	66554837	66560578	0	13
AC006001.3	chr7	-	66560675	66573384	0	4
AC006001.3	chr7	-	66584466	66592256	0	4
RABGEF1	chr7	+	66775393	66783671	0	14
STAG3L4	chr7	+	67302885	67303981	0	12
AUTS2	chr7	+	69824687	69899285	0	22
AUTS2	chr7	+	69899498	70093231	0	14
POM121	chr7	+	72881552	72890626	0	18
POM121	chr7	+	72926963	72929939	0	17
BAZ1B	chr7	-	73463099	73464119	0	32
BAZ1B	chr7	-	73464196	73465438	0	33
BAZ1B	chr7	-	73470483	73489193	0	19
GTF2I	chr7	+	74714916	74715122	0	35
GTF2I	chr7	+	74715166	74716893	0	28
GTF2IRD2	chr7	-	74798265	74798406	0	1
GTF2IRD2	chr7	-	74825120	74827056	0	1
RCC1L	chr7	-	75043109	75058587	0	7
GTF2IRD2B	chr7	+	75121010	75125915	0	7
POM121C	chr7	-	75419442	75420988	0	5
GSAP	chr7	-	77311449	77312100	0	42
GSAP	chr7	-	77353026	77355212	0	20
GSAP	chr7	-	77377390	77379846	0	116
GSAP	chr7	-	77380000	77381304	0	98
GSAP	chr7	-	77397415	77399467	0	33
GSAP	chr7	-	77399537	77404558	0	35
PTPN12	chr7	+	77569794	77571077	0	3
RSBN1L	chr7	+	77736526	77737486	0	10
RSBN1L	chr7	+	77736526	77765494	0	5
RSBN1L	chr7	+	77768803	77769943	0	4
ABCB4	chr7	-	87409392	87417311	0	16
ABCB4	chr7	-	87443444	87443657	0	16
ABCB4	chr7	-	87451945	87452943	0	14
DBF4	chr7	+	87885158	87887328	0	50
CFAP69	chr7	+	90304616	90304743	0	2
CDK14	chr7	+	90604249	90692572	0	60
AKAP9	chr7	+	91980333	91980872	0	21
AKAP9	chr7	+	92031685	92038418	0	20
CYP51A1	chr7	-	92129056	92134172	0	32
GATAD1	chr7	+	92448877	92449091	0	5
GATAD1	chr7	+	92449213	92450700	0	5
RBM48	chr7	+	92532549	92536850	0	8
RBM48	chr7	+	92534970	92536433	0	27
VPS50	chr7	+	93260073	93271219	0	6
VPS50	chr7	+	93297243	93308823	0	12
BET1	chr7	-	93972663	93975719	0	7
CASD1	chr7	+	94535523	94537271	0	13
SLC25A13	chr7	-	96187119	96189293	0	9
SLC25A13	chr7	-	96189378	96191108	0	4
SLC25A13	chr7	-	96189378	96193036	0	5
TECPR1	chr7	-	98232972	98236775	0	7
TECPR1	chr7	-	98244693	98245921	0	7
SMURF1	chr7	-	99137714	99143725	0	17
PDAP1	chr7	-	99398013	99403397	0	12
CPSF4	chr7	+	99447913	99448120	0	3
CPSF4	chr7	+	99448273	99450051	0	3
ZNF655	chr7	+	99562494	99572244	0	28
ZSCAN25	chr7	+	99618651	99619560	0	11
ZSCAN25	chr7	+	99618651	99622548	0	5
ZSCAN25	chr7	+	99622640	99629190	0	4
TRIM4	chr7	-	99903598	99909564	0	10
TRIM4	chr7	-	99909660	99917771	0	11
TRIM4	chr7	-	99917885	99919008	0	13
ZKSCAN1	chr7	+	100031100	100033304	0	8
ZNF3	chr7	-	100075630	100076277	0	8
AP4M1	chr7	+	100104154	100105444	0	3
TAF6	chr7	-	100113405	100113867	0	4
PMS2P1	chr7	-	100325779	100328835	0	20
PMS2P1	chr7	-	100332576	100335837	0	21
GIGYF1	chr7	-	100688307	100688450	0	55
GIGYF1	chr7	-	100688515	100688591	0	36
PRKRIP1	chr7	+	102396537	102399547	0	12
PRKRIP1	chr7	+	102399648	102425013	0	16
LRWD1	chr7	+	102466270	102467718	0	8
DNAJC2	chr7	-	103325700	103326542	0	13
SRPK2	chr7	-	105118022	105142007	0	22
RINT1	chr7	+	105548710	105548828	0	12
PIK3CG	chr7	+	106865613	106867549	0	14
HBP1	chr7	+	107186681	107190172	0	252
PNPLA8	chr7	-	108479379	108485693	0	68
PNPLA8	chr7	-	108485762	108487758	0	60
IMMP2L	chr7	-	111417342	111487237	0	32
TMEM168	chr7	-	112784953	112789277	0	5
MDFIC	chr7	+	114946213	114979505	0	10
CAPZA2	chr7	+	116904383	116910232	0	40
FAM3C	chr7	-	121360127	121364129	0	68
ZNF800	chr7	-	127377329	127385525	0	54
[truncated: 2,675 more rows]

## Sheet: tNBC_A
gene_name	chr	strand	start	end	ann	unique_reads
AL732372.2	chr1	-	492252	492349	0	1
AL732372.2	chr1	-	505405	514358	0	1
LINC01128	chr1	+	827849	829002	0	1
C1orf159	chr1	-	1087204	1087497	0	2
ATAD3B	chr1	+	1477350	1477750	0	8
RER1	chr1	+	2393355	2395783	0	26
PEX14	chr1	+	10495321	10519802	0	5
MTOR	chr1	-	11243300	11247818	0	17
VPS13D	chr1	+	12335827	12341782	0	85
FBXO42	chr1	-	16315435	16316436	0	19
CROCCP3	chr1	-	16486661	16489684	0	6
CROCCP2	chr1	-	16632371	16632606	0	13
CROCCP2	chr1	-	16635168	16643027	0	11
CROCCP2	chr1	-	16643145	16644510	0	12
CROCC	chr1	+	16856935	16859048	0	9
CROCC	chr1	+	16914137	16930285	0	9
OTUD3	chr1	+	19890533	19897539	0	11
NBPF3	chr1	+	21445219	21465734	0	1
NBPF3	chr1	+	21453430	21466086	0	1
NBPF3	chr1	+	21465817	21466086	0	1
LINC00339	chr1	+	22025639	22030279	0	4
KDM1A	chr1	+	23082366	23082449	0	14
PITHD1	chr1	+	23778713	23779863	0	9
IFNLR1	chr1	-	24169601	24187190	0	8
PAFAH2	chr1	-	25962083	25974479	0	3
PAFAH2	chr1	-	25974650	25982363	0	3
GPATCH3	chr1	-	26897725	26900121	0	4
FGR	chr1	-	27614922	27615433	0	16
EYA3	chr1	-	28080451	28088523	0	9
PHACTR4	chr1	+	28369825	28392841	0	5
PHACTR4	chr1	+	28392941	28407409	0	7
PUM1	chr1	-	31007099	31028795	0	27
TMEM39B	chr1	+	32076846	32091674	0	3
KIAA0319L	chr1	-	35443028	35443157	0	9
KIAA0319L	chr1	-	35447233	35448172	0	9
AC004865.2	chr1	-	35570384	35574359	0	1
AC004865.2	chr1	-	35574698	35577445	0	1
ADPRHL2	chr1	+	36089115	36091617	0	4
THRAP3	chr1	+	36294241	36296582	0	43
THRAP3	chr1	+	36301084	36301555	0	88
ZC3H12A	chr1	+	37474629	37475461	0	20
INPP5B	chr1	-	37878492	37880084	0	15
PPIEL	chr1	-	39547634	39547708	0	2
PPIEL	chr1	-	39547634	39548669	0	1
PPIEL	chr1	-	39548746	39548861	0	4
PPIEL	chr1	-	39548951	39553117	0	18
PPIEL	chr1	-	39553144	39554348	0	20
PPIEL	chr1	-	39554392	39556598	0	8
SCMH1	chr1	-	41117010	41142873	0	5
CCDC30	chr1	+	42498916	42566295	0	5
ERMAP	chr1	+	42817253	42817533	0	2
HECTD3	chr1	-	45009683	45010200	0	5
TESK2	chr1	-	45475148	45488573	0	3
IPP	chr1	-	45712296	45714245	0	4
YIPF1	chr1	-	53883261	53888906	0	4
TMEM59	chr1	-	54040840	54041723	0	54
USP24	chr1	-	55178132	55214605	0	57
LINC01358	chr1	+	59020623	59042171	0	2
LINC01358	chr1	+	59042230	59044146	0	1
TM2D1	chr1	-	61709437	61724901	0	15
ANKRD13C	chr1	-	70292549	70293503	0	16
CTH	chr1	+	70411656	70415955	0	1
CTH	chr1	+	70411833	70415955	0	1
CTH	chr1	+	70432235	70435124	0	1
CTBS	chr1	-	84563914	84565840	0	10
ZNHIT6	chr1	-	85673760	85673789	0	10
GBP5	chr1	-	89269574	89272451	0	21
GBP5	chr1	-	89270862	89272451	0	56
LRRC8B	chr1	+	89549971	89568246	0	3
ZNF644	chr1	-	90982370	91020636	0	16
EVI5	chr1	-	92736627	92784835	0	24
CCDC18	chr1	+	93201988	93207106	0	23
CCDC18	chr1	+	93220470	93221608	0	15
CCDC18	chr1	+	93236390	93237261	0	13
ALG14	chr1	-	94983306	95022288	0	2
ALG14	chr1	-	94987204	95027128	0	2
ALG14	chr1	-	95027260	95041492	0	2
RTCA	chr1	+	100273452	100275598	0	15
EXTL2	chr1	-	100877903	100894632	0	2
EXTL2	chr1	-	100888828	100892816	0	1
EXTL2	chr1	-	100894786	100895333	0	1
AC093157.1	chr1	+	101026061	101086851	0	8
VAV3-AS1	chr1	+	107964504	107992726	0	19
VAV3-AS1	chr1	+	107964504	107994181	0	38
VAV3-AS1	chr1	+	107992762	107993504	0	7
VAV3-AS1	chr1	+	107992762	107994181	0	5
AL390036.1	chr1	+	108040379	108041636	0	14
AL390036.1	chr1	+	108040379	108041709	0	11
AL390036.1	chr1	+	108040379	108052310	0	1
AL390036.1	chr1	+	108040379	108066856	0	2
AL390036.1	chr1	+	108041755	108071483	0	1
AL390036.1	chr1	+	108041924	108042360	0	4
AL390036.1	chr1	+	108041924	108049048	0	2
AL390036.1	chr1	+	108041924	108052310	0	1
AL390036.1	chr1	+	108066484	108066856	0	3
AL390036.1	chr1	+	108067036	108071483	0	5
AL390036.1	chr1	+	108071637	108072537	0	1
PRPF38B	chr1	+	108695780	108696042	0	26
PRPF38B	chr1	+	108698017	108698603	0	28
AL355488.1	chr1	-	110288534	110292386	0	2
AL355488.1	chr1	-	110288877	110292386	0	1
AL355488.1	chr1	-	110292507	110331033	0	1
AL355488.1	chr1	-	110315751	110318764	0	2
AL355488.1	chr1	-	110318882	110331033	0	5
AL355488.1	chr1	-	110331146	110338996	0	3
LAMTOR5-AS1	chr1	+	110347887	110351190	0	9
LAMTOR5-AS1	chr1	+	110351288	110355875	0	12
DRAM2	chr1	-	111119959	111120531	0	91
PHTF1	chr1	-	113738799	113749505	0	12
AP4B1	chr1	-	113898801	113899124	0	9
ATP1A1-AS1	chr1	-	116401131	116402735	0	1
ATP1A1-AS1	chr1	-	116401131	116405606	0	1
ATP1A1-AS1	chr1	-	116406148	116418458	0	2
ATP1A1-AS1	chr1	-	116410660	116418458	0	1
ATP1A1-AS1	chr1	-	116413913	116416148	0	1
ATP1A1-AS1	chr1	-	116413913	116418458	0	2
AC241952.1	chr1	-	120505962	120511665	0	28
NBPF26	chr1	+	120826457	120827053	0	29
NBPF15	chr1	-	144440295	144442669	0	15
SRGAP2B	chr1	-	144955601	144960337	0	15
SRGAP2B	chr1	-	144960398	144995007	0	13
NBPF10	chr1	-	146126399	146127027	0	9
NBPF10	chr1	-	146126402	146127027	0	25
FMO5	chr1	-	147213470	147224894	0	3
CHD1L	chr1	+	147268878	147272170	0	41
NBPF11	chr1	-	148135813	148135885	0	8
NBPF11	chr1	-	148136037	148137710	0	14
LINC01138	chr1	-	148428912	148433523	0	2
LINC01138	chr1	-	148428912	148435145	0	3
LINC01138	chr1	-	148434561	148435145	0	3
LINC01138	chr1	-	148435354	148460730	0	4
LINC01138	chr1	-	148436564	148459601	0	2
NBPF9	chr1	-	149092853	149098437	0	8
LINC00869	chr1	+	149607554	149655698	0	1
LINC00869	chr1	+	149608516	149646598	0	1
LINC00869	chr1	+	149661089	149664520	0	3
LINC00869	chr1	+	149666124	149668252	0	1
LINC00869	chr1	+	149666124	149669188	0	1
LINC00869	chr1	+	149668407	149669188	0	3
VPS45	chr1	+	150093648	150098849	0	18
ADAMTSL4-AS1	chr1	-	150561875	150563101	0	2
CKS1B	chr1	+	154976168	154977986	0	6
MSTO1	chr1	+	155612316	155612843	0	3
UBQLN4	chr1	-	156042913	156048500	0	4
UBQLN4	chr1	-	156051793	156053593	0	3
SLC25A44	chr1	+	156194247	156196012	0	3
SLC25A44	chr1	+	156196173	156199834	0	3
MEF2D	chr1	-	156483418	156500485	0	9
ETV3	chr1	-	157136362	157138315	0	4
CD1D	chr1	+	158183156	158183930	0	11
HSD17B7	chr1	+	162799937	162802831	0	7
POGK	chr1	+	166841088	166848937	0	11
MPZL1	chr1	+	167773368	167774748	0	3
SCYL3	chr1	-	169862797	169866895	0	11
PRRC2C	chr1	+	171584541	171587002	0	53
PRRC2C	chr1	+	171591204	171591586	0	71
PIGC	chr1	-	172376636	172399818	0	2
PIGC	chr1	-	172399916	172443987	0	2
PIGC	chr1	-	172442830	172443983	0	2
TNFSF4	chr1	-	173188569	173205486	0	1
TEX35	chr1	+	178542885	178547093	0	14
TOR1AIP2	chr1	-	179852811	179856057	0	21
TOR1AIP2	chr1	-	179856170	179865435	0	11
PPP1R12B	chr1	+	202564547	202567780	0	8
TMEM183A	chr1	+	203008810	203014891	0	18
CHIT1	chr1	-	203225104	203225645	0	2
LINC01136	chr1	-	203304630	203305056	0	2
LAX1	chr1	+	203765383	203765516	0	5
AL512306.3	chr1	+	204603151	204608045	0	1
AL512306.3	chr1	+	204603151	204608050	0	6
AL512306.3	chr1	+	204608223	204612628	0	4
AL512306.3	chr1	+	204608223	204614689	0	2
AL512306.3	chr1	+	204608223	204615164	0	2
AL512306.3	chr1	+	204608223	204615186	0	5
AL512306.3	chr1	+	204612801	204615186	0	1
IKBKE	chr1	+	206485289	206487913	0	10
FLVCR1	chr1	+	212870168	212872677	0	10
ANGEL2	chr1	-	213000383	213005032	0	21
SPATA17	chr1	+	217651178	217652252	0	1
MARC2	chr1	+	220763050	220770380	0	5
MARC2	chr1	+	220770556	220780017	0	7
AL513314.2	chr1	-	222477731	222479367	0	1
AL513314.2	chr1	-	222485404	222500830	0	1
FAM177B	chr1	+	222747081	222749920	0	15
AC093152.1	chr1	+	222815078	222872270	0	3
AC093152.1	chr1	+	222815078	222899780	0	2
AC093152.1	chr1	+	222815078	222942806	0	6
AC093152.1	chr1	+	222815171	222942806	0	3
AC093152.1	chr1	+	222835215	222872270	0	2
AC093152.1	chr1	+	222835215	222899780	0	2
AC093152.1	chr1	+	222854531	222861944	0	2
AC093152.1	chr1	+	222872428	222899780	0	2
AC093152.1	chr1	+	222872432	222899780	0	3
AC093152.1	chr1	+	222899865	222942806	0	4
AC093152.1	chr1	+	222989524	222990624	0	2
GTF2IP20	chr1	-	223952867	223954476	0	4
GTF2IP20	chr1	-	223952870	223954476	0	6
GTF2IP20	chr1	-	223988154	223992465	0	4
GTF2IP20	chr1	-	223988154	223992514	0	7
AC138393.1	chr1	+	223993047	223995894	0	1
AC138393.1	chr1	+	223996094	224003519	0	1
SRP9	chr1	+	225783368	225789258	0	10
AL591895.1	chr1	-	225841187	225842706	0	4
ZNF678	chr1	+	227582606	227654335	0	8
OBSCN	chr1	+	228217288	228243182	0	4
OBSCN	chr1	+	228292161	228293352	0	5
OBSCN	chr1	+	228307531	228309098	0	7
ABCB10	chr1	-	229540748	229542236	0	7
TAF5L	chr1	-	229602919	229606118	0	5
TTC13	chr1	-	230936264	230939385	0	26
EGLN1	chr1	-	231366475	231370561	0	9
PCNX2	chr1	-	233261321	233262957	0	12
TARBP1	chr1	-	234448576	234450427	0	25
B3GALNT2	chr1	-	235458786	235480053	0	3
GPR137B	chr1	+	236205250	236207132	0	2
ZBTB18	chr1	+	244053200	244053787	0	8
ZBTB18	chr1	+	244054475	244054587	0	60
EFCAB2	chr1	+	245022296	245059385	0	2
AL390728.4	chr1	-	247191014	247199359	0	249
RNASEH1	chr2	-	3548720	3549057	0	10
NRIR	chr2	-	6829529	6829967	0	3
NRIR	chr2	-	6830106	6840290	0	3
CMPK2	chr2	-	6840678	6849278	0	8
CMPK2	chr2	-	6840678	6851449	0	8
NOL10	chr2	-	10607311	10622015	0	11
TRIB2	chr2	+	12718128	12718321	0	17
GEN1	chr2	+	17768811	17770995	0	11
LINC00954	chr2	+	19881475	19881563	0	2
LINC00954	chr2	+	19881475	19881566	0	3
LINC00954	chr2	+	19881618	19882214	0	3
TTC32	chr2	-	19898035	19901475	0	9
PUM2	chr2	-	20256170	20258236	0	41
ITSN2	chr2	-	24270768	24271804	0	118
ADCY3	chr2	-	24872719	24887092	0	12
DNAJC27	chr2	-	24957974	24958542	0	4
SELENOI	chr2	+	26308657	26309064	0	7
SELENOI	chr2	+	26373629	26383298	0	7
SPAST	chr2	+	32064246	32087494	0	9
BIRC6	chr2	+	32433804	32435453	0	100
BIRC6	chr2	+	32453954	32463193	0	87
BIRC6	chr2	+	32471151	32473111	0	153
RASGRP3	chr2	+	33539323	33543511	0	30
HEATR5B	chr2	-	36988859	37000585	0	31
PRKD3	chr2	-	37317179	37324680	0	66
AC083949.1	chr2	-	42150058	42169969	0	7
CAMKMT	chr2	+	44390305	44505632	0	4
CAMKMT	chr2	+	44502790	44504890	0	4
CAMKMT	chr2	+	44549728	44704282	0	4
SRBD1	chr2	-	45546360	45546731	0	18
PPP1R21	chr2	+	48458227	48459716	0	17
ACYP2	chr2	+	54106341	54135452	0	9
CLHC1	chr2	-	55206376	55209629	0	3
CLHC1	chr2	-	55209831	55217810	0	3
CLHC1	chr2	-	55222493	55232222	0	3
AC012358.3	chr2	+	55282742	55308831	0	1
AC012358.3	chr2	+	55308927	55329421	0	1
AC012358.3	chr2	+	55335334	55335372	0	1
CFAP36	chr2	+	55537585	55543963	0	2
VRK2	chr2	+	58146474	58154758	0	16
MIR4432HG	chr2	-	60359848	60376837	0	5
MIR4432HG	chr2	-	60363527	60369908	0	3
MIR4432HG	chr2	-	60376970	60378501	0	7
AC016727.1	chr2	+	61471945	61482626	0	1
AC012368.1	chr2	+	64143346	64188457	0	3
AC012368.1	chr2	+	64201894	64206974	0	5
CEP68	chr2	+	65056524	65069398	0	9
FBXO41	chr2	-	73265640	73266456	0	5
TET3	chr2	+	74003166	74073548	0	6
TRABD2A	chr2	-	84832145	84836281	0	3
RETSAT	chr2	-	85349581	85350779	0	3
GGCX	chr2	-	85551981	85552938	0	4
EIF2AK3	chr2	-	88591008	88593271	0	20
ANKRD36BP2	chr2	+	88788514	88792423	0	1
IGKV2-24	chr2	-	89176638	89176834	0	2
IGKV2-28	chr2	-	89222008	89222165	0	1
ZNF514	chr2	-	95153259	95155361	0	6
ZNF514	chr2	-	95155657	95157350	0	20
FAHD2A	chr2	+	95402872	95405279	0	2
FAHD2A	chr2	+	95412676	95413965	0	2
ANKRD36C	chr2	-	95851787	95853708	0	77
ANKRD36C	chr2	-	95897342	95903052	0	30
ANKRD36C	chr2	-	95910445	95910539	0	50
ANKRD23	chr2	-	96833540	96838498	0	10
ANKRD36	chr2	+	97118517	97127066	0	17
ANKRD36	chr2	+	97118517	97142639	0	24
ANKRD36	chr2	+	97151939	97158106	0	51
ANKRD36	chr2	+	97198491	97200333	0	17
ANKRD36	chr2	+	97209709	97211545	0	27
ACTR1B	chr2	-	97659552	97659573	0	10
ZAP70	chr2	+	97733595	97734537	0	7
REV1	chr2	-	99429945	99431740	0	12
AFF3	chr2	-	100105583	100112385	0	261
AFF3	chr2	-	100105583	100129223	0	264
TBC1D8	chr2	-	101054336	101054470	0	1
TBC1D8	chr2	-	101054523	101059420	0	1
GCC2	chr2	+	108492794	108495290	0	14
TTL	chr2	+	112482501	112494142	0	3
TTL	chr2	+	112494410	112501205	0	3
TTL	chr2	+	112520425	112521221	0	3
PAX8-AS1	chr2	+	113235570	113235840	0	1
PAX8-AS1	chr2	+	113236613	113238089	0	1
PAX8-AS1	chr2	+	113236622	113238089	0	1
PAX8-AS1	chr2	+	113238212	113239742	0	2
PAX8-AS1	chr2	+	113245147	113248873	0	1
WASH2P	chr2	+	113588703	113595368	0	2
RPL23AP7	chr2	-	113625729	113626477	0	13
RABL2A	chr2	+	113642108	113643189	0	3
BIN1	chr2	-	127076706	127081831	0	66
AMMECR1L	chr2	-	127866996	127873827	0	5
AMMECR1L	chr2	-	127867279	127869453	0	4
ZRANB3	chr2	-	135504496	135531159	0	9
RBMS1	chr2	-	160287084	160303329	0	8
SLC38A11	chr2	-	164937706	164939449	0	15
SCN3A	chr2	-	165162828	165164391	0	7
AC009495.3	chr2	+	165795079	165799752	0	2
AC009495.3	chr2	+	165795079	165800510	0	6
AC009495.3	chr2	+	165800607	165801180	0	3
TTC21B	chr2	-	165943341	165949393	0	22
STK39	chr2	-	168063570	168074981	0	10
AC078883.1	chr2	-	172488649	172495374	0	3
AC078883.1	chr2	-	172491671	172495374	0	5
AC078883.1	chr2	-	172495516	172496131	0	7
AC078883.1	chr2	-	172495516	172556088	0	3
AC078883.1	chr2	-	172496226	172512333	0	8
AC078883.1	chr2	-	172512518	172552604	0	4
TTN	chr2	-	178786141	178792071	0	48
CCDC141	chr2	-	178830795	178834267	0	27
OSGEPL1	chr2	-	189748081	189750549	0	8
PPIL3	chr2	-	200881300	200881420	0	10
CASP10	chr2	+	201187799	201195841	0	4
TRAK2	chr2	-	201399493	201407402	0	25
ALS2	chr2	-	201744429	201746627	0	3
ICA1L	chr2	-	202816009	202817372	0	4
NBEAL1	chr2	+	203126926	203127872	0	6
AC009226.1	chr2	-	207254255	207332640	0	13
AC009226.1	chr2	-	207528613	207529435	0	6
AC007038.1	chr2	+	210035244	210037412	0	6
IKZF2	chr2	-	213148644	213151412	0	38
IKZF2	chr2	-	213150247	213150566	0	8
AC016708.1	chr2	+	214931867	214961809	0	1
MREG	chr2	-	215955684	215996305	0	3
PECR	chr2	-	216058976	216060709	0	5
AC098820.1	chr2	-	216479425	216498606	0	1
AC098820.1	chr2	-	216497833	216498606	0	1
STK36	chr2	+	218676278	218679559	0	4
EPHA4	chr2	-	221564394	221567285	0	2
AP1S3	chr2	-	223758750	223775900	0	3
AP1S3	chr2	-	223776009	223777688	0	3
RHBDD1	chr2	+	226837838	226864603	0	15
AC017104.1	chr2	+	231393910	231394707	0	1
ATG16L1	chr2	+	233264065	233265012	0	15
USP40	chr2	-	233540769	233542267	0	10
ARL4C	chr2	-	234495613	234495727	0	8
PER2	chr2	-	238277955	238288643	0	10
ASB1	chr2	+	238427119	238433548	0	9
LINC01237	chr2	+	241882635	241887743	0	11
LINC01237	chr2	+	241967717	241967797	0	5
LINC01237	chr2	+	241971493	241971679	0	5
EDEM1	chr3	+	5208263	5211119	0	44
THUMPD3	chr3	+	9364193	9365015	0	7
THUMPD3-AS1	chr3	-	9391826	9395544	0	5
VGLL4	chr3	-	11643643	11643729	0	8
IQSEC1	chr3	-	12941865	13022032	0	143
FGD5-AS1	chr3	-	14946154	14947113	0	15
RBSN	chr3	-	15085961	15090134	0	6
SH3BP5-AS1	chr3	+	15256778	15256873	0	2
SH3BP5-AS1	chr3	+	15258183	15258633	0	2
KCNH8	chr3	+	19347965	19395103	0	10
KCNH8	chr3	+	19497433	19510362	0	13
OXSM	chr3	+	25791315	25794091	0	1
CLASP2	chr3	-	33592496	33602951	0	61
EPM2AIP1	chr3	-	36987229	36992317	0	1
EPM2AIP1	chr3	-	36987283	36990373	0	1
EPM2AIP1	chr3	-	36987283	36990375	0	1
EPM2AIP1	chr3	-	36987283	36990497	0	1
EPM2AIP1	chr3	-	36990435	36992317	0	2
VILL	chr3	+	38001860	38004254	0	8
ULK4	chr3	-	41835971	41882203	0	15
ULK4	chr3	-	41912899	41918456	0	50
SEC22C	chr3	-	42561296	42568864	0	4
NKTR	chr3	+	42643395	42643898	0	117
ZNF445	chr3	-	44450573	44450903	0	4
ZNF852	chr3	-	44500637	44510552	0	3
ZKSCAN7	chr3	+	44570665	44577304	0	3
ZNF502	chr3	+	44712740	44714590	0	5
NBEAL2	chr3	+	46988077	46988668	0	10
NBEAL2	chr3	+	46991946	46993936	0	25
ZNF589	chr3	+	48247677	48256844	0	6
NDUFAF3	chr3	+	49022768	49022877	0	9
HEMK1	chr3	+	50571801	50572076	0	13
DCAF1	chr3	-	51483836	51492388	0	19
RAD54L2	chr3	+	51541650	51551456	0	36
RAD54L2	chr3	+	51541650	51572824	0	7
DNAH1	chr3	+	52316545	52321647	0	21
DNAH1	chr3	+	52322775	52326139	0	24
DNAH1	chr3	+	52326314	52326660	0	15
DNAH1	chr3	+	52349420	52349813	0	11
DNAH1	chr3	+	52350590	52353102	0	20
NISCH	chr3	+	52478282	52478372	0	13
ITIH4	chr3	-	52814071	52816883	0	3
ITIH4	chr3	-	52818727	52819392	0	8
ARF4-AS1	chr3	+	57597780	57600058	0	2
DENND6A	chr3	-	57679725	57692781	0	18
SLMAP	chr3	+	57864857	57890040	0	24
FHIT	chr3	-	60014264	60016103	0	3
FHIT	chr3	-	61042099	61166972	0	3
ATXN7	chr3	+	63864688	63898398	0	16
ATXN7	chr3	+	63912923	63952378	0	11
PSMD6-AS2	chr3	+	64004431	64005872	0	2
PSMD6-AS2	chr3	+	64006068	64011796	0	1
CMSS1	chr3	+	99818043	100010130	0	21
LINC00635	chr3	-	107854054	107857079	0	1
CD47	chr3	-	108047292	108057476	0	97
GCSAM	chr3	-	112123775	112125225	0	5
CFAP44	chr3	-	113366309	113379305	0	13
ZDHHC23	chr3	+	113948963	113954088	0	3
AC093010.2	chr3	+	114214550	114217237	0	1
ZBTB20	chr3	-	114974416	115144812	0	16
ZBTB20	chr3	-	115027574	115071218	0	19
ZBTB20	chr3	-	115071414	115144812	0	23
ZBTB20	chr3	-	115071414	115147218	0	42
ZBTB20	chr3	-	115144907	115147218	0	38
TIMMDC1	chr3	+	119523838	119523861	0	17
IQCB1	chr3	-	121781874	121790072	0	48
AC083798.2	chr3	+	122416250	122420985	0	2
AC083798.2	chr3	+	122416250	122426274	0	1
AC083798.2	chr3	+	122425658	122426132	0	1
AC083798.2	chr3	+	122425658	122426274	0	3
RAB43	chr3	-	129095163	129121285	0	4
IFT122	chr3	+	129478218	129479765	0	5
TMCC1	chr3	-	129832826	129838897	0	4
TMCC1	chr3	-	129839060	129857249	0	2
TMCC1	chr3	-	129839060	129880308	0	2
TMCC1	chr3	-	129848412	129880308	0	6
LINC02021	chr3	+	130112744	130113317	0	1
LINC02021	chr3	+	130112744	130119320	0	1
ASTE1	chr3	-	131025594	131026502	0	5
CEP63	chr3	+	134552012	134559149	0	8
AC097103.2	chr3	+	139390247	139419556	0	3
AC097103.2	chr3	+	139423114	139459930	0	5
NMNAT3	chr3	-	139583208	139627615	0	1
NMNAT3	chr3	-	139585970	139627615	0	1
NMNAT3	chr3	-	139627761	139637962	0	2
MBNL1	chr3	+	152338673	152414940	0	132
LINC00886	chr3	-	156751183	156752254	0	2
LINC00886	chr3	-	156753452	156765822	0	1
LINC00886	chr3	-	156765969	156767750	0	1
LINC00886	chr3	-	156788645	156816886	0	7
LEKR1	chr3	+	156852982	156904504	0	2
AC092944.1	chr3	+	157239799	157315810	0	3
PHC3	chr3	-	170097384	170102177	0	30
PHC3	chr3	-	170102305	170102478	0	29
YEATS2	chr3	+	183752253	183754122	0	20
YEATS2	chr3	+	183762279	183773632	0	8
TMEM41A	chr3	-	185481311	185481802	0	3
LPP	chr3	+	188208318	188225404	0	17
AC124944.3	chr3	-	195924210	195932415	0	1
AC124944.3	chr3	-	195929081	195947334	0	1
AC124944.3	chr3	-	195932508	195947334	0	1
AC124944.3	chr3	-	195942305	195944991	0	1
MYL5	chr4	+	676209	677921	0	3
AC139887.2	chr4	-	763107	781771	0	1
AC139887.2	chr4	-	774745	774947	0	1
AC139887.2	chr4	-	779109	780530	0	1
TMEM128	chr4	-	4237077	4237826	0	5
STX18-AS1	chr4	+	4649109	4649369	0	3
SH3TC1	chr4	+	8217171	8218270	0	10
AC005674.2	chr4	-	10069147	10069675	0	3
ZNF518B	chr4	-	10446539	10454593	0	27
TAPT1-AS1	chr4	+	16243435	16287710	0	1
TAPT1-AS1	chr4	+	16247785	16256256	0	3
TAPT1-AS1	chr4	+	16287854	16288883	0	5
TAPT1-AS1	chr4	+	16288962	16289031	0	1
TAPT1-AS1	chr4	+	16289045	16299429	0	1
TAPT1-AS1	chr4	+	16289045	16316429	0	2
TAPT1-AS1	chr4	+	16299507	16316429	0	1
TAPT1-AS1	chr4	+	16299507	16320064	0	1
TAPT1-AS1	chr4	+	16316482	16320064	0	1
DCAF16	chr4	-	17804756	17805106	0	10
DCAF16	chr4	-	17804771	17810446	0	10
PACRGL	chr4	+	20707870	20713431	0	4
PACRGL	chr4	+	20727397	20752626	0	4
SMIM20	chr4	+	25921712	25928312	0	5
TBC1D19	chr4	+	26720125	26722850	0	6
KLF3-AS1	chr4	-	38624579	38625601	0	1
AC079921.2	chr4	+	39134055	39135286	0	2
WDR19	chr4	+	39273061	39273173	0	9
SMIM14	chr4	-	39605180	39626983	0	226
GUF1	chr4	+	44686713	44689285	0	27
GNPDA2	chr4	-	44708513	44708535	0	8
GNPDA2	chr4	-	44711137	44714595	0	10
TEC	chr4	-	48176186	48196624	0	14
HELQ	chr4	-	83441403	83443503	0	13
HERC6	chr4	+	88413266	88423859	0	4
FAM13A-AS1	chr4	+	88712017	88716961	0	4
FAM13A-AS1	chr4	+	88712017	88723208	0	3
FAM13A-AS1	chr4	+	88723315	88726937	0	5
FAM13A-AS1	chr4	+	88727038	88727834	0	10
DAPP1	chr4	+	99863855	99865502	0	46
PPP3CA	chr4	-	101276984	101277008	0	59
MANBA	chr4	-	102726683	102727267	0	31
SLC9B1	chr4	-	102945320	102989799	0	2
SLC9B1	chr4	-	102949327	102989799	0	2
ZGRF1	chr4	-	112589874	112606007	0	22
USP53	chr4	+	119217673	119239217	0	5
USP53	chr4	+	119267482	119269690	0	4
GTF2IP12	chr4	-	119444433	119445311	0	23
KIAA1109	chr4	+	122175914	122177473	0	39
KIAA1109	chr4	+	122177519	122186035	0	36
KIAA1109	chr4	+	122274436	122279774	0	40
SPATA5	chr4	+	122923305	122927636	0	20
SCLT1	chr4	-	128936851	128946006	0	16
C4orf33	chr4	+	129100732	129102601	0	2
AC097376.2	chr4	-	139414024	139453684	0	1
ELMOD2	chr4	+	140524275	140525419	0	8
AC139713.2	chr4	+	143560066	143572412	0	3
AC139713.2	chr4	+	143560135	143572412	0	1
AC139713.2	chr4	+	143645155	143683241	0	1
AC139713.2	chr4	+	143645155	143738974	0	4
AC139713.2	chr4	+	143739117	143742728	0	2
AC139713.2	chr4	+	143762394	143859015	0	2
AC139713.2	chr4	+	143847576	143848252	0	2
AC139713.2	chr4	+	143848380	143849428	0	2
AC139713.2	chr4	+	143912373	143912539	0	1
AC139713.2	chr4	+	143937923	143967087	0	1
AC139713.2	chr4	+	143967179	143968406	0	2
AC139713.2	chr4	+	144004518	144126710	0	3
GYPA	chr4	-	144755285	144801916	0	1
SLC10A7	chr4	-	146325996	146357775	0	9
PRMT9	chr4	-	147670708	147672958	0	6
ARFIP1	chr4	+	152885666	152888132	0	8
TMA16	chr4	+	163519084	163519333	0	34
CBR4	chr4	-	168990328	168998201	0	13
GALNT7	chr4	+	173295526	173298114	0	8
RWDD4	chr4	-	183649568	183650979	0	3
TRAPPC11	chr4	+	183660395	183663846	0	16
LINC02362	chr4	-	184365947	184372338	0	1
PRIMPOL	chr4	+	184650440	184652022	0	5
ANKRD37	chr4	+	185397302	185399569	0	2
CEP72	chr5	+	612601	618989	0	3
CEP72	chr5	+	614681	618989	0	4
CEP72	chr5	+	643669	644298	0	7
SDHAP3	chr5	-	1572286	1574181	0	26
SDHAP3	chr5	-	1576309	1579276	0	59
SDHAP3	chr5	-	1579484	1584983	0	15
SDHAP3	chr5	-	1581695	1584983	0	21
SDHAP3	chr5	-	1585133	1589246	0	63
AC026412.1	chr5	-	1600522	1602690	0	5
SRD5A1	chr5	+	6670135	6670415	0	4
AC138409.2	chr5	-	34218450	34244615	0	9
OXCT1	chr5	-	41794078	41801021	0	28
AC025171.1	chr5	-	43015150	43043055	0	3
AC025171.1	chr5	-	43029256	43033864	0	1
AC025171.1	chr5	-	43040125	43040248	0	1
ZNF131	chr5	+	43067634	43067969	0	23
ZNF131	chr5	+	43068217	43071166	0	10
HMGCS1	chr5	-	43297166	43298517	0	23
LINC01948	chr5	-	56457943	56467711	0	4
LINC01948	chr5	-	56468812	56481552	0	2
PLK2	chr5	-	58457583	58458398	0	2
GAPT	chr5	+	58493838	58494144	0	20
PDE4D	chr5	-	59685938	59768241	0	14
PDE4D	chr5	-	60147894	60185556	0	4
PDE4D	chr5	-	60496207	60522050	0	4
PDE4D	chr5	-	60496319	60522050	0	4
ERCC8	chr5	-	60903716	60918264	0	8
ERCC8	chr5	-	60924367	60928863	0	6
DIMT1	chr5	-	62390982	62392925	0	10
ADAMTS6	chr5	-	65334085	65452132	0	8
ADAMTS6	chr5	-	65460338	65481342	0	12
CENPK	chr5	-	65542848	65552492	0	3
NAIP	chr5	-	71011786	71012645	0	1
BDP1	chr5	+	71483896	71486530	0	24
MRPS27	chr5	-	72257583	72295530	0	9
IQGAP2	chr5	+	76607037	76611019	0	15
SERINC5	chr5	-	80166478	80174953	0	4
MSH3	chr5	+	80719535	80725452	0	9
CKMT2-AS1	chr5	-	81239355	81259003	0	1
CKMT2-AS1	chr5	-	81239355	81301286	0	2
TMEM161B-AS1	chr5	+	88269027	88269467	0	4
TMEM161B-AS1	chr5	+	88282866	88285743	0	6
MEF2C-AS1	chr5	+	88905773	88943015	0	6
MEF2C-AS1	chr5	+	88905773	88965840	0	9
MEF2C-AS1	chr5	+	88943122	88947807	0	24
MEF2C-AS1	chr5	+	88947919	88948135	0	49
MEF2C-AS1	chr5	+	88948215	88953877	0	4
MEF2C-AS1	chr5	+	89268701	89304749	0	4
MEF2C-AS1	chr5	+	89268701	89377282	0	5
MEF2C-AS1	chr5	+	89443903	89465665	0	7
FAM172A	chr5	-	94057203	94074645	0	32
ERAP1	chr5	-	96793513	96793986	0	29
LIX1-AS1	chr5	+	97098973	97101758	0	59
RIOK2	chr5	-	97178334	97178364	0	14
RIOK2	chr5	-	97178504	97178671	0	7
FER	chr5	+	108748993	108798123	0	11
STARD4	chr5	-	111500106	111500266	0	24
COMMD10	chr5	+	116303683	116317516	0	31
COMMD10	chr5	+	116318300	116399481	0	29
SNX24	chr5	+	122946948	122946987	0	2
SNX24	chr5	+	123001437	123029237	0	1
C5orf63	chr5	-	127047520	127047612	0	11
LINC01184	chr5	-	127956921	127966162	0	5
SLC12A2	chr5	+	128138724	128141829	0	20
CDC42SE2	chr5	+	131255229	131256076	0	36
CDC42SE2	chr5	+	131391108	131391828	0	90
CAMLG	chr5	+	134738792	134750758	0	12
CAMLG	chr5	+	134741523	134750758	0	9
PCBD2	chr5	+	134910466	134921941	0	6
AC106791.1	chr5	-	137814597	137846813	0	12
AC106791.1	chr5	-	137836288	137858427	0	6
AC106791.1	chr5	-	137846946	137858427	0	11
BRD8	chr5	-	138163344	138164319	0	17
TMCO6	chr5	+	140641780	140642314	0	3
FCHSD1	chr5	-	141648535	141648956	0	15
SAP30L-AS1	chr5	-	154347140	154347203	0	5
SAP30L-AS1	chr5	-	154435987	154436146	0	1
SAP30L-AS1	chr5	-	154443480	154445243	0	1
SAP30L-AS1	chr5	-	154443480	154445595	0	1
PWWP2A	chr5	-	160108614	160116688	0	5
PWWP2A	chr5	-	160115970	160118804	0	3
PWWP2A	chr5	-	160117925	160118804	0	8
RNF44	chr5	-	176532516	176536462	0	11
NSD1	chr5	+	177248079	177248180	0	25
RUFY1	chr5	+	179575648	179577074	0	16
MGAT1	chr5	-	180795875	180808501	0	4
MGAT1	chr5	-	180795875	180808647	0	7
ZFP62	chr5	-	180850784	180851380	0	3
ZFP62	chr5	-	180851493	180861073	0	3
TRIM52	chr5	-	181259867	181260000	0	2
TRIM52	chr5	-	181259871	181260000	0	2
IRF4	chr6	+	395935	397110	0	31
GMDS	chr6	-	1897942	1898097	0	5
GMDS	chr6	-	1897973	1898159	0	5
GMDS	chr6	-	1899796	1899895	0	6
BPHL	chr6	+	3127408	3128986	0	2
CDYL	chr6	+	4892379	4935580	0	8
FARS2	chr6	+	5369182	5431040	0	14
LY86-AS1	chr6	-	6564388	6587187	0	5
LY86-AS1	chr6	-	6569489	6587107	0	4
LY86-AS1	chr6	-	6569489	6587187	0	30
GCNT2	chr6	+	10528841	10619864	0	4
KDM1B	chr6	+	18161454	18166266	0	13
MRS2	chr6	+	24412395	24415015	0	13
CMAHP	chr6	-	25110103	25114990	0	15
HIST1H2AC	chr6	+	26124633	26127697	0	2
HIST1H2AC	chr6	+	26124749	26127697	0	3
HIST1H2AC	chr6	+	26125940	26127798	0	2
HIST1H2AC	chr6	+	26127761	26138053	0	2
HIST1H2BD	chr6	+	26158559	26159407	0	1
HIST1H2BD	chr6	+	26163918	26170974	0	1
HIST1H3D	chr6	-	26197266	26198948	0	1
HIST1H4H	chr6	-	26281587	26284668	0	1
GUSBP2	chr6	-	26925275	26926737	0	9
GUSBP2	chr6	-	26925275	26956388	0	33
ZNF184	chr6	-	27472433	27472728	0	8
ZSCAN16	chr6	+	28126921	28129371	0	7
HLA-F-AS1	chr6	-	29727139	29748899	0	2
HLA-F-AS1	chr6	-	29744845	29744949	0	2
HLA-L	chr6	+	30262342	30262507	0	4
HLA-L	chr6	+	30262342	30266309	0	5
HLA-L	chr6	+	30262342	30273921	0	4
HCG18	chr6	-	30289494	30326353	0	3
PRR3	chr6	+	30558953	30561327	0	7
DHX16	chr6	-	30662431	30662626	0	32
MICA	chr6	+	31400763	31410542	0	13
HSPA1A	chr6	+	31817559	31817835	0	1
HLA-DPB2	chr6	+	33112615	33116973	0	3
BAK1	chr6	-	33577635	33577797	0	8
STK38	chr6	-	36540204	36547189	0	34
FGD2	chr6	+	37013765	37013966	0	55
FGD2	chr6	+	37025938	37026090	0	56
MDGA1	chr6	-	37642049	37643808	0	2
MDGA1	chr6	-	37647272	37648981	0	2
ADCY10P1	chr6	+	41104218	41105109	0	18
ADCY10P1	chr6	+	41111403	41117297	0	4
ADCY10P1	chr6	+	41118184	41120522	0	10
ADCY10P1	chr6	+	41119107	41120522	0	9
ADCY10P1	chr6	+	41121474	41122976	0	18
ADCY10P1	chr6	+	41124820	41132293	0	4
ADCY10P1	chr6	+	41132513	41134556	0	13
ADCY10P1	chr6	+	41138726	41139709	0	5
ADCY10P1	chr6	+	41139779	41139855	0	9
BICRAL	chr6	+	42782101	42822017	0	23
CNPY3	chr6	+	42934598	42935411	0	82
CNPY3	chr6	+	42935473	42935573	0	77
AL035587.1	chr6	+	42940929	42943797	0	6
MEA1	chr6	-	43013389	43013897	0	38
CUL9	chr6	+	43186455	43187245	0	12
CUL9	chr6	+	43188118	43193000	0	10
ABCC10	chr6	+	43427967	43432141	0	7
ABCC10	chr6	+	43438390	43438623	0	10
ABCC10	chr6	+	43449209	43449421	0	6
POLR1C	chr6	+	43519905	43520065	0	6
SUPT3H	chr6	-	45365301	45367015	0	7
KHDRBS2	chr6	-	62047994	62081034	0	25
KHDRBS2	chr6	-	62081121	62177184	0	38
COL19A1	chr6	+	69932863	69938037	0	275
OGFRL1	chr6	+	71293379	71293529	0	33
KCNQ5	chr6	+	72648091	72648799	0	21
PHIP	chr6	-	79004436	79015081	0	42
CYB5R4	chr6	+	83924592	83926135	0	26
CYB5R4	chr6	+	83926331	83934594	0	23
CEP162	chr6	-	84163270	84171605	0	4
SMIM8	chr6	+	87356503	87371592	0	5
RARS2	chr6	-	87569590	87589700	0	27
ORC3	chr6	+	87594613	87601783	0	13
CNR1	chr6	-	88145337	88147615	0	2
CNR1	chr6	-	88145337	88150482	0	1
CNR1	chr6	-	88147806	88165802	0	7
CNR1	chr6	-	88150568	88165802	0	1
CNR1	chr6	-	88151533	88155074	0	1
ANKRD6	chr6	+	89598431	89603028	0	1
ANKRD6	chr6	+	89612370	89616558	0	1
ANKRD6	chr6	+	89612370	89623409	0	1
BACH2	chr6	-	90008856	90062883	0	57
BACH2	chr6	-	90062963	90088960	0	65
FBXL4	chr6	-	98905670	98926476	0	14
HACE1	chr6	-	104797025	104833041	0	10
QRSL1	chr6	+	106649201	106652466	0	22
C6orf203	chr6	+	107040524	107044259	0	5
PDSS2	chr6	-	107334332	107459367	0	7
SCML4	chr6	-	107737191	107744948	0	3
AFG1L	chr6	+	108295218	108319616	0	5
CEP57L1	chr6	+	109151008	109153832	0	3
SMPD2	chr6	+	109442629	109442751	0	29
ZBTB24	chr6	-	109475563	109476174	0	9
ZBTB24	chr6	-	109476253	109476762	0	9
ZBTB24	chr6	-	109482054	109483054	0	9
TRAF3IP2-AS1	chr6	+	111483665	111570084	0	3
TRAF3IP2-AS1	chr6	+	111570320	111574620	0	1
TRAF3IP2-AS1	chr6	+	111576470	111597837	0	3
DSE	chr6	+	116369927	116399197	0	21
DSE	chr6	+	116399662	116426573	0	24
TBC1D32	chr6	-	121304833	121310778	0	11
LINC01013	chr6	+	132134483	132169000	0	1
LINC01013	chr6	+	132154709	132156974	0	1
TNFAIP3	chr6	+	137875035	137875835	0	18
HEBP2	chr6	+	138413154	138415197	0	8
AL031772.1	chr6	-	139236714	139237427	0	1
HIVEP2	chr6	-	142837047	142901663	0	14
ADAT2	chr6	-	143433981	143438508	0	8
ADAT2	chr6	-	143446898	143450562	0	22
AL356599.1	chr6	+	145814978	145828360	0	1
AL356599.1	chr6	+	145828456	145870929	0	1
NUP43	chr6	-	149728560	149731612	0	23
PLEKHG1	chr6	+	150600017	150650727	0	73
PLEKHG1	chr6	+	150633304	150638079	0	75
PLEKHG1	chr6	+	150633304	150650727	0	107
TIAM2	chr6	+	154833409	154875780	0	3
TIAM2	chr6	+	154860998	154863742	0	4
TULP4	chr6	+	158232303	158282262	0	9
C6orf99	chr6	+	158873621	158895225	0	1
AL356417.1	chr6	+	159109439	159110132	0	3
AL356417.1	chr6	+	159110225	159115431	0	7
MRPL18	chr6	+	159790060	159790939	0	10
LPAL2	chr6	-	160464306	160466207	0	1
LPAL2	chr6	-	160492962	160519965	0	1
FGFR1OP	chr6	+	167022631	167024781	0	14
WDR27	chr6	-	169602321	169632946	0	11
AC093627.5	chr7	-	147839	148531	0	1
AC093627.5	chr7	-	147891	148531	0	1
AC093627.5	chr7	-	147905	148531	0	1
MAD1L1	chr7	-	2014642	2066489	0	10
MAD1L1	chr7	-	2230727	2232871	0	17
MRM2	chr7	-	2235564	2239529	0	5
TNRC18	chr7	-	5394595	5397121	0	9
RNF216	chr7	-	5739625	5740972	0	48
AC073343.2	chr7	+	6707704	6707918	0	1
PMS2CL	chr7	+	6731955	6735304	0	12
C1GALT1	chr7	+	7215239	7234302	0	25
AC004982.2	chr7	-	7554743	7555155	0	2
AC004982.2	chr7	-	7564324	7565913	0	2
MACC1	chr7	-	20161870	20170713	0	12
MACC1	chr7	-	20185078	20217298	0	4
DNAH11	chr7	+	21882732	21888584	0	1
STEAP1B	chr7	-	22494886	22632850	0	42
SNHG26	chr7	+	22860638	22860885	0	2
NUPL2	chr7	+	23187146	23196679	0	8
OSBPL3	chr7	-	24852618	24861612	0	11
OSBPL3	chr7	-	24886892	24892376	0	13
AC006978.2	chr7	+	30366295	30370953	0	1
AC006978.2	chr7	+	30366295	30389011	0	4
AC006978.2	chr7	+	30366295	30390205	0	1
AC006978.2	chr7	+	30390347	30390728	0	4
AC006978.2	chr7	+	30391035	30403601	0	1
AC006978.2	chr7	+	30403180	30403601	0	2
NOD1	chr7	-	30452697	30452833	0	6
RP9P	chr7	-	32933896	32942319	0	9
BBS9	chr7	+	33152851	33177477	0	10
SEPT7-AS1	chr7	-	35794022	35800517	0	2
AOAH	chr7	-	36540491	36549438	0	3
AOAH	chr7	-	36597882	36616379	0	3
URGCP	chr7	-	43887811	43910730	0	2
URGCP	chr7	-	43887811	43926131	0	1
URGCP	chr7	-	43907242	43910730	0	1
URGCP	chr7	-	43910848	43926131	0	3
UBE2D4	chr7	+	43952691	43955824	0	2
POLR2J4	chr7	-	43986312	43986600	0	6
POLR2J4	chr7	-	44014779	44016433	0	6
DBNL	chr7	+	44066077	44068546	0	58
PSPH	chr7	-	56015171	56021072	0	1
PSPH	chr7	-	56015171	56043147	0	1
PSPH	chr7	-	56034103	56043147	0	1
PSPH	chr7	-	56040526	56043147	0	2
PSPH	chr7	-	56043261	56051137	0	2
ZNF680	chr7	-	64522500	64562924	0	9
ZNF680	chr7	-	64543802	64544076	0	8
ZNF680	chr7	-	64544201	64544305	0	4
TPST1	chr7	+	66241270	66248528	0	5
AC006001.3	chr7	-	66554837	66560578	0	10
AC006001.3	chr7	-	66576929	66592256	0	4
AC006001.3	chr7	-	66576932	66588511	0	4
AC006001.3	chr7	-	66576932	66592256	0	14
AUTS2	chr7	+	69824687	69899285	0	44
POM121	chr7	+	72881552	72890626	0	23
NSUN5P2	chr7	-	72948980	72949102	0	34
NSUN5P2	chr7	-	72949487	72949845	0	13
GTF2IRD2	chr7	-	74798265	74798406	0	1
STYXL1	chr7	-	76016808	76021850	0	4
AC004980.1	chr7	+	76549861	76551463	0	4
AC004980.1	chr7	+	76551522	76615489	0	7
AC004980.1	chr7	+	76618336	76621115	0	6
GSAP	chr7	-	77377390	77379846	0	126
GSAP	chr7	-	77399537	77404558	0	52
KIAA1324L	chr7	-	86947922	87039755	0	3
KIAA1324L	chr7	-	86965024	87039755	0	5
ABCB4	chr7	-	87453135	87462757	0	48
CLDN12	chr7	+	90405608	90444212	0	1
AC002456.1	chr7	-	90591901	90595644	0	1
MTERF1	chr7	-	91880113	91880639	0	3
GATAD1	chr7	+	92448877	92449091	0	14
GATAD1	chr7	+	92449213	92450700	0	10
AC007566.1	chr7	+	92461410	92462960	0	2
AC007566.1	chr7	+	92463026	92491242	0	8
RBM48	chr7	+	92534970	92536433	0	13
SAMD9L	chr7	-	93135991	93145384	0	14
AC079781.5	chr7	-	97937160	97969769	0	13
AC079781.5	chr7	-	97945615	97969769	0	8
AC079781.5	chr7	-	97969845	97972134	0	18
TRRAP	chr7	+	98879080	98881089	0	23
ZSCAN25	chr7	+	99618651	99619560	0	4
ZKSCAN1	chr7	+	100031100	100033304	0	41
GIGYF1	chr7	-	100688307	100688450	0	63
GIGYF1	chr7	-	100688515	100688591	0	41
SH2B2	chr7	+	102314427	102314514	0	9
RINT1	chr7	+	105548710	105550058	0	12
IMMP2L	chr7	-	111417342	111487237	0	22
AC090114.3	chr7	+	128574791	128577952	0	31
TMEM209	chr7	-	130175638	130178401	0	9
AC016831.1	chr7	-	130877597	130884316	0	1
AC016831.1	chr7	-	130898580	130900505	0	2
AC016831.1	chr7	-	130901029	130912109	0	1
AGBL3	chr7	+	134987996	134993533	0	1
AGBL3	chr7	+	134987996	135017051	0	4
AGBL3	chr7	+	135017159	135019386	0	1
AGBL3	chr7	+	135017159	135044024	0	1
AGBL3	chr7	+	135045574	135076396	0	1
AGBL3	chr7	+	135115611	135117186	0	1
BRAF	chr7	-	140726516	140739811	0	28
EPHB6	chr7	+	142861186	142862755	0	9
AC099548.2	chr7	-	143761921	143762003	0	1
AC099548.2	chr7	-	143769184	143811547	0	1
AC099548.2	chr7	-	143833880	143836639	0	1
AC004889.1	chr7	+	144239388	144280471	0	1
ZNF783	chr7	+	149264510	149266334	0	24
ZNF783	chr7	+	149267222	149278135	0	18
ZNF746	chr7	-	149494115	149494203	0	18
ACTR3C	chr7	-	150286540	150289544	0	6
PRKAG2	chr7	-	151595451	151632068	0	4
ACTR3B	chr7	+	152820347	152823341	0	12
PAXIP1-AS2	chr7	+	154928767	154944026	0	7
RPL23AP53	chr8	-	213710	216373	0	4
RPL23AP53	chr8	-	213710	232128	0	2
RPL23AP53	chr8	-	216407	219289	0	1
RPL23AP53	chr8	-	216447	219289	0	1
RPL23AP53	chr8	-	219417	223784	0	2
RPL23AP53	chr8	-	219417	230803	0	1
PRAG1	chr8	-	8339635	8347155	0	12
XKR6	chr8	-	11111892	11114020	0	19
XKR6	chr8	-	11114092	11195090	0	2
MTMR9	chr8	+	11300241	11304840	0	9
FAM160B2	chr8	+	22094518	22094609	0	7
PPP3CC	chr8	+	22523756	22527391	0	34
AC100861.1	chr8	+	23225625	23225804	0	14
CHMP7	chr8	+	23243812	23246255	0	56
AC120193.1	chr8	-	24300929	24301042	0	9
ADAM28	chr8	+	24341757	24342988	0	178
PNOC	chr8	+	28339433	28342941	0	17
HMBOX1	chr8	+	28970519	29009071	0	29
ASH2L	chr8	+	38117469	38119269	0	10
HTRA4	chr8	+	38981767	38987935	0	1
ADAM32	chr8	+	39151548	39160900	0	2
ADAM32	chr8	+	39160965	39186908	0	2
SLC20A2	chr8	-	42472654	42541537	0	5
PRKDC	chr8	-	47839249	47840015	0	57
MCM4	chr8	+	47962216	47962308	0	3
AC064807.1	chr8	+	51913180	51941997	0	1
AC103831.1	chr8	+	52294561	52296274	0	3
CHD7	chr8	+	60853500	60854365	0	58
AC022182.1	chr8	+	60910228	60918980	0	11
AC022182.1	chr8	+	60910228	60966169	0	2
AC022182.1	chr8	+	60916896	60918980	0	2
AC022182.1	chr8	+	60919050	60919169	0	15
AC022182.1	chr8	+	60919311	60920169	0	22
AC022182.1	chr8	+	60920240	60966169	0	2
AC022182.1	chr8	+	60953035	60956236	0	2
AC022182.1	chr8	+	60965361	60966169	0	2
AC022182.1	chr8	+	60965954	60966169	0	3
ASPH	chr8	-	61647057	61651049	0	3
MTFR1	chr8	+	65719481	65728360	0	3
CSPP1	chr8	+	67064538	67074242	0	18
AC079089.1	chr8	+	69843397	69850230	0	3
LACTB2-AS1	chr8	+	70651894	70652611	0	1
MRPS28	chr8	-	80003180	80030020	0	9
MRPS28	chr8	-	80003180	80030053	0	11
CA13	chr8	+	85281286	85281531	0	5
WWP1	chr8	+	86381629	86402018	0	9
LRRC69	chr8	+	91102844	91112195	0	4
PDP1	chr8	+	93919143	93922015	0	3
DPY19L4	chr8	+	94734754	94739412	0	4
STK3	chr8	-	98596169	98636141	0	3
AZIN1-AS1	chr8	+	102880058	102885096	0	4
AZIN1-AS1	chr8	+	102880058	102885609	0	4
SAMD12	chr8	-	118241270	118379559	0	4
ZHX2	chr8	+	122863539	122873439	0	16
ZHX2	chr8	+	122873594	122951291	0	11
PCAT1	chr8	+	126866353	126877671	0	11
PCAT1	chr8	+	126877790	126926303	0	1
PCAT1	chr8	+	126877790	126926317	0	2
PCAT1	chr8	+	126926399	126938255	0	1
PCAT1	chr8	+	126926399	127006554	0	3
PCAT1	chr8	+	126938310	127006554	0	4
PVT1	chr8	+	127989291	128009589	0	5
TMEM71	chr8	-	132727983	132746941	0	16
TRAPPC9	chr8	-	140311374	140347756	0	17
TRAPPC9	chr8	-	140347946	140360049	0	37
AGO2	chr8	-	140585311	140598812	0	17
AC040970.1	chr8	-	141126471	141127538	0	2
ZNF623	chr8	+	143641432	143649897	0	3
CYHR1	chr8	-	144453411	144458433	0	4
ZNF250	chr8	-	144880458	144882446	0	8
ZNF252P	chr8	-	144994592	144995813	0	5
RFX3-AS1	chr9	+	3546912	3602522	0	2
RFX3-AS1	chr9	+	3602584	3647337	0	1
RFX3-AS1	chr9	+	3606738	3607654	0	6
RFX3-AS1	chr9	+	3606738	3647337	0	1
RFX3-AS1	chr9	+	3632921	3633413	0	2
RFX3-AS1	chr9	+	3647477	3651766	0	2
RFX3-AS1	chr9	+	3651867	3656860	0	1
RFX3-AS1	chr9	+	3663467	3663767	0	4
SPATA6L	chr9	-	4618110	4622407	0	1
SPATA6L	chr9	-	4662036	4662206	0	1
CDC37L1	chr9	+	4688606	4690889	0	8
JAK2	chr9	+	5054789	5055668	0	34
UHRF2	chr9	+	6460791	6465743	0	123
UHRF2	chr9	+	6465846	6475390	0	80
ZDHHC21	chr9	-	14622691	14639895	0	44
ZDHHC21	chr9	-	14674385	14677297	0	57
FOCAD	chr9	+	20658826	20715321	0	10
CAAP1	chr9	-	26861139	26869925	0	11
MOB3B	chr9	-	27455748	27471144	0	12
TOPORS	chr9	-	32551469	32552433	0	3
NFX1	chr9	+	33332502	33338506	0	25
CD72	chr9	-	35610300	35611803	0	139
CCDC107	chr9	+	35659180	35660400	0	20
AL133410.1	chr9	+	35772376	35790155	0	2
RNF38	chr9	-	36376127	36424612	0	18
AL161781.2	chr9	+	37002844	37005408	0	2
AL161781.2	chr9	+	37002844	37005768	0	4
AL161781.2	chr9	+	37006013	37007449	0	15
PAX5	chr9	-	37020801	37026532	0	98
ZCCHC7	chr9	+	37126942	37147361	0	39
ZCCHC7	chr9	+	37126942	37160064	0	35
ZCCHC7	chr9	+	37187571	37188338	0	33
FRG1HP	chr9	+	41007609	41008880	0	108
FRG1HP	chr9	+	41007609	41011616	0	24
FRG1HP	chr9	+	41011730	41015023	0	47
LINC01410	chr9	+	62803103	62803983	0	6
AL512625.3	chr9	-	62862193	62866966	0	2
SMC5	chr9	+	70344269	70347065	0	31
C9orf85	chr9	+	71947112	71982656	0	4
NMRK1	chr9	-	75069122	75069741	0	4
NMRK1	chr9	-	75080941	75083086	0	3
TLE1	chr9	-	81611956	81613376	0	3
KIF27	chr9	-	83920212	83921370	0	3
AL353743.1	chr9	+	85806133	85815878	0	8
AL353743.1	chr9	+	85816263	85818553	0	4
AL353743.1	chr9	+	85823080	85837758	0	8
AL353743.1	chr9	+	85829606	85830323	0	4
AL353743.1	chr9	+	85830576	85837758	0	5
AUH	chr9	-	91294797	91296020	0	19
AUH	chr9	-	91343233	91343985	0	12
AUH	chr9	-	91344110	91355882	0	7
ZNF484	chr9	-	92848551	92853913	0	11
SUSD3	chr9	+	93068151	93069034	0	5
C9orf3	chr9	+	94760580	94792764	0	8
LINC00476	chr9	-	95870441	95875864	0	2
INVS	chr9	+	100102815	100104497	0	11
ZNF189	chr9	+	101399530	101399928	0	7
SMC2	chr9	+	104094448	104095323	0	7
NIPSNAP3A	chr9	+	104753064	104753583	0	6
NIPSNAP3A	chr9	+	104753675	104754550	0	7
FKTN	chr9	+	105620061	105623049	0	6
FKTN	chr9	+	105623221	105635050	0	11
TMEM38B	chr9	+	105705753	105714365	0	5
TMEM38B	chr9	+	105714505	105721536	0	4
C9orf147	chr9	-	112454072	112469722	0	1
SNX30	chr9	+	112817819	112830724	0	6
TMEM268	chr9	+	114643399	114643531	0	9
C5	chr9	-	121025580	121025660	0	8
CNTRL	chr9	+	121169816	121173242	0	40
GSN	chr9	+	121267525	121281469	0	11
ZBTB6	chr9	-	122912081	122912853	0	8
ZBTB26	chr9	-	122915745	122918664	0	1
ZBTB26	chr9	-	122919944	122931440	0	7
SCAI	chr9	-	124994793	124994933	0	11
RALGPS1	chr9	+	127199066	127210694	0	5
AL162586.1	chr9	+	127817343	127818310	0	1
COQ4	chr9	+	128323147	128325778	0	11
COQ4	chr9	+	128325281	128325778	0	4
PRRC2B	chr9	+	131444328	131447084	0	36
TTF1	chr9	-	132388228	132390603	0	11
TSC1	chr9	-	132935095	132944571	0	11
AL355574.1	chr9	+	135908499	135908651	0	2
AL355574.1	chr9	+	135908788	135909378	0	2
QSOX2	chr9	-	136218808	136218993	0	20
QSOX2	chr9	-	136224112	136226773	0	32
SEC16A	chr9	-	136477684	136482937	0	51
TMEM141	chr9	+	136791777	136792250	0	7
EHMT1	chr9	+	137759493	137762674	0	20
WDR37	chr10	+	1096246	1103598	0	9
FAM208B	chr10	+	5717750	5720259	0	24
FAM208B	chr10	+	5720397	5720543	0	40
ANKRD16	chr10	-	5888241	5889040	0	13
KIN	chr10	-	7780307	7787819	0	13
SEC61A2	chr10	+	12158105	12158213	0	3
SEC61A2	chr10	+	12158260	12158408	0	3
PRPF18	chr10	+	13611683	13614014	0	18
RPP38	chr10	+	15097398	15103304	0	2
RPP38	chr10	+	15104553	15111685	0	15
RPP38	chr10	+	15111786	15119222	0	5
RPP38	chr10	+	15119438	15135324	0	2
RPP38	chr10	+	15136749	15139758	0	2
AL450384.2	chr10	-	18513660	18518295	0	2
AL450384.2	chr10	-	18513660	18542068	0	10
AL450384.2	chr10	-	18518830	18539193	0	1
AL450384.2	chr10	-	18533100	18539193	0	1
AL450384.2	chr10	-	18539299	18542068	0	1
AL450384.2	chr10	-	18539642	18541168	0	1
AL450384.2	chr10	-	18539642	18542068	0	1
ANKRD26	chr10	-	27046520	27048800	0	16
ZEB1-AS1	chr10	-	31308152	31320282	0	1
ZEB1	chr10	+	31461237	31466426	0	10
CCDC7	chr10	+	32474023	32481670	0	17
CCDC7	chr10	+	32474023	32543299	0	23
CCDC7	chr10	+	32584304	32623718	0	11
AL117336.3	chr10	-	35315560	35316319	0	1
AL117336.3	chr10	-	35316409	35321552	0	2
HSD17B7P2	chr10	+	38358515	38361279	0	9
HSD17B7P2	chr10	+	38361322	38362239	0	6
HSD17B7P2	chr10	+	38362338	38363521	0	22
HSD17B7P2	chr10	+	38365629	38365909	0	44
ZNF37BP	chr10	-	42521127	42523209	0	16
ZNF37BP	chr10	-	42523324	42523611	0	24
ZNF37BP	chr10	-	42550615	42551399	0	8
ZNF37BP	chr10	-	42551858	42551989	0	14
HNRNPF	chr10	-	43396590	43409130	0	84
ZFAND4	chr10	-	45616571	45618135	0	5
ZFAND4	chr10	-	45618260	45625950	0	4
ZFAND4	chr10	-	45648534	45648962	0	7
ZFAND4	chr10	-	45648534	45663541	0	11
ZFAND4	chr10	-	45663842	45672397	0	4
AGAP4	chr10	-	45847954	45853654	0	5
PARGP1	chr10	-	45916171	45939360	0	12
PARGP1	chr10	-	45953206	45962810	0	11
WDFY4	chr10	+	48692355	48709715	0	116
DNA2	chr10	-	68445083	68450027	0	4
P4HA1	chr10	-	73047101	73051089	0	16
FAM149B1	chr10	+	73177973	73192555	0	19
FAM149B1	chr10	+	73210438	73216514	0	14
FAM149B1	chr10	+	73216578	73228059	0	10
DNAJC9-AS1	chr10	+	73249846	73249976	0	1
DNAJC9-AS1	chr10	+	73252788	73253800	0	1
PPP3CB-AS1	chr10	+	73496262	73499594	0	3
PPP3CB-AS1	chr10	+	73504272	73505277	0	5
SAMD8	chr10	+	75164740	75176065	0	8
TSPAN14	chr10	+	80454371	80468546	0	3
WAPL	chr10	-	86497301	86499717	0	24
ATAD1	chr10	-	87814612	87818166	0	40
PCGF5	chr10	+	91264520	91278268	0	23
TCTN3	chr10	-	95684624	95686494	0	7
ENTPD1-AS1	chr10	-	95876660	95897527	0	6
ENTPD1-AS1	chr10	-	95897679	95898886	0	8
ENTPD1-AS1	chr10	-	95899018	95904829	0	10
ZNF518A	chr10	+	96130752	96132585	0	11
ZNF518A	chr10	+	96155376	96155923	0	44
R3HCC1L	chr10	+	98134706	98162882	0	15
PYROXD2	chr10	-	98383910	98384946	0	1
PYROXD2	chr10	-	98385184	98387200	0	1
PYROXD2	chr10	-	98389873	98390597	0	1
PYROXD2	chr10	-	98408584	98410938	0	1
DNMBP	chr10	-	99972134	100002941	0	13
DNMBP	chr10	-	100003023	100009837	0	5
OLMALINC	chr10	+	100381448	100382427	0	1
SLF2	chr10	+	100918441	100923977	0	25
GBF1	chr10	+	102377128	102379283	0	15
RPARP-AS1	chr10	+	102451555	102455336	0	8
MFSD13A	chr10	+	102461450	102468954	0	1
SFXN2	chr10	+	102729808	102732151	0	2
NT5C2	chr10	-	103174982	103181230	0	15
PDCD11	chr10	+	103441975	103442209	0	13
SMNDC1	chr10	-	110298790	110300546	0	13
LHPP	chr10	+	124546241	124613263	0	4
LHPP	chr10	+	124616828	124617168	0	3
LHPP	chr10	+	124617461	124617842	0	4
AL731577.2	chr10	+	124940547	124942456	0	16
ZRANB1	chr10	+	124943307	124962286	0	13
ZRANB1	chr10	+	124962408	124966593	0	15
MGMT	chr10	+	129536377	129646761	0	5
FUOM	chr10	-	133355844	133356639	0	7
ANO9	chr11	-	421198	423941	0	5
ANO9	chr11	-	428247	428357	0	5
ANO9	chr11	-	432048	433313	0	6
PTDSS2	chr11	+	452435	452919	0	5
PHRF1	chr11	+	581597	581961	0	9
C11orf21	chr11	-	2297916	2299427	0	6
TSPAN32	chr11	+	2316667	2317423	0	3
FAM160A2	chr11	-	6214573	6214709	0	6
FAM160A2	chr11	-	6224660	6234543	0	4
DNHD1	chr11	+	6520102	6528521	0	15
DNHD1	chr11	+	6533806	6533896	0	31
GVINP1	chr11	-	6734149	6746348	0	44
AC107884.1	chr11	-	7508183	7512122	0	10
RIC3	chr11	-	8107397	8110251	0	20
TMEM9B-AS1	chr11	+	8964940	8965903	0	2
SBF2-AS1	chr11	+	9758503	9783039	0	1
SBF2-AS1	chr11	+	9783109	9784591	0	1
SBF2-AS1	chr11	+	9806485	9807847	0	1
ZBED5-AS1	chr11	+	10858366	10878380	0	2
ARNTL	chr11	+	13366782	13367065	0	4
SAAL1	chr11	-	18090265	18090433	0	7
PRMT3	chr11	+	20395962	20402918	0	13
ACCS	chr11	+	44071315	44074611	0	4
PRDM11	chr11	+	45188364	45204710	0	6
NUP160	chr11	-	47812429	47812866	0	28
ZFP91	chr11	+	58610334	58610952	0	47
AP001636.3	chr11	-	58958324	58958655	0	4
AP001636.3	chr11	-	58967727	58968941	0	4
AP001636.3	chr11	-	58979325	58979795	0	5
AP001636.3	chr11	-	58994051	58998446	0	4
AP001636.3	chr11	-	58994051	58999581	0	5
AP001636.3	chr11	-	58998505	58999581	0	11
AP001636.3	chr11	-	58999689	59003909	0	9
AP001636.3	chr11	-	59022142	59051259	0	4
AP001636.3	chr11	-	59044112	59051259	0	10
AP001636.3	chr11	-	59058288	59058371	0	5
PATL1	chr11	-	59656600	59657079	0	24
PATL1	chr11	-	59657153	59657529	0	30
CD6	chr11	+	61018013	61018291	0	12
LBHD1	chr11	-	62670041	62671239	0	3
GPR137	chr11	+	64287014	64288064	0	2
NEAT1	chr11	+	65423113	65423294	0	1
NEAT1	chr11	+	65436666	65437571	0	1
AP000769.1	chr11	+	65460758	65463123	0	2
EHBP1L1	chr11	+	65581965	65584240	0	31
PCNX3	chr11	+	65620966	65622205	0	22
PCNX3	chr11	+	65635803	65635950	0	8
PCNX3	chr11	+	65636031	65636173	0	7
AP001107.9	chr11	+	66348348	66349334	0	1
ZDHHC24	chr11	-	66521466	66543703	0	1
ZDHHC24	chr11	-	66524276	66543703	0	1
ZDHHC24	chr11	-	66527006	66528456	0	1
ZDHHC24	chr11	-	66527027	66543703	0	1
ZDHHC24	chr11	-	66539824	66541695	0	1
ZDHHC24	chr11	-	66543981	66545713	0	1
RBM4	chr11	+	66640123	66657135	0	3
RBM4	chr11	+	66644140	66665855	0	4
RBM4	chr11	+	66652452	66657135	0	5
RBM4	chr11	+	66657259	66665855	0	14
TCIRG1	chr11	+	68043653	68043797	0	17
AP002495.1	chr11	-	71881633	71916073	0	4
AP002495.1	chr11	-	71919026	71928364	0	4
AP001992.1	chr11	+	74876977	74883607	0	1
AP001992.1	chr11	+	74876977	74911261	0	1
AP001992.1	chr11	+	74876977	74919532	0	7
AP001992.1	chr11	+	74882783	74888204	0	1
AP001992.1	chr11	+	74912526	74913694	0	1
NEU3	chr11	+	74996877	75005412	0	5
EMSY	chr11	+	76458358	76463820	0	22
INTS4	chr11	-	77924667	77924749	0	25
CREBZF	chr11	-	85662457	85663178	0	36
CREBZF	chr11	-	85663293	85663523	0	27
SLC36A4	chr11	-	93168171	93170110	0	4
CEP295	chr11	+	93675666	93679415	0	26
MRE11	chr11	-	94479761	94485927	0	32
MAML2	chr11	-	96093517	96208926	0	5
CUL5	chr11	+	108054955	108061039	0	20
ALG9	chr11	-	111838399	111844600	0	6
TTC12	chr11	+	113339474	113341836	0	9
ZW10	chr11	-	113758706	113760192	0	6
CEP164	chr11	+	117362538	117371079	0	26
CCDC84	chr11	+	119012003	119012114	0	13
HYOU1	chr11	-	119045834	119046416	0	8
HINFP	chr11	+	119121639	119123567	0	10
HINFP	chr11	+	119123684	119126934	0	5
ARHGEF12	chr11	+	120429517	120431770	0	7
ZNF202	chr11	-	123726991	123728132	0	9
ARHGAP32	chr11	-	129267040	129267236	0	4
NCAPD3	chr11	-	134208951	134209312	0	6
VPS26B	chr11	+	134240155	134240464	0	2
AC021054.1	chr12	+	643837	643958	0	2
FBXL14	chr12	-	1566810	1592914	0	1
ADIPOR2	chr12	+	1691213	1754257	0	14
ITFG2-AS1	chr12	-	2726585	2770308	0	1
ITFG2-AS1	chr12	-	2770453	2771852	0	1
ITFG2-AS1	chr12	-	2771699	2771852	0	2
ITFG2-AS1	chr12	-	2771907	2796232	0	2
ITFG2-AS1	chr12	-	2771907	2796625	0	1
ITFG2-AS1	chr12	-	2796348	2796876	0	3
ITFG2-AS1	chr12	-	2796940	2804957	0	1
ITFG2-AS1	chr12	-	2796940	2812561	0	5
ITFG2-AS1	chr12	-	2796946	2797117	0	3
ITFG2-AS1	chr12	-	2797272	2812561	0	5
PARP11	chr12	-	3807103	3811965	0	21
CD27-AS1	chr12	-	6448757	6450340	0	8
C1S	chr12	+	6988369	7006263	0	2
C1S	chr12	+	7006361	7009106	0	1
C1S	chr12	+	7041051	7042960	0	1
C1RL-AS1	chr12	+	7119553	7120479	0	4
FAM66C	chr12	+	8188535	8193519	0	1
RIMKLB	chr12	+	8777802	8780577	0	7
PHC1	chr12	+	8921065	8922632	0	8
PHC1	chr12	+	8935238	8937175	0	8
LINC02390	chr12	+	9704157	9706836	0	2
LINC02390	chr12	+	9706997	9708871	0	1
GPRC5D-AS1	chr12	+	12966857	12979523	0	2
HIST4H4	chr12	-	14769009	14770678	0	2
MED21	chr12	+	27030819	27032143	0	17
MED21	chr12	+	27046232	27059344	0	10
YARS2	chr12	-	32745804	32747075	0	20
AC008014.1	chr12	+	46383695	46387746	0	1
AC008014.1	chr12	+	46387609	46387746	0	2
AC008014.1	chr12	+	46387972	46470152	0	10
AC008014.1	chr12	+	46455141	46470152	0	1
AC008014.1	chr12	+	46470262	46571255	0	5
AC008014.1	chr12	+	46470262	46652389	0	4
AC008014.1	chr12	+	46650555	46651789	0	1
AC008014.1	chr12	+	46651832	46652389	0	2
PCED1B	chr12	+	47104195	47107996	0	16
PCED1B	chr12	+	47212653	47216485	0	11
PCED1B	chr12	+	47216689	47223923	0	7
KMT2D	chr12	-	49043998	49044190	0	34
KMT2D	chr12	-	49048769	49049107	0	15
PRPF40B	chr12	+	49581407	49582929	0	1
PRPF40B	chr12	+	49622734	49631400	0	2
PRPF40B	chr12	+	49636849	49637732	0	1
AC074032.1	chr12	+	50112301	50132454	0	2
AC074032.1	chr12	+	50112301	50161047	0	1
AC074032.1	chr12	+	50132337	50159256	0	1
DIP2B	chr12	+	50675451	50678678	0	25
POU6F1	chr12	-	51198020	51198549	0	4
POU6F1	chr12	-	51206883	51210385	0	12
NR4A1	chr12	+	52042349	52043801	0	3
ITGA5	chr12	-	54402330	54403186	0	2
TMEM198B	chr12	+	55833541	55834609	0	1
TMEM198B	chr12	+	55833541	55835304	0	1
TMEM198B	chr12	+	55834726	55834850	0	1
TMEM198B	chr12	+	55836037	55836125	0	5
IFNG-AS1	chr12	+	67991503	67995940	0	8
LINC02384	chr12	-	68432630	68433283	0	2
LINC02384	chr12	-	68432679	68433283	0	4
LINC02384	chr12	-	68433371	68433808	0	2
LINC02384	chr12	-	68433853	68442063	0	2
LINC02384	chr12	-	68434007	68434962	0	2
SLC35E3	chr12	+	68746779	68748075	0	2
SLC35E3	chr12	+	68746779	68748078	0	4
SLC35E3	chr12	+	68748245	68752031	0	6
CPSF6	chr12	+	69260197	69262369	0	69
CAPS2	chr12	-	75285080	75291743	0	1
CAPS2	chr12	-	75297113	75298686	0	1
CAPS2	chr12	-	75334734	75335039	0	4
CAPS2	chr12	-	75341118	75390321	0	1
CAPS2	chr12	-	75345677	75390837	0	1
CAPS2	chr12	-	75361186	75390321	0	1
CAPS2	chr12	-	75365263	75371078	0	1
METTL25	chr12	+	82399639	82402982	0	11
AC084200.1	chr12	+	89888346	89889355	0	1
AC084200.1	chr12	+	89888351	89889355	0	1
AC084200.1	chr12	+	89921169	89927399	0	1
AC084200.1	chr12	+	89927654	89935821	0	4
AC084200.1	chr12	+	89927654	89937092	0	1
AC084200.1	chr12	+	89927654	89946912	0	1
CEP83	chr12	-	94411847	94412516	0	14
GOLGA2P5	chr12	-	100166633	100167069	0	7
GOLGA2P5	chr12	-	100166633	100167335	0	5
GOLGA2P5	chr12	-	100167141	100167335	0	14
AC010203.1	chr12	-	100198972	100199552	0	7
DRAM1	chr12	+	101877920	101890099	0	1
DRAM1	chr12	+	101914232	101921215	0	1
CHST11	chr12	+	104598890	104598916	0	26
ACACB	chr12	+	109206856	109212835	0	3
MAPKAPK5-AS1	chr12	-	111840003	111841326	0	5
MAPKAPK5	chr12	+	111867669	111871084	0	10
HECTD4	chr12	-	112176699	112178930	0	42
HECTD4	chr12	-	112254189	112256319	0	23
FBXW8	chr12	+	116918726	116928022	0	20
FBXW8	chr12	+	116945528	116964696	0	15
VSIG10	chr12	-	118126670	118135638	0	2
PITPNM2	chr12	-	123012734	123034512	0	3
ZNF664	chr12	+	123988138	124004877	0	7
ZNF664	chr12	+	124003540	124004553	0	6
FBRSL1	chr12	+	132570540	132571067	0	14
PGAM5	chr12	+	132717798	132717989	0	21
GOLGA3	chr12	-	132813419	132816659	0	74
ZNF26	chr12	+	132987768	133007041	0	16
ZMYM5	chr13	-	19835689	19838699	0	10
ZMYM5	chr13	-	19852190	19863449	0	9
MIPEPP3	chr13	+	21298362	21301418	0	8
MIPEPP3	chr13	+	21301618	21302054	0	1
USP12	chr13	-	27069384	27075190	0	23
KATNAL1	chr13	-	30241086	30280062	0	9
LINC00426	chr13	-	30357392	30357745	0	7
LINC00426	chr13	-	30374093	30374651	0	5
N4BP2L1	chr13	-	32404397	32407644	0	7
N4BP2L2	chr13	-	32537027	32538682	0	160
UFM1	chr13	+	38359333	38360040	0	17
NHLRC3	chr13	+	39039711	39047039	0	7
LINC00598	chr13	-	40097967	40116981	0	1
LINC00598	chr13	-	40119525	40127460	0	1
LINC00598	chr13	-	40121758	40127332	0	1
LINC00598	chr13	-	40295710	40297100	0	1
LINC00598	chr13	-	40307135	40308973	0	1
LINC00598	chr13	-	40309389	40350108	0	1
LINC00598	chr13	-	40337410	40343956	0	1
LINC00598	chr13	-	40350302	40356549	0	1
LINC00598	chr13	-	40474095	40481186	0	1
LINC00598	chr13	-	40481020	40481186	0	1
LINC00598	chr13	-	40481023	40481186	0	3
TPTE2P5	chr13	-	40826594	40908158	0	2
TPTE2P5	chr13	-	40854749	40854852	0	7
TPTE2P5	chr13	-	40875468	40880559	0	2
TPTE2P5	chr13	-	40908212	40912513	0	2
AKAP11	chr13	+	42308609	42313893	0	150
CCDC122	chr13	-	43860070	43869330	0	2
ZC3H13	chr13	-	46045516	46052403	0	14
AL138962.1	chr13	-	47825427	47825815	0	1
AL138962.1	chr13	-	47825989	47826138	0	1
AL138962.1	chr13	-	47826290	47827533	0	1
CDADC1	chr13	+	49259523	49261177	0	4
INTS6-AS1	chr13	+	51453418	51454149	0	1
ALG11	chr13	+	52017685	52018912	0	7
TDRD3	chr13	+	60547491	60567524	0	11
LINC00355	chr13	-	63990200	64075241	0	4
LINC00355	chr13	-	64002409	64034346	0	2
LINC00355	chr13	-	64002409	64075241	0	6
LINC00355	chr13	-	64003465	64075241	0	6
LINC00355	chr13	-	64003468	64075241	0	12
PCDH9	chr13	-	67225187	67225404	0	8
BORA	chr13	+	72729093	72737961	0	7
MYCBP2	chr13	-	77225554	77243058	0	159
RBM26	chr13	-	79314993	79318820	0	36
TGDS	chr13	-	94581633	94583093	0	6
LINC01232	chr13	-	99494065	99496134	0	1
LINC01232	chr13	-	99494065	99496697	0	1
CLYBL	chr13	+	99850248	99858860	0	4
TMTC4	chr13	-	100642311	100662963	0	5
TPP2	chr13	+	102664936	102674282	0	39
ATP11A	chr13	+	112875941	112881812	0	4
ATP11A	chr13	+	112875941	112881875	0	4
ATP11A	chr13	+	112878303	112881815	0	3
TFDP1	chr13	+	113637884	113640119	0	6
CDC16	chr13	+	114259398	114262878	0	28
UPF3A	chr13	+	114286629	114291600	0	4
NDRG2	chr14	-	21018400	21018762	0	1
PPP1R3E	chr14	-	23299508	23300757	0	2
DHRS4-AS1	chr14	-	23941158	23943012	0	1
DHRS4-AS1	chr14	-	23941158	23954124	0	1
DHRS4-AS1	chr14	-	23965981	23966641	0	1
DHRS4L2	chr14	+	23995133	24001032	0	1
NOP9	chr14	+	24300857	24301569	0	8
HECTD1	chr14	-	31157303	31162592	0	36
SRP54-AS1	chr14	-	34972064	34982429	0	3
RALGAPA1	chr14	-	35690003	35715706	0	33
KLHDC1	chr14	+	49743805	49745845	0	5
LINC01588	chr14	-	50039469	50052773	0	32
CDKL1	chr14	-	50359149	50363844	0	14
AL365295.1	chr14	+	53169777	53170433	0	1
AL365295.1	chr14	+	53170501	53189868	0	1
AL365295.1	chr14	+	53188153	53189868	0	1
AL365295.1	chr14	+	53189936	53201429	0	3
AL365295.1	chr14	+	53189936	53201432	0	1
AL365295.1	chr14	+	53272910	53272938	0	1
AL365295.1	chr14	+	53313790	53318030	0	1
AL365295.1	chr14	+	53369501	53371779	0	1
AL365295.1	chr14	+	53530138	53542749	0	1
SAMD4A	chr14	+	54567310	54567495	0	14
MAPK1IP1L	chr14	+	55061173	55061679	0	11
FBXO34	chr14	+	55332945	55350380	0	1
TMEM260	chr14	+	56634952	56635121	0	14
TMEM260	chr14	+	56635276	56636507	0	19
WDR89	chr14	-	63625033	63641803	0	30
ESR2	chr14	-	64235150	64235296	0	6
TEX21P	chr14	-	64346428	64353952	0	5
TEX21P	chr14	-	64346428	64354720	0	3
TEX21P	chr14	-	64361251	64382941	0	2
ZBTB25	chr14	-	64490540	64495242	0	17
ZBTB25	chr14	-	64490540	64502900	0	8
ZBTB25	chr14	-	64503127	64503660	0	5
GPHN	chr14	+	66813489	66824473	0	2
EXD2	chr14	+	69230598	69236045	0	2
PCNX1	chr14	+	71047984	71048989	0	27
ENTPD5	chr14	-	73974985	73976323	0	3
ABCD4	chr14	-	74295974	74296332	0	6
POMT2	chr14	-	77299561	77302834	0	2
ADCK1	chr14	+	77822518	77856315	0	4
LINC02328	chr14	+	85934861	85949026	0	2
LINC02328	chr14	+	85934861	85978969	0	4
LINC02328	chr14	+	85934861	86070862	0	4
LINC02328	chr14	+	85979100	85982576	0	2
LINC02328	chr14	+	85979100	86028368	0	1
LINC02328	chr14	+	85982708	85983943	0	2
LINC02328	chr14	+	85984022	85985863	0	1
LINC02328	chr14	+	85984022	85995463	0	2
LINC02328	chr14	+	85984022	86000860	0	1
LINC02328	chr14	+	85984022	86006925	0	2
LINC02328	chr14	+	85984022	86028368	0	1
LINC02328	chr14	+	85984022	86031135	0	1
LINC02328	chr14	+	85986195	85995463	0	1
LINC02328	chr14	+	86031230	86034114	0	1
LINC02328	chr14	+	86031230	86035206	0	1
LINC02328	chr14	+	86034207	86034298	0	2
LINC02328	chr14	+	86034388	86035206	0	2
LINC02328	chr14	+	86035276	86035713	0	1
LINC02328	chr14	+	86035815	86039265	0	1
LINC02328	chr14	+	86035815	86041725	0	7
LINC02328	chr14	+	86039437	86041725	0	1
LINC02328	chr14	+	86041833	86070862	0	1
LINC02328	chr14	+	86128116	86128714	0	1
LINC02328	chr14	+	86128116	86129495	0	3
GOLGA5	chr14	+	92809519	92811550	0	7
AL139020.1	chr14	+	95715707	95755244	0	10
AL139020.1	chr14	+	95725586	95755244	0	31
CDC42BPB	chr14	-	102940324	102944074	0	7
GPR132	chr14	-	105057280	105057887	0	9
IGHG3	chr14	-	105769986	105770292	0	34
AC246787.2	chr14	+	105896108	105896497	0	10
FAM30A	chr14	+	105921248	105922198	0	49
FAM30A	chr14	+	105921258	105921409	0	21
FAM30A	chr14	+	105924490	105924888	0	25
FAM30A	chr14	+	105925069	105925223	0	62
HERC2P3	chr15	-	20439321	20439383	0	9
HERC2P2	chr15	+	22566362	22569148	0	15
SNHG14	chr15	+	25059718	25061305	0	10
SNHG14	chr15	+	25099278	25100778	0	10
SNHG14	chr15	+	25100890	25103858	0	8
SNHG14	chr15	+	25117515	25118270	0	8
HERC2P9	chr15	+	28651555	28654273	0	31
FAN1	chr15	+	30908258	30913857	0	12
AC135983.2	chr15	-	32522567	32523028	0	26
LPCAT4	chr15	-	34360209	34360753	0	2
GOLGA8A	chr15	-	34428704	34435382	0	14
C15orf41	chr15	+	36579961	36645222	0	6
MGA	chr15	+	41736698	41739905	0	39
STARD9	chr15	+	42634972	42638025	0	7
STARD9	chr15	+	42669337	42673870	0	5
STARD9	chr15	+	42681612	42681752	0	10
ZSCAN29	chr15	-	43370345	43370557	0	9
CATSPER2	chr15	-	43635416	43636040	0	18
CATSPER2	chr15	-	43640496	43643384	0	8
CATSPER2	chr15	-	43648063	43649726	0	3
CATSPER2	chr15	-	43648066	43664417	0	3
CATSPER2	chr15	-	43649900	43664417	0	8
CATSPER2	chr15	-	43649900	43668027	0	5
ELL3	chr15	-	43775923	43776508	0	20
PATL2	chr15	-	44676565	44710095	0	59
PATL2	chr15	-	44710214	44710870	0	71
PATL2	chr15	-	44710929	44711019	0	48
SPATA5L1	chr15	+	45405505	45407061	0	5
MYEF2	chr15	-	48159804	48162676	0	6
PIGB	chr15	+	55341802	55354797	0	14
LINC00926	chr15	+	57300924	57302901	0	71
LINC00926	chr15	+	57300924	57306746	0	33
LINC00926	chr15	+	57300924	57307541	0	132
LINC00926	chr15	+	57303013	57303099	0	72
POLR2M	chr15	+	57712188	57732161	0	1
RORA-AS1	chr15	+	60510533	60514257	0	3
RORA-AS1	chr15	+	60528727	60529885	0	5
HERC1	chr15	-	63662021	63663004	0	101
PEAK1	chr15	-	77252526	77254872	0	14
PEAK1	chr15	-	77252526	77255320	0	12
PEAK1	chr15	-	77254928	77255320	0	11
PEAK1	chr15	-	77255423	77283882	0	14
PEAK1	chr15	-	77365225	77388566	0	13
TBC1D2B	chr15	-	78034739	78044899	0	5
UBE2Q2P2	chr15	+	82355374	82382207	0	3
UBE2Q2P2	chr15	+	82419465	82419979	0	6
WHAMM	chr15	+	82810709	82813102	0	14
WHAMM	chr15	+	82813259	82816691	0	14
WHAMM	chr15	+	82819488	82821710	0	15
WHAMM	chr15	+	82821839	82823099	0	22
SCAND2P	chr15	+	84640500	84641154	0	5
ZNF592	chr15	+	84764815	84782656	0	9
ADAMTS7P4	chr15	-	85274361	85277510	0	1
ADAMTS7P4	chr15	-	85277151	85277510	0	1
ADAMTS7P4	chr15	-	85314984	85330077	0	7
ADAMTS7P4	chr15	-	85329976	85330077	0	1
DET1	chr15	-	88530976	88531370	0	4
AP3S2	chr15	-	89861097	89871474	0	5
GDPGP1	chr15	+	90235254	90236062	0	2
UNC45A	chr15	+	90945063	90946683	0	9
VPS33B	chr15	-	91007964	91009784	0	7
LINS1	chr15	-	100565265	100566772	0	7
TARSL2	chr15	-	101712001	101721125	0	7
WASH3P	chr15	+	101966223	101972900	0	6
Z84723.1	chr16	-	29932	34846	0	11
Z84723.1	chr16	-	33607	34846	0	6
IL9RP3	chr16	-	34965	35538	0	3
IL9RP3	chr16	-	34965	36373	0	1
IL9RP3	chr16	-	35708	35831	0	1
IL9RP3	chr16	-	36625	38209	0	2
RAB11FIP3	chr16	+	494888	494970	0	4
RAB11FIP3	chr16	+	503097	503263	0	4
RAB11FIP3	chr16	+	503350	505523	0	5
CAPN15	chr16	+	549838	550039	0	2
CRAMP1	chr16	+	1612657	1614638	0	7
ERVK13-1	chr16	-	2663407	2671344	0	6
ERVK13-1	chr16	-	2672859	2673282	0	17
TIGD7	chr16	-	3300627	3303758	0	1
METTL22	chr16	+	8639162	8639362	0	4
AC022167.2	chr16	+	8849993	8855033	0	2
AC022167.2	chr16	+	8853636	8855033	0	3
AC022167.2	chr16	+	8855217	8858296	0	2
DEXI	chr16	-	10941449	10941568	0	7
SNN	chr16	+	11668540	11670616	0	3
SNN	chr16	+	11670707	11675974	0	5
SNN	chr16	+	11673685	11675974	0	3
PKD1P6	chr16	-	15135201	15135279	0	5
NOMO2	chr16	-	18431948	18515882	0	4
ACSM3	chr16	+	20674822	20678545	0	3
ACSM3	chr16	+	20674822	20679163	0	3
ERI2	chr16	-	20862643	20896307	0	2
RRN3P1	chr16	-	21818761	21819108	0	22
SMG1P4	chr16	-	21881951	21882064	0	1
UBFD1	chr16	+	23559868	23562205	0	6
KDM8	chr16	+	27210621	27214875	0	3
IL4R	chr16	+	27358994	27362251	0	43
KIAA0556	chr16	+	27553633	27573900	0	5
EIF3C	chr16	+	28715434	28718645	0	5
SPNS1	chr16	+	28978044	28978945	0	7
RRN3P2	chr16	+	29086275	29086537	0	14
RRN3P2	chr16	+	29087212	29087333	0	12
SMG1P5	chr16	-	30301067	30301221	0	42
ADCY7	chr16	+	50274198	50287911	0	35
CHD9	chr16	+	53304625	53306233	0	50
RPGRIP1L	chr16	-	53658464	53664869	0	4
AC009061.2	chr16	+	67484328	67492024	0	8
GFOD2	chr16	-	67685802	67692088	0	2
RANBP10	chr16	-	67735042	67735635	0	8
RANBP10	chr16	-	67738035	67744144	0	7
RANBP10	chr16	-	67770733	67772033	0	7
PSKH1	chr16	+	67909706	67923412	0	1
DPEP2	chr16	-	67987760	67989322	0	7
PRMT7	chr16	+	68356215	68356700	0	6
PDXDC2P-NPIPB14P	chr16	-	69990683	69992910	0	12
SMG1P7	chr16	-	70222480	70226769	0	3
SMG1P7	chr16	-	70226973	70227117	0	3
SMG1P7	chr16	-	70227260	70229737	0	4
SMG1P7	chr16	-	70231132	70231436	0	5
SMG1P7	chr16	-	70231158	70231326	0	9
SMG1P7	chr16	-	70235158	70241035	0	3
SMG1P7	chr16	-	70235443	70241035	0	20
SMG1P7	chr16	-	70241156	70243626	0	5
SMG1P7	chr16	-	70241260	70243626	0	22
CMTR2	chr16	-	71288937	71289085	0	4
ZNF23	chr16	-	71453350	71456763	0	4
LINC01572	chr16	-	72291413	72308055	0	9
LINC01572	chr16	-	72308188	72349045	0	6
LINC01572	chr16	-	72368722	72391070	0	21
LINC01572	chr16	-	72373915	72391070	0	6
LINC01572	chr16	-	72391215	72427389	0	16
LINC01572	chr16	-	72427457	72523331	0	6
LINC01572	chr16	-	72555326	72570450	0	15
MLKL	chr16	-	74675764	74676362	0	3
WWOX	chr16	+	78164289	78260007	0	8
WWOX	chr16	+	78260164	78386859	0	7
WWOX	chr16	+	78750456	78750648	0	12
WWOX	chr16	+	78750456	78756939	0	24
AC099524.1	chr16	+	81755966	81760350	0	6
AC009119.1	chr16	-	83790204	83805622	0	1
AC009119.1	chr16	-	83790315	83803434	0	1
AC009119.1	chr16	-	83790315	83805622	0	2
AC009119.1	chr16	-	83803715	83804507	0	4
AC009119.1	chr16	-	83803715	83805622	0	1
GSE1	chr16	+	85556363	85633913	0	10
SPG7	chr16	+	89532636	89540943	0	50
SPG7	chr16	+	89542279	89544647	0	16
FAM157C	chr16	+	90111485	90116287	0	2
FAM157C	chr16	+	90158588	90158809	0	1
FAM157C	chr16	+	90162654	90163763	0	1
LINC02193	chr16	+	90216519	90216578	0	1
SMYD4	chr17	-	1804715	1827860	0	5
SMG6	chr17	-	2300664	2303013	0	17
SGSM2	chr17	+	2372786	2372952	0	9
AC087500.1	chr17	+	5211508	5214049	0	2
AC087500.1	chr17	+	5235202	5247773	0	2
ALOX12-AS1	chr17	-	6997081	7002483	0	2
KDM6B	chr17	+	7843798	7844900	0	6
CHD3	chr17	+	7887843	7889663	0	32
PIGL	chr17	+	16234070	16284020	0	17
PIGL	chr17	+	16284138	16299887	0	32
PIGL	chr17	+	16347717	16348691	0	30
TNFRSF13B	chr17	-	16934831	16938064	0	2
TNFRSF13B	chr17	-	16938161	16939655	0	3
RAI1	chr17	+	17752506	17792163	0	2
RAI1	chr17	+	17792300	17792932	0	2
CCDC144B	chr17	-	18554266	18577935	0	2
CCDC144B	chr17	-	18574084	18577939	0	2
GRAPL	chr17	+	19138588	19153907	0	1
GRAPL	chr17	+	19144170	19158324	0	1
EPN2	chr17	+	19274318	19281954	0	2
DHRS7B	chr17	+	21183810	21188710	0	1
DHRS7B	chr17	+	21188855	21190947	0	2
DHRS7B	chr17	+	21191341	21192768	0	1
TMEM199	chr17	+	28357881	28359314	0	6
MYO18A	chr17	-	29133924	29137015	0	22
AC068025.2	chr17	+	29391024	29398227	0	1
AC068025.2	chr17	+	29391024	29398252	0	1
AC068025.2	chr17	+	29398348	29403725	0	1
EFCAB5	chr17	+	29969367	29987173	0	3
AC005562.1	chr17	+	30601012	30607551	0	9
AC005562.1	chr17	+	30631979	30633097	0	14
SUZ12P1	chr17	+	30732123	30734898	0	21
AC138207.8	chr17	+	31008803	31021048	0	3
AC138207.8	chr17	+	31024426	31031559	0	2
AC138207.8	chr17	+	31032506	31033923	0	6
UTP6	chr17	-	31878327	31880572	0	27
CDK5R1	chr17	+	32488540	32489560	0	4
CDK5R1	chr17	+	32488540	32489577	0	1
SLFN12L	chr17	-	35515321	35522278	0	4
TBC1D3B	chr17	-	36167958	36168066	0	1
GGNBP2	chr17	+	36578192	36579244	0	44
BRCA1	chr17	-	43082572	43090943	0	3
NBR2	chr17	+	43125770	43138656	0	2
NBR2	chr17	+	43133137	43138656	0	2
NBR2	chr17	+	43138922	43140164	0	1
NBR2	chr17	+	43140283	43153601	0	1
BRCA1	chr17	-	43148783	43159125	0	2
BRCA1	chr17	-	43148783	43162629	0	2
BRCA1	chr17	-	43148783	43166979	0	2
LINC00910	chr17	-	43378885	43379122	0	1
LINC00910	chr17	-	43379262	43381282	0	1
LINC00910	chr17	-	43381660	43388504	0	3
LSM12	chr17	-	44053558	44063800	0	2
DCAKD	chr17	-	45030179	45033934	0	5
ACBD4	chr17	+	45136776	45137367	0	10
AC138150.1	chr17	-	45150919	45161256	0	1
AC138150.1	chr17	-	45153858	45156274	0	1
LRRC37A4P	chr17	-	45515525	45517177	0	448
LRRC37A4P	chr17	-	45515525	45517860	0	23
LRRC37A4P	chr17	-	45517282	45517860	0	52
ARL17A	chr17	-	46517233	46528755	0	3
ARL17A	chr17	-	46517233	46557364	0	2
ARL17A	chr17	-	46520440	46520475	0	1
AC068152.1	chr17	-	47056753	47099834	0	17
EFCAB13	chr17	+	47361521	47374471	0	33
EFCAB13	chr17	+	47377903	47391436	0	11
EFCAB13	chr17	+	47404633	47407529	0	60
AC018521.5	chr17	-	47891581	47893904	0	1
SP2	chr17	+	47918310	47922961	0	2
MYCBPAP	chr17	+	50519787	50520592	0	1
SPAG9	chr17	-	51056482	51067931	0	31
SPAG9	chr17	-	51068012	51079583	0	18
MBTD1	chr17	-	51201696	51202700	0	28
MBTD1	chr17	-	51219044	51220323	0	17
MBTD1	chr17	-	51259206	51260119	0	17
DGKE	chr17	+	56856665	56858593	0	4
TSPOAP1-AS1	chr17	+	58347788	58351734	0	4
PTRH2	chr17	-	59674821	59707370	0	2
BRIP1	chr17	-	61716063	61717319	0	1
METTL2A	chr17	+	62447766	62448576	0	6
TANC2	chr17	+	63049787	63073942	0	4
CEP112	chr17	-	66030023	66043095	0	6
CEP112	chr17	-	66096331	66096584	0	6
LINC00674	chr17	+	68101959	68102942	0	27
LINC00674	chr17	+	68101959	68114421	0	16
AMZ2	chr17	+	68251387	68254403	0	10
COG1	chr17	+	73203793	73206153	0	5
NUP85	chr17	+	75226157	75228165	0	16
MYO15B	chr17	+	75590243	75590625	0	16
MYO15B	chr17	+	75591712	75592237	0	22
MYO15B	chr17	+	75607216	75610165	0	16
TNRC6C	chr17	+	78075278	78079394	0	4
ENGASE	chr17	+	79083123	79083760	0	4
ENGASE	chr17	+	79087365	79087750	0	10
CCDC57	chr17	-	82198422	82201671	0	3
CCDC57	chr17	-	82201952	82206280	0	3
TBCD	chr17	+	82781721	82783460	0	7
LPIN2	chr18	-	2927811	2929064	0	16
LINC00667	chr18	+	5239049	5240007	0	2
LINC00667	chr18	+	5239049	5240647	0	4
NDUFV2-AS1	chr18	-	9121456	9122795	0	1
NDUFV2-AS1	chr18	-	9121456	9133390	0	1
NDUFV2-AS1	chr18	-	9133510	9135545	0	1
TUBB6	chr18	+	12311053	12335594	0	1
CEP192	chr18	+	13030608	13048858	0	26
LDLRAD4	chr18	+	13465111	13621116	0	10
LDLRAD4	chr18	+	13473174	13484036	0	9
LDLRAD4	chr18	+	13484119	13484959	0	7
ZNF519	chr18	-	14090757	14101139	0	2
ZNF519	chr18	-	14097139	14101139	0	2
CABYR	chr18	+	24143413	24161515	0	1
ZNF397	chr18	+	35243474	35245261	0	15
AC012254.1	chr18	-	47077453	47079627	0	2
AC012254.1	chr18	-	47079790	47091173	0	1
AC027097.2	chr18	+	57642052	57695944	0	3
AC027097.2	chr18	+	57642052	57735150	0	8
AC027097.2	chr18	+	57642052	57737761	0	4
AC027097.2	chr18	+	57732023	57735150	0	5
ZNF532	chr18	+	58939621	58953517	0	12
NETO1	chr18	-	72794283	72794362	0	5
ZNF516	chr18	-	76443211	76491446	0	12
ZNF516	chr18	-	76443211	76495143	0	5
ABCA7	chr19	+	1049005	1049317	0	9
STK11	chr19	+	1221846	1221948	0	18
MIDN	chr19	+	1254478	1254904	0	7
DOT1L	chr19	+	2194549	2199883	0	7
MATK	chr19	-	3779451	3779541	0	5
ARRDC5	chr19	-	4891573	4897961	0	1
TIMM44	chr19	-	7932932	7933115	0	5
ZNF559-ZNF177	chr19	+	9352004	9364861	0	1
ZNF559-ZNF177	chr19	+	9354478	9355656	0	1
ZNF559-ZNF177	chr19	+	9355721	9364861	0	1
ZNF559-ZNF177	chr19	+	9370080	9371609	0	1
ZNF266	chr19	-	9419289	9420064	0	29
CCDC159	chr19	+	11346624	11349653	0	6
ZNF439	chr19	+	11848930	11866204	0	29
ZNF44	chr19	-	12250368	12274972	0	9
ZNF44	chr19	-	12250368	12294691	0	41
IER2	chr19	+	13150693	13152943	0	1
CC2D1A	chr19	+	13919939	13920556	0	4
LINC01841	chr19	-	14307697	14320239	0	1
LINC01841	chr19	-	14325431	14369942	0	1
LINC01841	chr19	-	14347409	14369942	0	10
AC010618.3	chr19	-	17492392	17511342	0	1
IL12RB1	chr19	-	18076327	18080831	0	8
IL12RB1	chr19	-	18090766	18098754	0	13
MAST3	chr19	+	18121922	18122106	0	42
MAST3	chr19	+	18122127	18122672	0	39
MAU2	chr19	+	19347370	19348888	0	10
AC011477.1	chr19	+	19786691	19789679	0	3
ZNF682	chr19	-	20024376	20027074	0	4
ZNF682	chr19	-	20027137	20027230	0	3
ZNF682	chr19	-	20036799	20039342	0	5
ZNF90	chr19	+	20105316	20114696	0	2
AC011447.3	chr19	-	20217316	20238287	0	1
AC011447.3	chr19	-	20228483	20231207	0	1
ZNF85	chr19	+	20923403	20948743	0	2
ZNF85	chr19	+	20935047	20944251	0	2
ZNF431	chr19	+	21166461	21167567	0	27
AC123912.1	chr19	-	21555666	21569103	0	2
ZNF724	chr19	-	23239845	23250239	0	2
ZNF726	chr19	+	23932558	23936778	0	6
LINC00662	chr19	-	27730707	27732795	0	3
LINC00662	chr19	-	27752371	27764029	0	2
LINC00662	chr19	-	27774252	27774637	0	2
AC006504.5	chr19	+	27793609	27805604	0	3
C19orf12	chr19	-	29708423	29712778	0	2
DPY19L3	chr19	+	32437339	32438942	0	16
DPY19L3	chr19	+	32437339	32439116	0	11
DPY19L3	chr19	+	32439010	32439111	0	7
GPATCH1	chr19	+	33094269	33096206	0	5
IGFLR1	chr19	-	35740088	35741023	0	15
LINC00665	chr19	-	36327170	36330252	0	4
ZNF566	chr19	-	36450001	36473331	0	5
ZNF790-AS1	chr19	+	36801933	36827649	0	7
ZNF793	chr19	+	37520312	37520530	0	4
ZNF793	chr19	+	37520599	37522531	0	3
ZNF571-AS1	chr19	+	37569996	37575511	0	3
ZFP30	chr19	-	37654879	37655419	0	14
SAMD4B	chr19	+	39355150	39356688	0	5
MAP3K10	chr19	+	40205296	40205487	0	6
MAP3K10	chr19	+	40205296	40205539	0	3
SERTAD3	chr19	-	40442086	40442488	0	1
LINC01480	chr19	+	41535783	41536542	0	9
CEACAM21	chr19	+	41551302	41564681	0	3
AC243960.1	chr19	+	41551494	41553705	0	21
CEACAM21	chr19	+	41556085	41560247	0	3
CEACAM21	chr19	+	41556085	41564681	0	22
CEACAM21	chr19	+	41564522	41564681	0	3
IRGQ	chr19	-	43595340	43596001	0	3
SMG9	chr19	-	43740218	43747441	0	7
ZNF283	chr19	+	43827981	43828201	0	7
ZNF283	chr19	+	43828281	43830099	0	4
ZNF283	chr19	+	43830217	43831317	0	6
ZNF45	chr19	-	43925458	43929917	0	9
ZNF45	chr19	-	43925458	43931246	0	6
ZNF45	chr19	-	43934727	43934923	0	6
ZNF235	chr19	-	44289196	44298819	0	13
FBXO46	chr19	-	45713573	45717264	0	2
FBXO46	chr19	-	45723885	45730848	0	2
PLA2G4C	chr19	-	48063953	48067790	0	1
PLA2G4C	chr19	-	48064912	48064995	0	1
PLA2G4C	chr19	-	48064912	48067790	0	1
PLA2G4C	chr19	-	48067886	48074733	0	1
TMEM143	chr19	-	48343162	48343252	0	5
SLC6A16	chr19	-	49294553	49310039	0	3
SLC6A16	chr19	-	49294553	49310352	0	1
SLC6A16	chr19	-	49310510	49310999	0	1
SLC6A16	chr19	-	49311411	49312512	0	3
AC011450.1	chr19	-	49332320	49335526	0	6
ZNF528-AS1	chr19	-	52389303	52395597	0	4
ZNF528-AS1	chr19	-	52389303	52397461	0	1
ZNF528-AS1	chr19	-	52395750	52397461	0	2
ZNF83	chr19	-	52613676	52613760	0	38
ZNF611	chr19	-	52707542	52714014	0	15
ZNF600	chr19	-	52767772	52774574	0	39
ZNF600	chr19	-	52774701	52778825	0	19
ZNF600	chr19	-	52778907	52780580	0	9
ZNF600	chr19	-	52780924	52781316	0	7
ZNF320	chr19	-	52881983	52883639	0	7
ZNF320	chr19	-	52891346	52897519	0	4
AC092070.2	chr19	+	53204142	53204951	0	14
AC092070.2	chr19	+	53205080	53210980	0	20
AC092070.2	chr19	+	53210841	53210980	0	8
ZNF765	chr19	+	53402837	53407697	0	1
ZNF765	chr19	+	53426215	53426864	0	1
ZNF765	chr19	+	53426215	53426868	0	1
TPM3P9	chr19	+	53432028	53439827	0	1
ZNF761	chr19	+	53432028	53446226	0	4
TPM3P9	chr19	+	53433750	53439827	0	2
TPM3P9	chr19	+	53439933	53441795	0	5
LENG8-AS1	chr19	-	54445179	54445577	0	8
LENG8-AS1	chr19	-	54446031	54447194	0	3
ZNF580	chr19	+	55635115	55635542	0	1
ZNF580	chr19	+	55635712	55638096	0	1
ZNF580	chr19	+	55638168	55640125	0	1
ZNF581	chr19	+	55644026	55644552	0	3
ZNF471	chr19	+	56511214	56511516	0	1
ZNF470	chr19	+	56570371	56573910	0	5
ZNF470	chr19	+	56573984	56574393	0	2
ZNF304	chr19	+	57351697	57356029	0	2
ZNF304	chr19	+	57355784	57356029	0	3
ZNF749	chr19	+	57435667	57441884	0	2
ZNF773	chr19	+	57506593	57513021	0	1
ZNF776	chr19	+	57753379	57756871	0	8
ZNF776	chr19	+	57754796	57756871	0	10
ZNF586	chr19	+	57776669	57790273	0	11
ZNF552	chr19	-	57806283	57806388	0	1
AC010522.1	chr19	+	57819945	57839022	0	16
ZNF587	chr19	+	57861264	57861351	0	2
ZNF329	chr19	-	58129511	58150751	0	4
ZNF274	chr19	+	58210430	58211559	0	11
SLC27A5	chr19	-	58481187	58481414	0	1
SLC27A5	chr19	-	58482441	58483531	0	1
SLC27A5	chr19	-	58483646	58499122	0	1
SLC27A5	chr19	-	58488218	58488330	0	1
SLC27A5	chr19	-	58492640	58498493	0	1
MZF1	chr19	-	58569415	58569515	0	5
SDCBP2-AS1	chr20	+	1325529	1350338	0	2
SDCBP2-AS1	chr20	+	1325782	1359698	0	1
SDCBP2-AS1	chr20	+	1350481	1359698	0	4
SDCBP2-AS1	chr20	+	1374698	1375598	0	1
PTPRA	chr20	+	2988474	2999330	0	16
MRPS26	chr20	+	3046900	3047734	0	11
SLC23A2	chr20	-	4884823	4899554	0	12
SLC23A2	chr20	-	4970915	5001405	0	13
ESF1	chr20	-	13783183	13784879	0	12
KIZ	chr20	+	21136552	21141203	0	8
ABHD12	chr20	-	25317078	25323324	0	3
FRG1CP	chr20	-	28583110	28583869	0	18
FRG1CP	chr20	-	28583946	28586298	0	13
FRG1CP	chr20	-	28600461	28601656	0	19
FRG1CP	chr20	-	28601756	28602608	0	10
FRG1BP	chr20	+	30377425	30379584	0	21
FRG1BP	chr20	+	30377721	30379584	0	25
FRG1BP	chr20	+	30388578	30391196	0	41
CBFA2T2	chr20	+	33636708	33640343	0	9
EDEM2	chr20	-	35131783	35134104	0	14
EDEM2	chr20	-	35134155	35134737	0	19
FO393401.1	chr20	-	35476675	35477996	0	17
FO393401.1	chr20	-	35478038	35481132	0	1
FO393401.1	chr20	-	35478038	35490855	0	2
FO393401.1	chr20	-	35478050	35490855	0	1
FO393401.1	chr20	-	35479272	35490855	0	2
FO393401.1	chr20	-	35479335	35481132	0	1
FO393401.1	chr20	-	35479335	35490855	0	3
DLGAP4-AS1	chr20	-	36511032	36512484	0	1
RBL1	chr20	-	37061269	37061945	0	15
RBL1	chr20	-	37067121	37067985	0	15
RPRD1B	chr20	+	38048618	38057531	0	11
SNHG17	chr20	-	38421098	38422086	0	3
SNHG17	chr20	-	38421098	38422290	0	4
ACTR5	chr20	+	38748853	38750006	0	5
ACTR5	chr20	+	38756039	38761652	0	17
ACTR5	chr20	+	38765518	38766256	0	19
DNTTIP1	chr20	+	45802055	45803332	0	4
ZNF335	chr20	-	45967631	45967733	0	9
SLC35C2	chr20	-	46352185	46354881	0	10
LINC00494	chr20	+	48360150	48361534	0	1
LINC00494	chr20	+	48360150	48366473	0	1
LINC00494	chr20	+	48364088	48364888	0	2
LINC00494	chr20	+	48364088	48366473	0	4
LINC00494	chr20	+	48364088	48368079	0	1
ARFGEF2	chr20	+	48963898	48965874	0	29
SLC9A8	chr20	+	49849680	49855437	0	30
RBM38	chr20	+	57394325	57394356	0	32
ZBP1	chr20	-	57610367	57611891	0	9
VAPB	chr20	+	58439025	58439145	0	5
STX16-NPEPL1	chr20	+	58701158	58702922	0	4
STX16-NPEPL1	chr20	+	58712290	58712478	0	6
ZNF831	chr20	+	59146374	59190983	0	12
ZNF831	chr20	+	59164207	59190983	0	12
AL357033.3	chr20	-	62651526	62651809	0	12
RTEL1	chr20	+	63674051	63678144	0	4
UCKL1	chr20	-	63945914	63946160	0	9
CR381653.1	chr21	+	9360996	9361045	0	5
USP25	chr21	+	15818846	15824965	0	30
LINC01684	chr21	+	24438433	24441794	0	3
LINC01684	chr21	+	24438443	24441794	0	3
LINC01684	chr21	+	24441913	24443963	0	7
LINC01684	chr21	+	24444128	24485622	0	2
LINC01684	chr21	+	24488309	24504925	0	2
BACH1	chr21	+	29329693	29351633	0	25
LINC00649	chr21	+	33932476	33938224	0	1
SETD4	chr21	-	36043651	36043781	0	9
CBR3-AS1	chr21	-	36133074	36134212	0	1
C2CD2	chr21	-	41918227	41918847	0	3
SLC37A1	chr21	+	42513924	42518276	0	9
AP001628.1	chr21	-	42835674	42835859	0	1
LINC01678	chr21	-	44159354	44159463	0	10
ITGB2-AS1	chr21	+	44921351	44922912	0	4
ITGB2-AS1	chr21	+	44926623	44926867	0	4
ADA2	chr22	-	17203889	17207070	0	17
PEX26	chr22	+	18079256	18079873	0	13
HIRA	chr22	-	19407274	19408273	0	12
AC245060.4	chr22	+	22304114	22306789	0	70
DERL3	chr22	-	23838773	23838894	0	3
CABIN1	chr22	+	24050974	24056191	0	10
CABIN1	chr22	+	24156576	24164399	0	10
CRYBB2P1	chr22	+	25448284	25453315	0	11
CRYBB2P1	chr22	+	25453434	25455711	0	15
CRYBB2P1	chr22	+	25459515	25466058	0	3
MIATNB	chr22	+	26726794	26774155	0	12
Z93930.2	chr22	+	28800737	28844126	0	1
RNF215	chr22	-	30391802	30421660	0	1
RNF185	chr22	+	31160303	31176261	0	7
RNF185	chr22	+	31176417	31187046	0	9
SYN3	chr22	-	32869122	32931389	0	4
SYN3	chr22	-	32931481	32957989	0	4
SYN3	chr22	-	33006821	33058291	0	7
SYN3	chr22	-	33014925	33058291	0	3
APOL2	chr22	-	36233455	36236595	0	6
C1QTNF6	chr22	-	37185455	37190864	0	2
CBY1	chr22	+	38657143	38668016	0	1
CBY1	chr22	+	38657143	38670883	0	1
CBX7	chr22	-	39134575	39138635	0	5
XPNPEP3	chr22	+	40857245	40861617	0	6
TCF20	chr22	-	42215341	42270338	0	10
ARFGAP3	chr22	-	42829531	42831548	0	10
PPARA	chr22	+	46218401	46231791	0	7
TTC38	chr22	+	46285279	46286165	0	2
CELSR1	chr22	-	46363247	46363995	0	11
GRAMD4	chr22	+	46614056	46626750	0	6
C22orf34	chr22	-	49616329	49617069	0	1
C22orf34	chr22	-	49635118	49635242	0	1
C22orf34	chr22	-	49657085	49657404	0	7
TRABD	chr22	+	50197588	50197826	0	14
SELENOO	chr22	+	50205024	50206316	0	15
SELENOO	chr22	+	50206462	50208535	0	6
TUBGCP6	chr22	-	50222554	50224140	0	17
LMF2	chr22	-	50505317	50505402	0	12
NCAPH2	chr22	+	50518052	50518127	0	9
TCEANC	chrX	+	13655373	13659651	0	8
TCEANC	chrX	+	13659768	13660865	0	4
TCEANC	chrX	+	13661122	13662500	0	4
TCEANC	chrX	+	13668035	13668235	0	3
CA5BP1	chrX	+	15675778	15681000	0	5
CA5BP1	chrX	+	15688858	15697239	0	4
CA5B	chrX	+	15693058	15721496	0	17
CA5B	chrX	+	15721592	15749970	0	12
ZRSR2	chrX	+	15791013	15799882	0	21
ZRSR2	chrX	+	15796250	15799871	0	17
PHKA2	chrX	-	18948826	18952493	0	11
BCLAF3	chrX	-	19955506	19965043	0	9
TAB3	chrX	-	30843049	30852777	0	6
USP9X	chrX	+	41151057	41152932	0	77
MIR222HG	chrX	-	45747155	45769785	0	12
SLC9A7	chrX	-	46631649	46643235	0	46
TFE3	chrX	-	49036774	49038009	0	11
AC233976.1	chrX	-	51357027	51392763	0	6
AC233976.1	chrX	-	51395082	51396095	0	5
MAGED1	chrX	+	51885055	51894268	0	4
MAGED1	chrX	+	51898193	51898580	0	6
KANTR	chrX	+	53099608	53131018	0	7
KANTR	chrX	+	53099608	53141847	0	13
KANTR	chrX	+	53131127	53141847	0	2
FAM120C	chrX	-	54081460	54085022	0	3
FAM120C	chrX	-	54085076	54085714	0	4
FAM120C	chrX	-	54135231	54135527	0	3
[truncated: 39 more rows]

## Sheet: tNBC_B
gene_name	chr	strand	start	end	ann	unique_reads
C1orf159	chr1	-	1082987	1083293	0	2
ACAP3	chr1	-	1297933	1298029	0	3
ATAD3B	chr1	+	1477350	1477750	0	21
TNFRSF14-AS1	chr1	-	2552319	2554100	0	5
TNFRSF14-AS1	chr1	-	2553972	2554100	0	3
NMNAT1	chr1	+	9947507	9972017	0	3
VPS13D	chr1	+	12335827	12341782	0	54
FBXO42	chr1	-	16315435	16316436	0	17
FBXO42	chr1	-	16316571	16352254	0	8
CROCCP3	chr1	-	16486661	16489684	0	6
CROCCP3	chr1	-	16491084	16499202	0	3
CROCCP2	chr1	-	16632371	16632606	0	8
CROCCP2	chr1	-	16635168	16643027	0	8
CROCC	chr1	+	16914137	16930285	0	7
OTUD3	chr1	+	19882720	19890384	0	3
OTUD3	chr1	+	19890533	19897539	0	3
NBPF3	chr1	+	21445219	21465734	0	2
KDM1A	chr1	+	23082366	23082449	0	15
CNR2	chr1	-	23875662	23879503	0	23
CLIC4	chr1	+	24776788	24776809	0	18
FGR	chr1	-	27614922	27615433	0	8
TMEM39B	chr1	+	32100562	32101071	0	3
SMIM12	chr1	-	34855982	34858812	0	2
THRAP3	chr1	+	36294241	36296582	0	46
THRAP3	chr1	+	36301084	36301555	0	85
ZC3H12A	chr1	+	37474629	37475461	0	32
FOXJ3	chr1	-	42278784	42311049	0	13
HECTD3	chr1	-	45009683	45010200	0	10
IPP	chr1	-	45714354	45716894	0	6
TMEM59	chr1	-	54040840	54041723	0	77
LINC01358	chr1	+	59020623	59042171	0	1
LINC01358	chr1	+	59042230	59045444	0	1
LINC01358	chr1	+	59046299	59056644	0	1
LINC01358	chr1	+	59080399	59082220	0	1
DOCK7	chr1	-	62619989	62625258	0	3
EFCAB7	chr1	+	63551215	63551724	0	7
ZRANB2-AS2	chr1	+	71275636	71275946	0	1
CTBS	chr1	-	84564304	84565840	0	6
ZNHIT6	chr1	-	85673760	85673789	0	11
HS2ST1	chr1	+	87103589	87104466	0	10
KYAT3	chr1	-	88952954	88953062	0	9
GBP4	chr1	-	89183872	89185236	0	31
GBP5	chr1	-	89269574	89272451	0	25
GBP5	chr1	-	89270862	89272451	0	51
EVI5	chr1	-	92736627	92784835	0	9
CCDC18	chr1	+	93201988	93207106	0	9
AC093157.1	chr1	+	101026061	101083460	0	6
AC093157.1	chr1	+	101026061	101086851	0	8
AC093157.1	chr1	+	101077508	101080886	0	8
AC093157.1	chr1	+	101080613	101080886	0	22
AC093157.1	chr1	+	101080998	101083460	0	19
VAV3-AS1	chr1	+	107964504	107992726	0	12
VAV3-AS1	chr1	+	107964504	107994181	0	28
VAV3-AS1	chr1	+	107992762	107993504	0	4
AL390036.1	chr1	+	108040379	108041636	0	6
AL390036.1	chr1	+	108040379	108041709	0	8
AL390036.1	chr1	+	108041924	108042360	0	8
AL390036.1	chr1	+	108041924	108052310	0	1
AL390036.1	chr1	+	108041924	108066856	0	1
AL390036.1	chr1	+	108066484	108066856	0	1
AL390036.1	chr1	+	108066484	108071483	0	1
AL390036.1	chr1	+	108067036	108071483	0	4
PRPF38B	chr1	+	108695780	108696042	0	30
PRPF38B	chr1	+	108696337	108697946	0	14
PRPF38B	chr1	+	108698017	108698603	0	26
LAMTOR5-AS1	chr1	+	110347887	110351190	0	7
LAMTOR5-AS1	chr1	+	110351288	110355875	0	9
DRAM2	chr1	-	111119959	111120531	0	100
AL390195.1	chr1	-	111440770	111441137	0	1
PHTF1	chr1	-	113738799	113749505	0	12
ATP1A1-AS1	chr1	-	116406148	116418458	0	4
ATP1A1-AS1	chr1	-	116406264	116418458	0	1
ATP1A1-AS1	chr1	-	116410157	116417659	0	1
ATP1A1-AS1	chr1	-	116413913	116418458	0	2
NBPF8	chr1	+	120436390	120436487	0	18
AC241952.1	chr1	-	120505962	120511665	0	29
AC241952.1	chr1	-	120519821	120520233	0	5
AC241952.1	chr1	-	120550276	120557018	0	6
NBPF26	chr1	+	120826457	120827053	0	23
AC246785.3	chr1	-	144418367	144419136	0	1
NBPF15	chr1	-	144440295	144442669	0	22
NBPF15	chr1	-	144456805	144458846	0	11
SRGAP2B	chr1	-	144955601	144960337	0	14
SRGAP2B	chr1	-	144960398	144995007	0	20
PRKAB2	chr1	-	147159642	147160348	0	6
FMO5	chr1	-	147225061	147225286	0	6
CHD1L	chr1	+	147268878	147272170	0	31
GPR89B	chr1	+	147928578	147932595	0	5
NBPF11	chr1	-	148136037	148137710	0	7
LINC01138	chr1	-	148428912	148433523	0	2
LINC01138	chr1	-	148428912	148435145	0	2
LINC01138	chr1	-	148435232	148459601	0	7
LINC01138	chr1	-	148436564	148459601	0	2
NBPF9	chr1	-	149098706	149100740	0	13
AC245297.3	chr1	+	149176250	149221506	0	1
LINC00869	chr1	+	149607554	149643138	0	1
LINC00869	chr1	+	149636716	149646598	0	1
LINC00869	chr1	+	149646785	149647380	0	2
LINC00869	chr1	+	149661089	149664520	0	3
LINC00869	chr1	+	149661089	149665081	0	1
LINC00869	chr1	+	149665133	149665804	0	3
LINC00869	chr1	+	149666124	149669188	0	1
LINC00869	chr1	+	149668407	149669188	0	2
BOLA1	chr1	+	149899672	149900127	0	1
VPS45	chr1	+	150093648	150098849	0	11
TNFAIP8L2	chr1	+	151156722	151158642	0	3
TNFAIP8L2	chr1	+	151156722	151158692	0	5
ATP8B2	chr1	+	154344039	154344121	0	5
TTC24	chr1	+	156583450	156583799	0	17
POGK	chr1	+	166841088	166848937	0	12
DCAF6	chr1	+	168004793	168043024	0	10
BLZF1	chr1	+	169376979	169377137	0	7
PRRC2C	chr1	+	171591204	171591586	0	62
TEX35	chr1	+	178542885	178547093	0	20
ABL2	chr1	-	179115030	179118586	0	6
TOR1AIP2	chr1	-	179852811	179856057	0	21
TOR1AIP2	chr1	-	179856170	179865435	0	9
EDEM3	chr1	-	184710550	184711722	0	8
FAM129A	chr1	-	184803692	184808073	0	3
PPP1R12B	chr1	+	202430794	202431479	0	5
TMEM183A	chr1	+	203008810	203014891	0	20
CHIT1	chr1	-	203214563	203217738	0	1
CHIT1	chr1	-	203225870	203227194	0	2
CHIT1	chr1	-	203227283	203228532	0	1
CHIT1	chr1	-	203240658	203252700	0	2
CHIT1	chr1	-	203240658	203271180	0	2
AL512306.3	chr1	+	204603151	204608050	0	7
AL512306.3	chr1	+	204608223	204612628	0	1
AL512306.3	chr1	+	204608223	204614264	0	1
AL512306.3	chr1	+	204608223	204615164	0	1
AL512306.3	chr1	+	204608223	204615186	0	7
AL512306.3	chr1	+	204614379	204615186	0	2
LINC00467	chr1	+	211395001	211396766	0	5
LPGAT1	chr1	-	211829323	211830182	0	16
TMEM206	chr1	-	212410521	212414844	0	10
FLVCR1	chr1	+	212859190	212872677	0	5
FLVCR1	chr1	+	212863869	212870053	0	3
FLVCR1	chr1	+	212870168	212872677	0	19
TAF1A	chr1	-	222564125	222566473	0	10
BROX	chr1	+	222727257	222728758	0	11
FAM177B	chr1	+	222738021	222742536	0	22
GTF2IP20	chr1	-	223988154	223992465	0	6
AC138393.1	chr1	+	223993047	223995894	0	1
AL591895.1	chr1	-	225841187	225842706	0	2
OBSCN	chr1	+	228217288	228243182	0	5
OBSCN	chr1	+	228244571	228245238	0	6
OBSCN	chr1	+	228288324	228291897	0	4
OBSCN	chr1	+	228292161	228293352	0	6
OBSCN	chr1	+	228307531	228309098	0	5
OBSCN	chr1	+	228317751	228317894	0	13
ABCB10	chr1	-	229540748	229542236	0	7
TTC13	chr1	-	230936264	230939385	0	27
EGLN1	chr1	-	231366475	231370561	0	9
PCNX2	chr1	-	233261321	233262957	0	11
TARBP1	chr1	-	234448576	234450427	0	32
GPR137B	chr1	+	236205250	236207132	0	3
ERO1B	chr1	-	236243495	236252049	0	10
ZBTB18	chr1	+	244053200	244053787	0	13
ZBTB18	chr1	+	244054475	244054587	0	57
DESI2	chr1	+	244681932	244686596	0	5
DESI2	chr1	+	244689342	244691883	0	10
SMYD3	chr1	-	245928033	245929511	0	4
SMYD3	chr1	-	245929552	245929869	0	4
SMYD3	chr1	-	246186942	246327200	0	4
SMYD3	chr1	-	246292372	246292430	0	4
AL390728.4	chr1	-	247191014	247199359	0	183
AL390728.4	chr1	-	247197247	247199359	0	68
RNASEH1	chr2	-	3548720	3549057	0	6
ADAM17	chr2	-	9521321	9523248	0	18
ADAM17	chr2	-	9526264	9527785	0	21
MIR3681HG	chr2	+	11856496	11865849	0	1
MIR3681HG	chr2	+	11863693	11865849	0	1
MIR3681HG	chr2	+	11865763	11865849	0	5
MIR3681HG	chr2	+	11867277	11868173	0	1
MIR3681HG	chr2	+	11867277	11988257	0	8
MIR3681HG	chr2	+	11867277	12007746	0	9
MIR3681HG	chr2	+	11989358	12007746	0	11
MIR3681HG	chr2	+	12007843	12053365	0	1
MIR3681HG	chr2	+	12162266	12166737	0	1
MIR3681HG	chr2	+	12166855	12175088	0	1
MIR3681HG	chr2	+	12308784	12340217	0	2
PUM2	chr2	-	20256170	20258236	0	26
HS1BP3	chr2	-	20638652	20645339	0	6
FAM228B	chr2	+	24095229	24095961	0	6
FAM228B	chr2	+	24135187	24146747	0	11
FAM228B	chr2	+	24144571	24146747	0	5
ITSN2	chr2	-	24270768	24271804	0	125
ADCY3	chr2	-	24872719	24887092	0	23
SELENOI	chr2	+	26373629	26383298	0	8
AC074117.1	chr2	+	27356856	27356928	0	1
AC074117.1	chr2	+	27359460	27367423	0	1
SUPT7L	chr2	-	27662281	27663323	0	14
TRMT61B	chr2	-	28865119	28869559	0	8
BIRC6	chr2	+	32433804	32435453	0	73
BIRC6	chr2	+	32453954	32463193	0	55
BIRC6	chr2	+	32471151	32473111	0	130
PRKD3	chr2	-	37317179	37324680	0	52
CYP1B1-AS1	chr2	+	38081156	38086467	0	1
AC083949.1	chr2	-	42147840	42169969	0	5
AC083949.1	chr2	-	42150058	42169969	0	10
CAMKMT	chr2	+	44502790	44505632	0	4
SRBD1	chr2	-	45530927	45532854	0	16
SRBD1	chr2	-	45546360	45546731	0	35
ACYP2	chr2	+	54038304	54050957	0	5
CLHC1	chr2	-	55209831	55217810	0	2
AC012358.3	chr2	+	55282742	55308831	0	2
AC012358.3	chr2	+	55308927	55320828	0	1
AC012358.3	chr2	+	55308927	55339502	0	1
VRK2	chr2	+	58146474	58154758	0	17
MIR4432HG	chr2	-	60370037	60376837	0	2
MIR4432HG	chr2	-	60376970	60378501	0	4
BCL11A	chr2	-	60546300	60552497	0	22
AC016727.1	chr2	+	61471379	61482626	0	1
WDPCP	chr2	-	63564624	63571374	0	6
AC012368.1	chr2	+	64201894	64206974	0	1
CEP68	chr2	+	65056524	65069398	0	16
FBXO41	chr2	-	73266327	73266456	0	6
MTHFD2	chr2	+	74201479	74205704	0	9
CCDC142	chr2	-	74481372	74481816	0	9
TRABD2A	chr2	-	84832495	84832989	0	2
GGCX	chr2	-	85551981	85552938	0	25
PLGLB1	chr2	-	87011206	87016301	0	2
IGKV2-28	chr2	-	89222008	89222165	0	1
ZNF514	chr2	-	95153259	95155361	0	10
ZNF514	chr2	-	95155657	95157350	0	27
ANKRD36C	chr2	-	95851787	95853708	0	38
ANKRD36C	chr2	-	95897342	95903052	0	20
ANKRD36C	chr2	-	95910445	95910539	0	26
CNNM3	chr2	+	96826909	96827730	0	7
ANKRD23	chr2	-	96833540	96838498	0	4
ANKRD36	chr2	+	97118517	97142639	0	33
ANKRD36	chr2	+	97151939	97158106	0	34
ANKRD36	chr2	+	97198491	97200333	0	30
ANKRD36	chr2	+	97204263	97209680	0	17
ANKRD36B	chr2	-	97558994	97560831	0	16
ACTR1B	chr2	-	97659552	97659573	0	17
AFF3	chr2	-	100105583	100112385	0	170
AFF3	chr2	-	100105583	100129223	0	171
TGFBRAP1	chr2	-	105280742	105284315	0	10
RGPD5	chr2	+	109849291	109851118	0	1
TTL	chr2	+	112482501	112494142	0	7
TTL	chr2	+	112494375	112495896	0	4
TTL	chr2	+	112496028	112501205	0	4
TTL	chr2	+	112520425	112521221	0	3
PAX8-AS1	chr2	+	113236622	113238089	0	2
PAX8-AS1	chr2	+	113238212	113239742	0	4
RPL23AP7	chr2	-	113625729	113626477	0	18
AC009404.1	chr2	+	117835616	117836384	0	1
BIN1	chr2	-	127076706	127081831	0	134
ZRANB3	chr2	-	135504496	135531159	0	5
RIF1	chr2	+	151441967	151443258	0	16
PRPF40A	chr2	-	152663979	152664137	0	36
PKP4	chr2	+	158621115	158621230	0	3
SLC38A11	chr2	-	164937706	164939449	0	3
TTC21B	chr2	-	165894824	165898685	0	14
AC078883.1	chr2	-	172495516	172496131	0	8
AC078883.1	chr2	-	172495516	172556088	0	6
AC078883.1	chr2	-	172512518	172552604	0	9
TTN	chr2	-	178786141	178792071	0	42
LINC01473	chr2	-	186038432	186039467	0	4
LINC01473	chr2	-	186038435	186039499	0	9
ANKAR	chr2	+	189689964	189694980	0	6
OSGEPL1	chr2	-	189748081	189750549	0	5
SLC39A10	chr2	+	195718332	195724381	0	11
TRAK2	chr2	-	201399493	201407402	0	21
ALS2	chr2	-	201715836	201718076	0	4
CARF	chr2	+	202971036	202971504	0	8
NBEAL1	chr2	+	203122343	203125410	0	9
RPE	chr2	+	210019949	210020966	0	19
IKZF2	chr2	-	213148644	213151412	0	12
STK36	chr2	+	218676278	218679559	0	4
INPP5D	chr2	+	233161826	233163753	0	81
USP40	chr2	-	233540769	233542267	0	20
ARL4C	chr2	-	234495395	234495554	0	2
ARL4C	chr2	-	234495613	234495727	0	7
ARL4C	chr2	-	234495836	234495978	0	2
PER2	chr2	-	238277955	238288643	0	7
HDAC4	chr2	-	239352918	239400691	0	8
PASK	chr2	-	241135155	241135870	0	6
D2HGDH	chr2	+	241744877	241745336	0	6
LINC01237	chr2	+	241882635	241887743	0	13
LINC01237	chr2	+	241961362	241965926	0	10
CHL1	chr3	+	291577	319682	0	10
SUMF1	chr3	-	4416659	4417127	0	16
EDEM1	chr3	+	5208263	5211119	0	37
CRELD1	chr3	+	9941206	9943076	0	10
EMC3-AS1	chr3	+	9998572	9998775	0	2
EMC3-AS1	chr3	+	9998899	10002637	0	1
IQSEC1	chr3	-	12941865	13022032	0	154
FGD5-AS1	chr3	-	14946154	14947113	0	9
RBSN	chr3	-	15085961	15090134	0	8
ZNF860	chr3	+	31981902	31986127	0	1
ZNF860	chr3	+	31981902	31986266	0	1
CLASP2	chr3	-	33592496	33602951	0	55
EPM2AIP1	chr3	-	36987283	36990373	0	1
EPM2AIP1	chr3	-	36990435	36991283	0	1
EPM2AIP1	chr3	-	36990435	36992317	0	1
VILL	chr3	+	38001860	38004254	0	10
TTC21A	chr3	+	39131095	39131605	0	6
TTC21A	chr3	+	39135174	39136329	0	5
ULK4	chr3	-	41912899	41918456	0	25
NKTR	chr3	+	42643395	42643898	0	106
ZNF852	chr3	-	44500637	44510552	0	4
FYCO1	chr3	-	45962392	45965032	0	14
NBEAL2	chr3	+	46991946	46993936	0	26
ZNF589	chr3	+	48257977	48260812	0	5
NDUFAF3	chr3	+	49022768	49022877	0	11
USP19	chr3	-	49116607	49116720	0	18
HEMK1	chr3	+	50571801	50572076	0	16
DCAF1	chr3	-	51483836	51492388	0	18
RAD54L2	chr3	+	51541650	51551456	0	66
DNAH1	chr3	+	52316545	52321647	0	20
DNAH1	chr3	+	52322775	52326139	0	21
DNAH1	chr3	+	52349420	52349813	0	20
DNAH1	chr3	+	52350590	52353102	0	10
NISCH	chr3	+	52478282	52478372	0	19
ITIH4	chr3	-	52814071	52816883	0	4
ITIH4	chr3	-	52818727	52819392	0	5
DENND6A	chr3	-	57679725	57692781	0	13
SLMAP	chr3	+	57864857	57890040	0	13
LINC02018	chr3	+	75443646	75446467	0	1
ZNF654	chr3	+	88113196	88128808	0	6
C3orf38	chr3	+	88153471	88156023	0	27
NSUN3	chr3	+	94082164	94084106	0	8
CMSS1	chr3	+	99818043	100010130	0	25
ADGRG7	chr3	+	100630809	100631574	0	18
ADGRG7	chr3	+	100630809	100635676	0	14
CFAP44	chr3	-	113366309	113379305	0	8
SIDT1	chr3	+	113576967	113583408	0	21
ZDHHC23	chr3	+	113954410	113956347	0	4
ZBTB20	chr3	-	114974416	115110086	0	9
ZBTB20	chr3	-	114974416	115144812	0	10
ZBTB20	chr3	-	115144907	115147218	0	24
IQCB1	chr3	-	121781874	121790072	0	22
AC083798.2	chr3	+	122416250	122420985	0	2
AC083798.2	chr3	+	122416250	122421190	0	1
AC083798.2	chr3	+	122425658	122426274	0	1
AC083798.2	chr3	+	122425658	122432466	0	1
PARP9	chr3	-	122559709	122564244	0	34
HSPBAP1	chr3	-	122770693	122777720	0	5
HACD2	chr3	-	123494970	123499499	0	10
TPRA1	chr3	-	127576050	127576184	0	6
TMCC1	chr3	-	129839060	129880308	0	4
TMCC1	chr3	-	129848412	129880308	0	9
ASTE1	chr3	-	131025594	131026502	0	18
CEP63	chr3	+	134495360	134507108	0	5
AC097103.2	chr3	+	139423114	139459930	0	5
NMNAT3	chr3	-	139627764	139672602	0	1
RASA2	chr3	+	141586755	141607677	0	42
GK5	chr3	-	142185989	142186451	0	11
SLC9A9	chr3	-	143495448	143528842	0	13
ERICH6-AS1	chr3	+	150703667	150706926	0	6
ERICH6-AS1	chr3	+	150703667	150719868	0	2
ERICH6-AS1	chr3	+	150708009	150719872	0	2
P2RY14	chr3	-	151223834	151278286	0	4
MBNL1	chr3	+	152335230	152338117	0	83
MBNL1	chr3	+	152338673	152414940	0	107
AC092944.1	chr3	+	157239799	157282467	0	1
AC092944.1	chr3	+	157239799	157283223	0	1
AC092944.1	chr3	+	157239799	157315810	0	2
PHC3	chr3	-	170097384	170102177	0	15
PHC3	chr3	-	170102305	170102478	0	17
YEATS2	chr3	+	183752253	183754122	0	9
TMEM41A	chr3	-	185480502	185480722	0	4
TMEM41A	chr3	-	185486709	185488944	0	3
TMEM41A	chr3	-	185489016	185496827	0	3
AC068631.1	chr3	-	186731747	186734712	0	1
LPP	chr3	+	188154252	188208199	0	12
LPP	chr3	+	188154252	188225404	0	17
LPP	chr3	+	188208318	188225404	0	21
SDHAP1	chr3	-	195984276	195990189	0	15
ZNF718	chr4	+	124673	124822	0	4
ZNF718	chr4	+	124673	126847	0	25
ZNF718	chr4	+	125296	126847	0	7
MYL5	chr4	+	676209	677921	0	6
TMEM175	chr4	+	951717	953189	0	9
UVSSA	chr4	+	1380230	1380651	0	4
MXD4	chr4	-	2248116	2248196	0	14
TMEM128	chr4	-	4237077	4237826	0	10
STX18-AS1	chr4	+	4544907	4611493	0	2
STX18-AS1	chr4	+	4649109	4649369	0	5
ACOX3	chr4	-	8409149	8410211	0	6
AC005674.2	chr4	-	10069147	10069675	0	4
ZNF518B	chr4	-	10446539	10454593	0	24
TAPT1-AS1	chr4	+	16228032	16238770	0	1
TAPT1-AS1	chr4	+	16238871	16241164	0	1
TAPT1-AS1	chr4	+	16238871	16252624	0	1
TAPT1-AS1	chr4	+	16256795	16287710	0	1
TAPT1-AS1	chr4	+	16256795	16288883	0	1
TAPT1-AS1	chr4	+	16287854	16288883	0	12
TAPT1-AS1	chr4	+	16289045	16299429	0	1
TAPT1-AS1	chr4	+	16289045	16307507	0	3
TAPT1-AS1	chr4	+	16289045	16316429	0	1
TAPT1-AS1	chr4	+	16299507	16316429	0	1
TAPT1-AS1	chr4	+	16299507	16320064	0	3
TAPT1-AS1	chr4	+	16316482	16320064	0	1
DCAF16	chr4	-	17804756	17805106	0	7
DCAF16	chr4	-	17804771	17810446	0	4
LCORL	chr4	-	17909345	17960264	0	12
PACRGL	chr4	+	20707870	20713431	0	4
TLR1	chr4	-	38791231	38796370	0	11
TLR1	chr4	-	38800948	38804753	0	14
AC079921.2	chr4	+	39134055	39135286	0	2
WDR19	chr4	+	39273061	39273173	0	8
UGDH-AS1	chr4	+	39548981	39551188	0	1
UGDH-AS1	chr4	+	39571483	39571934	0	1
SMIM14	chr4	-	39605180	39626983	0	181
GUF1	chr4	+	44686713	44689285	0	27
GNPDA2	chr4	-	44714659	44717112	0	10
ATP10D	chr4	+	47545511	47546623	0	19
TEC	chr4	-	48176186	48196624	0	15
CLOCK	chr4	-	55470784	55475962	0	4
CEP135	chr4	+	55971408	55980142	0	13
UBA6-AS1	chr4	+	67701484	67728539	0	11
YTHDC1	chr4	-	68320205	68321371	0	26
MTHFD2L	chr4	+	74225394	74241418	0	3
BMP2K	chr4	+	78878891	78910609	0	44
COQ2	chr4	-	83272167	83273495	0	6
HELQ	chr4	-	83423555	83425993	0	8
HELQ	chr4	-	83441403	83443503	0	21
FAM13A-AS1	chr4	+	88717054	88717304	0	3
FAM13A-AS1	chr4	+	88723315	88726937	0	4
FAM13A-AS1	chr4	+	88727038	88727834	0	7
CCSER1	chr4	+	90128662	90308243	0	31
MANBA	chr4	-	102671011	102671280	0	26
MANBA	chr4	-	102674070	102679610	0	18
MANBA	chr4	-	102726683	102727267	0	20
ZGRF1	chr4	-	112589874	112606007	0	14
SEC24D	chr4	-	118815158	118815450	0	10
AC093752.1	chr4	+	119494523	119512350	0	14
BBS7	chr4	-	121854823	121855488	0	3
KIAA1109	chr4	+	122175914	122177473	0	22
KIAA1109	chr4	+	122177519	122186035	0	20
KIAA1109	chr4	+	122274436	122279774	0	31
SPATA5	chr4	+	122923305	122927636	0	15
AC097376.2	chr4	-	139414024	139453684	0	1
AC139713.2	chr4	+	143560066	143572412	0	1
AC139713.2	chr4	+	143645155	143738974	0	4
AC139713.2	chr4	+	143847576	143848252	0	1
AC139713.2	chr4	+	143848380	143849428	0	1
AC139713.2	chr4	+	143967179	143968406	0	3
AC139713.2	chr4	+	144049861	144082157	0	1
AC139713.2	chr4	+	144101602	144103315	0	2
CBR4	chr4	-	168990328	168998201	0	11
CBR4	chr4	-	168998285	169002070	0	11
NEK1	chr4	-	169590809	169602007	0	13
BRD9	chr5	-	886704	887360	0	13
SDHAP3	chr5	-	1572286	1574181	0	26
SDHAP3	chr5	-	1576309	1579276	0	104
SDHAP3	chr5	-	1579484	1584983	0	21
SDHAP3	chr5	-	1581695	1584983	0	16
SDHAP3	chr5	-	1585133	1589246	0	83
MRPL36	chr5	-	1798947	1801237	0	1
ANKH	chr5	-	14769191	14848775	0	6
OXCT1	chr5	-	41794078	41801021	0	15
AC025171.3	chr5	+	43019316	43023918	0	2
AC025171.3	chr5	+	43020295	43023918	0	1
AC025171.3	chr5	+	43020295	43024198	0	1
ZNF131	chr5	+	43067634	43067969	0	20
HMGCS1	chr5	-	43297166	43298517	0	28
CCL28	chr5	-	43379128	43381800	0	3
NNT-AS1	chr5	-	43571997	43572779	0	1
NNT-AS1	chr5	-	43583566	43586869	0	4
GAPT	chr5	+	58493838	58494144	0	26
PDE4D	chr5	-	59468430	59768241	0	4
PDE4D	chr5	-	59685938	59768241	0	7
PDE4D	chr5	-	60185687	60193114	0	2
ADAMTS6	chr5	-	65214126	65214793	0	6
ADAMTS6	chr5	-	65452216	65460169	0	5
CENPK	chr5	-	65552549	65561462	0	2
SERF1B	chr5	+	70041631	70041813	0	1
GFM2	chr5	-	74763766	74766499	0	10
IQGAP2	chr5	+	76607037	76611019	0	7
ATG10	chr5	+	81987678	82009710	0	2
MEF2C-AS1	chr5	+	88905773	88943015	0	7
MEF2C-AS1	chr5	+	88943122	88947807	0	27
MEF2C-AS1	chr5	+	88947919	88948135	0	41
MEF2C-AS1	chr5	+	88953941	88965840	0	8
MEF2C-AS1	chr5	+	89443903	89465665	0	5
LIX1-AS1	chr5	+	97098973	97101758	0	39
RIOK2	chr5	-	97178334	97178364	0	10
FER	chr5	+	108748993	108798123	0	7
STARD4	chr5	-	111500106	111500266	0	30
COMMD10	chr5	+	116303683	116317516	0	27
COMMD10	chr5	+	116303683	116399481	0	22
COMMD10	chr5	+	116317597	116318210	0	20
LINC01184	chr5	-	127956921	127966162	0	6
LINC01184	chr5	-	128061244	128064736	0	3
CDC42SE2	chr5	+	131391108	131391828	0	139
SEC24A	chr5	+	134678152	134679601	0	6
CAMLG	chr5	+	134738792	134750758	0	11
CAMLG	chr5	+	134741523	134750758	0	6
C5orf24	chr5	+	134855327	134855719	0	3
AC106791.1	chr5	-	137814597	137823267	0	6
AC106791.1	chr5	-	137846946	137858427	0	9
BRD8	chr5	-	138163344	138164319	0	12
APBB3	chr5	-	140560526	140560638	0	9
SLC36A1	chr5	+	151463689	151464513	0	4
GALNT10	chr5	+	154396488	154396511	0	16
SAP30L-AS1	chr5	-	154443480	154445595	0	2
GEMIN5	chr5	-	154931574	154932098	0	10
PWWP2A	chr5	-	160117925	160118804	0	10
AC139795.1	chr5	-	177621487	177626435	0	5
AC106795.1	chr5	+	177836800	177882368	0	2
AC106795.1	chr5	+	177875856	177876531	0	2
AC106795.1	chr5	+	177876688	177882368	0	1
AC106795.1	chr5	+	177883541	177883666	0	1
MGAT1	chr5	-	180795875	180808647	0	8
LINC00847	chr5	+	180831941	180832672	0	2
ZFP62	chr5	-	180848082	180850581	0	3
ZFP62	chr5	-	180850784	180851380	0	4
ZFP62	chr5	-	180851493	180856137	0	3
ZFP62	chr5	-	180859006	180861218	0	3
ZFP62	chr5	-	180860654	180861218	0	3
TRIM52	chr5	-	181256767	181260000	0	2
TRIM52	chr5	-	181257228	181260000	0	3
TRIM52	chr5	-	181259871	181260000	0	7
IRF4	chr6	+	395935	397110	0	60
GMDS	chr6	-	1897942	1898097	0	7
GMDS	chr6	-	1899796	1899895	0	7
SERPINB9P1	chr6	-	2857995	2872816	0	2
FARS2	chr6	+	5369182	5431040	0	7
SLC35B3	chr6	-	8417494	8420720	0	6
SLC35B3	chr6	-	8420828	8427936	0	5
SLC35B3	chr6	-	8434430	8435342	0	14
MRS2	chr6	+	24412395	24415015	0	20
MRS2	chr6	+	24418578	24423583	0	12
HIST1H2AC	chr6	+	26124633	26127697	0	1
HIST1H2AC	chr6	+	26124749	26127697	0	7
HIST1H2AC	chr6	+	26127761	26138053	0	7
HIST1H2AC	chr6	+	26128254	26128337	0	1
HIST1H3D	chr6	-	26197269	26198948	0	1
HIST1H4H	chr6	-	26281587	26283888	0	1
HIST1H4H	chr6	-	26281587	26284668	0	1
GUSBP2	chr6	-	26925275	26956388	0	22
HIST1H2BJ	chr6	-	27127401	27132524	0	1
HIST1H2BN	chr6	+	27841661	27854630	0	2
ZSCAN16	chr6	+	28126921	28129371	0	7
ZNRD1ASP	chr6	-	30033093	30034907	0	3
ZNRD1ASP	chr6	-	30060995	30061104	0	3
PRR3	chr6	+	30558953	30561327	0	7
DHX16	chr6	-	30662431	30662626	0	12
GTF2H4	chr6	+	30910059	30910664	0	7
MSH5	chr6	+	31744303	31744545	0	10
HLA-DRB5	chr6	-	32518666	32520163	0	9
HLA-DRB5	chr6	-	32518666	32520173	0	1
HLA-DPB2	chr6	+	33112615	33116973	0	8
BAK1	chr6	-	33575866	33577534	0	7
BAK1	chr6	-	33577635	33577797	0	8
TAF11	chr6	-	34883080	34887713	0	8
PPARD	chr6	+	35347150	35352928	0	6
PPARD	chr6	+	35349003	35410986	0	5
STK38	chr6	-	36540204	36547189	0	24
FGD2	chr6	+	37025938	37026090	0	63
BICRAL	chr6	+	42782101	42822017	0	10
CNPY3	chr6	+	42934598	42935411	0	103
CNPY3	chr6	+	42935473	42935573	0	85
AL035587.1	chr6	+	42940929	42943797	0	9
AL035587.1	chr6	+	42941615	42941983	0	1
MEA1	chr6	-	43013389	43013897	0	53
ABCC10	chr6	+	43427967	43432141	0	18
ABCC10	chr6	+	43438013	43438270	0	12
ABCC10	chr6	+	43438013	43438336	0	14
ABCC10	chr6	+	43438390	43438623	0	11
AARS2	chr6	-	44307031	44310298	0	11
KHDRBS2	chr6	-	61817005	61894634	0	12
KHDRBS2	chr6	-	62047994	62081034	0	24
KHDRBS2	chr6	-	62081121	62177184	0	22
COL19A1	chr6	+	69932863	69938037	0	175
OGFRL1	chr6	+	71293379	71293529	0	31
CYB5R4	chr6	+	83924592	83926135	0	30
RARS2	chr6	-	87569590	87589700	0	30
ORC3	chr6	+	87594613	87601783	0	15
BACH2	chr6	-	90008856	90062883	0	61
BACH2	chr6	-	90062963	90088960	0	72
BACH2	chr6	-	90206681	90249688	0	26
MAP3K7	chr6	-	90560234	90561621	0	21
HACE1	chr6	-	104797025	104833041	0	5
QRSL1	chr6	+	106649201	106652466	0	25
PDSS2	chr6	-	107334332	107459367	0	9
SMPD2	chr6	+	109442629	109442751	0	42
ZBTB24	chr6	-	109482054	109483054	0	17
CDK19	chr6	-	110746201	110772206	0	5
TRAF3IP2-AS1	chr6	+	111483665	111486299	0	1
TRAF3IP2-AS1	chr6	+	111483665	111570084	0	2
TRAF3IP2-AS1	chr6	+	111483665	111576361	0	3
TRAF3IP2-AS1	chr6	+	111570227	111574620	0	2
TRAF3IP2-AS1	chr6	+	111570227	111576361	0	1
TRAF3IP2-AS1	chr6	+	111576470	111587946	0	2
TRAF3IP2-AS1	chr6	+	111576470	111594189	0	3
TRAF3IP2-AS1	chr6	+	111576470	111597837	0	4
TRAF3IP2-AS1	chr6	+	111594411	111597837	0	1
FRK	chr6	-	116060597	116060723	0	1
DSE	chr6	+	116369927	116399197	0	10
DSE	chr6	+	116399662	116426573	0	14
KPNA5	chr6	+	116705160	116715211	0	17
KPNA5	chr6	+	116715292	116716218	0	25
TBC1D32	chr6	-	121170527	121223235	0	10
AKAP7	chr6	+	131219808	131237390	0	3
LINC01013	chr6	+	132134483	132160766	0	2
LINC01013	chr6	+	132134483	132169000	0	4
LINC01013	chr6	+	132154777	132160766	0	1
LINC01013	chr6	+	132154777	132169037	0	1
TNFAIP3	chr6	+	137875035	137875835	0	23
HEBP2	chr6	+	138413154	138415197	0	14
HIVEP2	chr6	-	142837047	142901663	0	13
ADAT2	chr6	-	143444969	143446834	0	27
ADAT2	chr6	-	143446898	143450562	0	17
LTV1	chr6	+	143857583	143857751	0	10
EPM2A	chr6	-	145671399	145684740	0	3
NUP43	chr6	-	149728560	149731612	0	18
PLEKHG1	chr6	+	150633304	150638079	0	72
PLEKHG1	chr6	+	150633304	150650727	0	116
TIAM2	chr6	+	154833409	154841236	0	3
TIAM2	chr6	+	154860998	154863742	0	5
TIAM2	chr6	+	154860998	154875780	0	2
TIAM2	chr6	+	154944206	154983467	0	2
TULP4	chr6	+	158232303	158282262	0	9
MRPL18	chr6	+	159790060	159790939	0	11
FGFR1OP	chr6	+	167029221	167032602	0	13
WDR27	chr6	-	169558877	169559044	0	8
WDR27	chr6	-	169602321	169632946	0	13
WDR27	chr6	-	169698250	169698283	0	9
DNAAF5	chr7	+	775162	785516	0	5
MAD1L1	chr7	-	2014642	2066489	0	19
MAD1L1	chr7	-	2230727	2232871	0	48
MRM2	chr7	-	2239676	2242161	0	5
TNRC18	chr7	-	5394595	5397121	0	6
RNF216	chr7	-	5739625	5740972	0	39
AC073343.2	chr7	+	6707704	6707914	0	2
AC073343.2	chr7	+	6707704	6708300	0	4
PMS2CL	chr7	+	6731955	6735304	0	16
C1GALT1	chr7	+	7215239	7234302	0	28
UMAD1	chr7	+	7786948	7788656	0	10
UMAD1	chr7	+	7788696	7788810	0	12
UMAD1	chr7	+	7788864	7801669	0	11
MACC1	chr7	-	20161870	20170713	0	7
MACC1	chr7	-	20177930	20184988	0	2
DNAH11	chr7	+	21898740	21899335	0	1
STEAP1B	chr7	-	22494886	22632850	0	29
STEAP1B	chr7	-	22572760	22575979	0	17
SNHG26	chr7	+	22858830	22860546	0	2
OSBPL3	chr7	-	24886892	24892376	0	8
AC006978.2	chr7	+	30366295	30389011	0	6
AC006978.2	chr7	+	30390347	30390728	0	3
AC006978.2	chr7	+	30391035	30403601	0	3
AC006978.2	chr7	+	30407655	30411897	0	1
NOD1	chr7	-	30436081	30446140	0	9
NOD1	chr7	-	30448381	30450917	0	6
NOD1	chr7	-	30452697	30452833	0	7
TRG-AS1	chr7	+	38350177	38350345	0	3
TRG-AS1	chr7	+	38350265	38350345	0	1
TRG-AS1	chr7	+	38350450	38353806	0	1
TRG-AS1	chr7	+	38350450	38359451	0	1
TRG-AS1	chr7	+	38350450	38373364	0	1
TRG-AS1	chr7	+	38359331	38359451	0	1
TRG-AS1	chr7	+	38359606	38373364	0	1
TRG-AS1	chr7	+	38359606	38375556	0	1
URGCP	chr7	-	43907242	43910730	0	2
URGCP	chr7	-	43910848	43926131	0	2
SEPT7P2	chr7	-	45726861	45728177	0	7
ZNF680	chr7	-	64522500	64562924	0	10
TPST1	chr7	+	66248646	66286510	0	4
LINC00174	chr7	-	66395956	66400922	0	5
LINC00174	chr7	-	66399795	66400922	0	4
LINC00174	chr7	-	66450236	66453440	0	6
AC006001.3	chr7	-	66545686	66553988	0	6
AC006001.3	chr7	-	66554837	66560578	0	12
AC006001.3	chr7	-	66560675	66573384	0	7
AC006001.3	chr7	-	66576932	66592256	0	11
AUTS2	chr7	+	69824687	69899285	0	51
NSUN5P2	chr7	-	72948980	72949102	0	16
NSUN5P2	chr7	-	72949487	72949845	0	11
ABHD11	chr7	-	73736691	73736937	0	2
GTF2IRD2	chr7	-	74798265	74798406	0	1
STAG3L1	chr7	+	75366438	75384405	0	2
POM121C	chr7	-	75466096	75474703	0	11
AC004980.1	chr7	+	76551522	76615489	0	4
GSAP	chr7	-	77377390	77379846	0	85
GSAP	chr7	-	77399537	77404558	0	43
KIAA1324L	chr7	-	86965024	87039755	0	7
ABCB4	chr7	-	87409392	87417311	0	36
ABCB4	chr7	-	87451717	87452943	0	52
ABCB4	chr7	-	87453135	87462757	0	37
CLDN12	chr7	+	90385238	90393436	0	1
CLDN12	chr7	+	90393458	90397776	0	1
RBM48	chr7	+	92534970	92536433	0	11
TRRAP	chr7	+	98879080	98881089	0	25
SMURF1	chr7	-	99082740	99143725	0	7
ZNF789	chr7	+	99500624	99500722	0	3
ZSCAN25	chr7	+	99618651	99619560	0	14
TRIM4	chr7	-	99909660	99917771	0	10
ZKSCAN1	chr7	+	100031100	100033304	0	36
PMS2P1	chr7	-	100325779	100328835	0	15
PMS2P1	chr7	-	100332576	100335837	0	27
GIGYF1	chr7	-	100688307	100688450	0	55
GIGYF1	chr7	-	100688515	100688591	0	47
SH2B2	chr7	+	102314427	102314514	0	17
POLR2J3	chr7	-	102546388	102566996	0	7
LINC01004	chr7	-	104975634	104976225	0	1
IMMP2L	chr7	-	111417342	111487237	0	28
AC090114.3	chr7	+	128574791	128577952	0	62
AC090114.3	chr7	+	128574791	128591849	0	17
AC090114.3	chr7	+	128578933	128591849	0	36
AHCYL2	chr7	+	129274426	129278260	0	4
AGBL3	chr7	+	134987996	134993492	0	1
AGBL3	chr7	+	134987996	135010041	0	2
AGBL3	chr7	+	134989310	135009896	0	1
AGBL3	chr7	+	135017159	135044024	0	2
AGBL3	chr7	+	135117277	135134840	0	2
CREB3L2	chr7	-	137928366	137935869	0	5
PARP12	chr7	-	140038311	140041643	0	12
EPHB6	chr7	+	142861186	142862755	0	11
AC099548.2	chr7	-	143769184	143811547	0	1
AC004889.1	chr7	+	144239388	144280471	0	1
ZNF783	chr7	+	149264510	149266334	0	30
ZNF783	chr7	+	149267222	149278135	0	15
ZNF746	chr7	-	149494115	149494203	0	21
ZNF862	chr7	+	149859526	149864108	0	7
ACTR3C	chr7	-	150286540	150289544	0	3
REPIN1	chr7	+	150368941	150370759	0	1
PRKAG2	chr7	-	151595451	151632068	0	4
PAXIP1-AS2	chr7	+	154945125	154946359	0	8
XKR6	chr8	-	11111892	11114020	0	7
FAM160B2	chr8	+	22102062	22102174	0	8
FAM160B2	chr8	+	22103185	22103943	0	8
PPP3CC	chr8	+	22523756	22527391	0	30
EGR3	chr8	-	22691482	22691742	0	4
EGR3	chr8	-	22691986	22692301	0	2
EGR3	chr8	-	22692567	22692790	0	3
AC100861.1	chr8	+	23225625	23225804	0	11
CHMP7	chr8	+	23243812	23246255	0	63
LOXL2	chr8	-	23302163	23302576	0	1
LOXL2	chr8	-	23320052	23328381	0	1
AC120193.1	chr8	-	24300929	24301042	0	12
ADAM28	chr8	+	24341757	24342988	0	112
PNOC	chr8	+	28339433	28342941	0	29
HMBOX1	chr8	+	28970519	29009071	0	19
SLC20A2	chr8	-	42472654	42540914	0	6
SLC20A2	chr8	-	42472654	42541537	0	5
AC064807.1	chr8	+	51900446	51913056	0	1
AC103831.1	chr8	+	52294561	52294817	0	1
AC103831.1	chr8	+	52294561	52294822	0	2
AC103831.1	chr8	+	52294561	52296474	0	1
AC103831.1	chr8	+	52294921	52296337	0	2
CHD7	chr8	+	60853500	60854365	0	39
AC022182.1	chr8	+	60910228	60918980	0	7
AC022182.1	chr8	+	60919050	60919169	0	9
AC022182.1	chr8	+	60919311	60920169	0	16
AC022182.1	chr8	+	60965361	60966169	0	3
AC022182.1	chr8	+	60965954	60966169	0	6
YTHDF3	chr8	+	63168814	63169386	0	13
CSPP1	chr8	+	67064538	67074242	0	8
AC079089.1	chr8	+	69834193	69843301	0	9
MRPS28	chr8	-	80003180	80030020	0	7
MRPS28	chr8	-	80003180	80030053	0	8
LRRC69	chr8	+	91102844	91112195	0	5
LRRC69	chr8	+	91102844	91127087	0	3
LRRC69	chr8	+	91118552	91124492	0	5
LRRC69	chr8	+	91133305	91189521	0	2
TMEM67	chr8	+	93795987	93799617	0	2
DPY19L4	chr8	+	94739790	94761699	0	6
NDUFAF6	chr8	+	94950359	94957994	0	9
NIPAL2	chr8	-	98222600	98231691	0	4
NIPAL2	chr8	-	98228326	98231691	0	7
VPS13B	chr8	+	99013271	99013759	0	42
AZIN1	chr8	-	102829933	102833055	0	22
AZIN1-AS1	chr8	+	102882690	102885609	0	2
SAMD12	chr8	-	118197732	118239714	0	1
MTBP	chr8	+	120463761	120468426	0	5
ZHX2	chr8	+	122863539	122873439	0	12
ZHX2	chr8	+	122873594	122951291	0	14
TRMT12	chr8	+	124451717	124452451	0	1
TMEM71	chr8	-	132727983	132746941	0	7
TRAPPC9	chr8	-	140311374	140347756	0	15
TRAPPC9	chr8	-	140347946	140360049	0	30
TSNARE1	chr8	-	142280324	142284412	0	6
ZNF623	chr8	+	143641432	143646689	0	2
ZNF623	chr8	+	143641432	143649897	0	2
ZNF623	chr8	+	143642992	143649897	0	3
CPSF1	chr8	-	144401673	144402866	0	17
CPSF1	chr8	-	144405295	144409014	0	23
ZNF250	chr8	-	144880458	144882446	0	6
RFX3-AS1	chr9	+	3546912	3602522	0	5
RFX3-AS1	chr9	+	3606738	3607654	0	5
RFX3-AS1	chr9	+	3647477	3648345	0	3
RFX3-AS1	chr9	+	3647477	3651766	0	3
RFX3-AS1	chr9	+	3648497	3651766	0	3
RFX3-AS1	chr9	+	3663467	3663767	0	4
AK3	chr9	-	4722625	4726082	0	15
JAK2	chr9	+	5054789	5055668	0	20
UHRF2	chr9	+	6460791	6465743	0	84
UHRF2	chr9	+	6465846	6475390	0	63
ZDHHC21	chr9	-	14622691	14639895	0	25
ZDHHC21	chr9	-	14674385	14677297	0	52
MOB3B	chr9	-	27455748	27485271	0	12
NFX1	chr9	+	33332502	33338506	0	21
FANCG	chr9	-	35074462	35074926	0	5
CCDC107	chr9	+	35660647	35660770	0	8
AL133410.1	chr9	+	35772376	35790155	0	1
AL133410.1	chr9	+	35789441	35790155	0	2
AL161781.2	chr9	+	37002844	37005768	0	6
AL161781.2	chr9	+	37006013	37007449	0	9
PAX5	chr9	-	37020801	37026532	0	127
ZCCHC7	chr9	+	37120627	37126311	0	26
ZCCHC7	chr9	+	37126942	37147361	0	37
ZCCHC7	chr9	+	37126942	37160064	0	28
ZCCHC7	chr9	+	37187571	37188338	0	34
ZBTB5	chr9	-	37438951	37440462	0	6
ZBTB5	chr9	-	37442555	37463923	0	6
FBXO10	chr9	-	37525172	37531908	0	5
DCAF10	chr9	+	37860800	37861139	0	5
FRG1HP	chr9	+	41007609	41008880	0	78
FRG1HP	chr9	+	41011730	41013780	0	25
FRG1HP	chr9	+	41011730	41015023	0	29
LINC01410	chr9	+	62803103	62803983	0	1
SMC5	chr9	+	70344269	70347065	0	25
C9orf85	chr9	+	71952132	71971504	0	4
KIF27	chr9	-	83850297	83853236	0	4
KIF27	chr9	-	83853314	83853628	0	2
KIF27	chr9	-	83870632	83887040	0	2
KIF27	chr9	-	83891501	83896831	0	2
KIF27	chr9	-	83915678	83920105	0	3
KIF27	chr9	-	83920212	83921370	0	4
AUH	chr9	-	91294797	91296020	0	26
AUH	chr9	-	91343233	91343985	0	10
C9orf3	chr9	+	94760580	94792764	0	5
LINC00476	chr9	-	95870441	95875864	0	1
TSTD2	chr9	-	97611699	97625680	0	11
INVS	chr9	+	100102815	100104497	0	10
SMC2	chr9	+	104094486	104095323	0	7
SMC2	chr9	+	104134575	104135847	0	6
FKTN	chr9	+	105570897	105573654	0	5
FKTN	chr9	+	105618092	105619905	0	5
FKTN	chr9	+	105620061	105623049	0	12
TMEM38B	chr9	+	105705753	105714365	0	4
C9orf147	chr9	-	112454072	112469722	0	1
C9orf147	chr9	-	112454072	112486389	0	1
SNX30	chr9	+	112817819	112830724	0	10
GOLGA1	chr9	-	124940155	124940839	0	12
SCAI	chr9	-	124976186	124994666	0	6
SCAI	chr9	-	124994793	124994933	0	7
RALGPS1	chr9	+	127016715	127034430	0	9
SLC2A8	chr9	+	127400006	127403654	0	1
SLC2A8	chr9	+	127402753	127403740	0	1
SLC2A8	chr9	+	127403803	127404817	0	1
AL162586.1	chr9	+	127817343	127818310	0	5
AL162586.1	chr9	+	127818711	127819120	0	4
COQ4	chr9	+	128323147	128325778	0	5
SPTAN1	chr9	+	128627498	128630320	0	41
KYAT1	chr9	-	128838367	128840449	0	5
PRRC2B	chr9	+	131444328	131447084	0	48
TTF1	chr9	-	132388228	132390603	0	14
TSC1	chr9	-	132935095	132944571	0	13
SLC2A6	chr9	-	133475611	133476232	0	9
QSOX2	chr9	-	136218808	136218993	0	29
QSOX2	chr9	-	136224112	136226773	0	19
SEC16A	chr9	-	136477684	136482937	0	45
PNPLA7	chr9	-	137489340	137493012	0	15
WDR37	chr10	+	1096246	1103598	0	16
FAM208B	chr10	+	5720397	5720543	0	21
KIN	chr10	-	7780307	7787819	0	11
RPP38	chr10	+	15103713	15111685	0	2
RPP38	chr10	+	15104553	15111685	0	7
RPP38	chr10	+	15111786	15119222	0	2
PTER	chr10	+	16467210	16484336	0	10
TRDMT1	chr10	-	17154734	17157461	0	6
AL450384.2	chr10	-	18513660	18527250	0	2
AL450384.2	chr10	-	18513660	18542068	0	2
AL450384.2	chr10	-	18518711	18527250	0	1
AL450384.2	chr10	-	18533100	18539193	0	1
AL450384.2	chr10	-	18539642	18541168	0	1
AL450384.2	chr10	-	18539642	18542068	0	1
NSUN6	chr10	-	18616293	18651128	0	10
NSUN6	chr10	-	18642555	18651128	0	8
MLLT10	chr10	+	21651768	21668916	0	8
ANKRD26	chr10	-	27046520	27048800	0	9
ANKRD26	chr10	-	27098326	27100084	0	5
WAC-AS1	chr10	-	28524574	28525947	0	2
ZEB1-AS1	chr10	-	31310015	31320282	0	1
ZEB1	chr10	+	31319292	31387123	0	10
CCDC7	chr10	+	32474023	32481670	0	22
CCDC7	chr10	+	32584304	32623718	0	12
ZNF248	chr10	-	37803943	37831231	0	6
HSD17B7P2	chr10	+	38358515	38361279	0	12
HSD17B7P2	chr10	+	38362338	38363521	0	17
ZNF37BP	chr10	-	42521127	42523209	0	11
ZNF37BP	chr10	-	42523324	42523611	0	11
ZNF37BP	chr10	-	42550615	42551399	0	10
CSGALNACT2	chr10	+	43160595	43162199	0	15
HNRNPF	chr10	-	43396590	43409130	0	151
ZNF32	chr10	-	43644801	43646059	0	5
ZFAND4	chr10	-	45618260	45625950	0	5
ZFAND4	chr10	-	45648534	45648962	0	15
AGAP4	chr10	-	45827390	45827512	0	3
PARGP1	chr10	-	45916171	45939360	0	22
PARGP1	chr10	-	45953206	45962810	0	45
ARHGAP22	chr10	-	48451607	48453303	0	2
WDFY4	chr10	+	48692355	48709715	0	117
ERCC6	chr10	-	49532974	49538961	0	6
HERC4	chr10	-	68044563	68067084	0	28
RUFY2	chr10	-	68377015	68379423	0	12
RUFY2	chr10	-	68379521	68383797	0	6
DNA2	chr10	-	68445083	68450027	0	5
CCAR1	chr10	+	68754077	68754678	0	20
TYSND1	chr10	-	70143972	70144484	0	5
P4HA1	chr10	-	73047101	73051089	0	16
FAM149B1	chr10	+	73177973	73192555	0	20
FAM149B1	chr10	+	73193609	73208618	0	5
FAM149B1	chr10	+	73210438	73216514	0	6
FAM149B1	chr10	+	73216578	73228059	0	7
DNAJC9-AS1	chr10	+	73253095	73253800	0	1
PPP3CB-AS1	chr10	+	73504272	73505277	0	3
TSPAN14	chr10	+	80454371	80468546	0	3
WAPL	chr10	-	86472344	86473877	0	25
WAPL	chr10	-	86497301	86499717	0	31
ATAD1	chr10	-	87814612	87818166	0	75
PCGF5	chr10	+	91264520	91278268	0	21
ENTPD1-AS1	chr10	-	95876660	95898886	0	6
ENTPD1-AS1	chr10	-	95897679	95898886	0	7
ENTPD1-AS1	chr10	-	95899018	95904829	0	7
ZNF518A	chr10	+	96130752	96132585	0	10
ZNF518A	chr10	+	96155376	96155923	0	27
ZFYVE27	chr10	+	97738674	97744728	0	14
R3HCC1L	chr10	+	98134706	98162882	0	16
PYROXD2	chr10	-	98403931	98407581	0	2
DNMBP	chr10	-	99972134	100002941	0	11
DNMBP	chr10	-	100003023	100009837	0	7
OLMALINC	chr10	+	100374012	100395108	0	2
OLMALINC	chr10	+	100381448	100382403	0	2
SLF2	chr10	+	100918441	100923977	0	16
BTRC	chr10	+	101526199	101532294	0	5
GBF1	chr10	+	102377128	102379283	0	26
MFSD13A	chr10	+	102466087	102468752	0	2
MFSD13A	chr10	+	102468332	102468954	0	1
MFSD13A	chr10	+	102470075	102470277	0	1
PDCD4-AS1	chr10	-	110870438	110871779	0	1
SFXN4	chr10	-	119141319	119142252	0	5
WDR11-AS1	chr10	-	120802622	120808232	0	2
IKZF5	chr10	-	122996176	122998021	0	6
LHPP	chr10	+	124617549	124617842	0	7
AC068896.1	chr10	-	124682379	124706635	0	66
AL731577.2	chr10	+	124940547	124942456	0	11
ZRANB1	chr10	+	124943307	124962286	0	14
DHX32	chr10	-	125881071	125885364	0	14
DHX32	chr10	-	125885676	125896217	0	7
LRRC27	chr10	+	132333106	132333476	0	5
ANO9	chr11	-	421198	423941	0	8
ANO9	chr11	-	424187	428087	0	9
PHRF1	chr11	+	581597	581961	0	10
PIDD1	chr11	-	803085	803173	0	3
PIDD1	chr11	-	804463	805615	0	4
FAM160A2	chr11	-	6214573	6214709	0	6
DNHD1	chr11	+	6520102	6528521	0	9
DNHD1	chr11	+	6533806	6533896	0	29
DNHD1	chr11	+	6533806	6538382	0	9
DNHD1	chr11	+	6548402	6556682	0	7
GVINP1	chr11	-	6734149	6746348	0	65
AC107884.1	chr11	-	7430806	7440126	0	3
AC107884.1	chr11	-	7450442	7461238	0	4
AC107884.1	chr11	-	7450442	7512122	0	4
AC107884.1	chr11	-	7508183	7512122	0	11
RIC3	chr11	-	8107397	8110251	0	27
ST5	chr11	-	8831688	8832719	0	1
SBF2-AS1	chr11	+	9758503	9779816	0	1
SBF2-AS1	chr11	+	9758503	9796418	0	1
SBF2-AS1	chr11	+	9783109	9784591	0	1
SBF2-AS1	chr11	+	9784776	9807847	0	1
PSMA1	chr11	-	14600996	14610965	0	1
UEVLD	chr11	-	18565010	18566383	0	3
PRMT3	chr11	+	20395962	20402918	0	9
METTL15	chr11	+	28411978	28424298	0	4
ACCS	chr11	+	44067915	44074611	0	6
AGBL2	chr11	-	47692256	47704542	0	5
AP001636.3	chr11	-	58998505	58999581	0	6
AP001636.3	chr11	-	58999689	59051259	0	4
AP001636.3	chr11	-	59044112	59051259	0	5
PATL1	chr11	-	59657153	59657529	0	15
MS4A14	chr11	+	60409887	60409919	0	3
CD6	chr11	+	61018013	61018291	0	29
ATG2A	chr11	-	64907415	64907524	0	16
NEAT1	chr11	+	65436666	65437571	0	2
PCNX3	chr11	+	65620966	65622205	0	16
AP001107.9	chr11	+	66348348	66353454	0	2
AP001107.9	chr11	+	66360744	66363268	0	2
ZDHHC24	chr11	-	66521466	66539767	0	2
ZDHHC24	chr11	-	66527006	66527179	0	2
RBM4	chr11	+	66640123	66657135	0	9
RBM4	chr11	+	66644140	66665855	0	3
RBM4	chr11	+	66657259	66665855	0	12
IGHMBP2	chr11	+	68934558	68935330	0	4
IGHMBP2	chr11	+	68938844	68939533	0	3
AP002495.1	chr11	-	71915917	71916073	0	5
FAM168A	chr11	-	73496670	73497387	0	2
NEU3	chr11	+	74996877	75005412	0	5
EMSY	chr11	+	76458358	76463820	0	10
KCTD21	chr11	-	78174583	78177051	0	1
KCTD21	chr11	-	78176329	78188572	0	1
GAB2	chr11	-	78218025	78218121	0	2
CREBZF	chr11	-	85662457	85663178	0	39
CREBZF	chr11	-	85663293	85663523	0	23
CTSC	chr11	-	88309318	88312449	0	8
SLC36A4	chr11	-	93168171	93170110	0	10
CEP295	chr11	+	93675666	93679415	0	22
AP000787.1	chr11	+	95152255	95157627	0	3
MTMR2	chr11	-	95865676	95882373	0	8
CUL5	chr11	+	108054955	108061039	0	14
ALG9	chr11	-	111857737	111860162	0	7
PTS	chr11	+	112233486	112235848	0	9
CEP164	chr11	+	117362538	117371079	0	24
CEP164	chr11	+	117395722	117396056	0	9
HYOU1	chr11	-	119045834	119046416	0	15
HINFP	chr11	+	119121639	119123567	0	11
HINFP	chr11	+	119123684	119126934	0	5
ARHGEF12	chr11	+	120429517	120431770	0	9
ZNF202	chr11	-	123726991	123728132	0	7
ZNF202	chr11	-	123729825	123730490	0	8
AC021054.1	chr12	+	643837	643958	0	6
FBXL14	chr12	-	1566810	1567043	0	1
FBXL14	chr12	-	1566810	1592867	0	1
ADIPOR2	chr12	+	1691213	1754257	0	11
PARP11	chr12	-	3807103	3811965	0	13
CD27-AS1	chr12	-	6439676	6446960	0	6
CD27-AS1	chr12	-	6448757	6450340	0	6
RPL13P5	chr12	+	6873781	6882179	0	1
C1RL-AS1	chr12	+	7109236	7110297	0	6
C1RL-AS1	chr12	+	7115453	7118266	0	3
C1RL-AS1	chr12	+	7118944	7119499	0	6
FAM66C	chr12	+	8188535	8193534	0	1
FAM66C	chr12	+	8196383	8198195	0	1
FAM66C	chr12	+	8196518	8196863	0	1
RIMKLB	chr12	+	8698297	8713814	0	6
PHC1	chr12	+	8921065	8922632	0	12
HIST4H4	chr12	-	14769009	14770678	0	2
HIST4H4	chr12	-	14769457	14769899	0	1
SOX5	chr12	-	23536734	23543210	0	2
MED21	chr12	+	27030819	27032143	0	9
MED21	chr12	+	27059460	27064275	0	9
ERGIC2	chr12	-	29338642	29339850	0	14
ERGIC2	chr12	-	29339929	29340772	0	13
OVCH1-AS1	chr12	+	29461934	29465167	0	2
CAPRIN2	chr12	-	30716676	30723258	0	5
YARS2	chr12	-	32745804	32747075	0	25
YAF2	chr12	-	42161765	42235613	0	5
TMEM117	chr12	+	44028941	44143524	0	7
AC008014.1	chr12	+	46387972	46470152	0	12
AC008014.1	chr12	+	46455141	46459485	0	2
AC008014.1	chr12	+	46470262	46571255	0	10
AC008014.1	chr12	+	46470262	46652389	0	3
AC008014.1	chr12	+	46480272	46484457	0	2
AC008014.1	chr12	+	46651832	46652389	0	4
PCED1B	chr12	+	47104195	47107996	0	3
KMT2D	chr12	-	49043998	49044190	0	26
KMT2D	chr12	-	49048769	49049107	0	20
AC074032.1	chr12	+	50112301	50129526	0	1
AC074032.1	chr12	+	50112301	50154037	0	2
DIP2B	chr12	+	50675451	50678678	0	21
POU6F1	chr12	-	51206883	51210385	0	6
ITGB7	chr12	-	53192538	53193139	0	8
TMEM198B	chr12	+	55832287	55832958	0	2
TMEM198B	chr12	+	55834726	55834850	0	2
TMEM198B	chr12	+	55835741	55836125	0	1
TMEM198B	chr12	+	55836037	55836125	0	2
IRAK3	chr12	+	66205160	66209455	0	6
IFNG-AS1	chr12	+	67991503	67995940	0	10
LINC02384	chr12	-	68412140	68413700	0	2
LINC02384	chr12	-	68432630	68433283	0	3
LINC02384	chr12	-	68433371	68433853	0	2
LINC02384	chr12	-	68433853	68434962	0	3
LINC02384	chr12	-	68434007	68434962	0	3
LINC02384	chr12	-	68435144	68442063	0	2
CPSF6	chr12	+	69260197	69262369	0	52
LINC01481	chr12	-	70216843	70219392	0	2
LINC01481	chr12	-	70219597	70242796	0	2
CAPS2	chr12	-	75321918	75322973	0	1
METTL25	chr12	+	82399639	82402982	0	15
AC063949.2	chr12	+	92467002	92467140	0	35
CEP83	chr12	-	94403262	94410620	0	7
GOLGA2P5	chr12	-	100166633	100167069	0	7
GOLGA2P5	chr12	-	100166633	100167335	0	7
GOLGA2P5	chr12	-	100167639	100170564	0	5
C12orf42	chr12	-	103302559	103368886	0	13
CHST11	chr12	+	104598890	104598916	0	38
MAPKAPK5-AS1	chr12	-	111840003	111841326	0	4
MAPKAPK5	chr12	+	111867669	111871084	0	10
HECTD4	chr12	-	112176699	112178930	0	29
MED13L	chr12	-	116236890	116237467	0	29
FBXW8	chr12	+	116918726	116928022	0	10
VSIG10	chr12	-	118117882	118126480	0	1
VSIG10	chr12	-	118121175	118121500	0	1
BICDL1	chr12	+	119998736	120014163	0	3
BICDL1	chr12	+	120064879	120071672	0	2
P2RX4	chr12	+	121228866	121229033	0	4
KDM2B	chr12	-	121531060	121532805	0	12
ZNF664	chr12	+	123988138	124004877	0	11
AACS	chr12	+	125114557	125124704	0	3
FBRSL1	chr12	+	132570540	132571067	0	7
PGAM5	chr12	+	132717798	132717989	0	20
GOLGA3	chr12	-	132813419	132816659	0	83
ZNF26	chr12	+	133012324	133025301	0	9
ZMYM5	chr13	-	19835689	19838699	0	10
ZMYM5	chr13	-	19835689	19851354	0	12
ZMYM5	chr13	-	19852190	19863449	0	8
PAN3	chr13	+	28220378	28239578	0	28
PAN3	chr13	+	28239696	28256291	0	29
LINC00426	chr13	-	30357392	30357745	0	7
LINC00426	chr13	-	30372374	30374651	0	7
N4BP2L2	chr13	-	32537027	32538682	0	68
UFM1	chr13	+	38359333	38360040	0	15
LINC00598	chr13	-	40119525	40121478	0	1
LINC00598	chr13	-	40121758	40127332	0	1
LINC00598	chr13	-	40121758	40127460	0	3
AL354696.2	chr13	+	41162403	41162980	0	2
AKAP11	chr13	+	42308609	42313893	0	88
RCBTB1	chr13	-	49549648	49550410	0	10
ARL11	chr13	+	49630099	49630429	0	4
INTS6-AS1	chr13	+	51460057	51460484	0	2
PCDH9	chr13	-	67225187	67225404	0	9
BORA	chr13	+	72729093	72737961	0	6
MYCBP2	chr13	-	77225554	77243058	0	115
RBM26	chr13	-	79314993	79318820	0	35
RBM26	chr13	-	79318879	79319534	0	32
TMTC4	chr13	-	100642311	100662963	0	8
NAXD	chr13	+	110632091	110632220	0	6
TFDP1	chr13	+	113637884	113640119	0	10
GAS6-AS1	chr13	+	113833579	113838076	0	32
GAS6-AS1	chr13	+	113833732	113833842	0	17
RASA3	chr13	-	114052155	114056455	0	8
UPF3A	chr13	+	114286629	114291600	0	6
NOP9	chr14	+	24300857	24301569	0	16
HECTD1	chr14	-	31157303	31162592	0	33
HECTD1	chr14	-	31162674	31168297	0	27
SRP54-AS1	chr14	-	34926527	34928001	0	2
SRP54-AS1	chr14	-	34972064	34982423	0	7
SRP54-AS1	chr14	-	34972064	34982429	0	2
RALGAPA1	chr14	-	35690003	35715706	0	35
LINC01588	chr14	-	50039469	50052773	0	23
CDKL1	chr14	-	50359149	50363844	0	9
SAMD4A	chr14	+	54567310	54567495	0	14
FBXO34	chr14	+	55271984	55350380	0	2
TMEM260	chr14	+	56635276	56636507	0	7
SLC38A6	chr14	+	61030523	61034413	0	2
SLC38A6	chr14	+	61052985	61078829	0	2
WDR89	chr14	-	63625033	63641803	0	34
SYNE2	chr14	+	64197104	64202800	0	12
ESR2	chr14	-	64235150	64235296	0	8
ZBTB25	chr14	-	64490540	64495242	0	13
ZBTB25	chr14	-	64490540	64502900	0	8
ZFYVE1	chr14	-	72993357	72997027	0	6
TGFB3	chr14	-	75980689	75981037	0	3
POMT2	chr14	-	77298771	77304691	0	2
LINC02328	chr14	+	85934861	85949026	0	2
LINC02328	chr14	+	85934861	85978772	0	5
LINC02328	chr14	+	85979100	85995463	0	2
LINC02328	chr14	+	85979100	86070862	0	2
LINC02328	chr14	+	85982708	85983943	0	3
LINC02328	chr14	+	86028458	86031135	0	4
LINC02328	chr14	+	86031230	86035713	0	3
LINC02328	chr14	+	86034388	86035206	0	4
LINC02328	chr14	+	86035276	86035713	0	4
LINC02328	chr14	+	86035276	86035749	0	4
LINC02328	chr14	+	86035815	86039171	0	2
LINC02328	chr14	+	86035815	86041725	0	8
LINC02328	chr14	+	86037604	86041725	0	2
LINC02328	chr14	+	86041833	86070862	0	6
LINC02328	chr14	+	86128116	86129495	0	2
TTC7B	chr14	-	90680535	90695499	0	1
TTC7B	chr14	-	90744922	90786173	0	1
AL139020.1	chr14	+	95715707	95755244	0	10
AL139020.1	chr14	+	95725586	95755244	0	28
ZNF839	chr14	+	102322334	102325984	0	5
CDC42BPB	chr14	-	102940324	102944074	0	4
PPP1R13B	chr14	-	103738798	103738885	0	2
GPR132	chr14	-	105057280	105057887	0	8
IGHG3	chr14	-	105769986	105770292	0	70
AC246787.2	chr14	+	105890197	105896475	0	2
AC246787.2	chr14	+	105890197	105896497	0	2
AC246787.2	chr14	+	105894998	105896475	0	2
FAM30A	chr14	+	105921248	105922198	0	75
FAM30A	chr14	+	105921258	105921409	0	33
FAM30A	chr14	+	105924490	105924888	0	24
FAM30A	chr14	+	105925069	105925223	0	56
HERC2P3	chr15	-	20434073	20435848	0	3
HERC2P3	chr15	-	20437432	20438587	0	2
HERC2P2	chr15	+	22564532	22566304	0	11
HERC2P2	chr15	+	22566362	22569148	0	27
TUBGCP5	chr15	-	23032029	23032731	0	6
SNHG14	chr15	+	25059718	25061305	0	9
SNHG14	chr15	+	25061413	25061949	0	8
HERC2P9	chr15	+	28641581	28648879	0	4
HERC2P9	chr15	+	28651555	28654273	0	17
AC127502.1	chr15	+	30484686	30485147	0	12
LINC02256	chr15	+	32537006	32575916	0	5
LINC02256	chr15	+	32575668	32575916	0	10
LINC02256	chr15	+	32576000	32579707	0	12
KATNBL1	chr15	-	34146850	34146976	0	10
GOLGA8A	chr15	-	34435471	34436658	0	4
DPH6	chr15	-	35220582	35304892	0	8
C15orf41	chr15	+	36579961	36645222	0	3
OIP5-AS1	chr15	+	41297929	41298040	0	18
MGA	chr15	+	41736698	41739905	0	30
STARD9	chr15	+	42681612	42681752	0	2
STARD9	chr15	+	42687075	42691586	0	4
ZSCAN29	chr15	-	43370345	43370557	0	7
CATSPER2	chr15	-	43632363	43634511	0	1
CATSPER2	chr15	-	43635416	43636040	0	3
CATSPER2	chr15	-	43640496	43664417	0	1
CATSPER2	chr15	-	43649879	43668027	0	1
CATSPER2	chr15	-	43649900	43664417	0	10
CATSPER2	chr15	-	43649900	43668027	0	1
ELL3	chr15	-	43775923	43776508	0	37
PATL2	chr15	-	44676565	44710095	0	32
PATL2	chr15	-	44710214	44710870	0	42
PATL2	chr15	-	44710929	44711019	0	58
FAM227B	chr15	-	49371399	49390025	0	2
RFX7	chr15	-	56144150	56144400	0	8
TCF12	chr15	+	57063823	57072652	0	17
LINC00926	chr15	+	57300924	57302901	0	69
LINC00926	chr15	+	57300924	57306746	0	75
LINC00926	chr15	+	57300924	57307541	0	97
LINC00926	chr15	+	57303013	57303099	0	81
RORA-AS1	chr15	+	60510533	60514257	0	2
HERC1	chr15	-	63662021	63663004	0	79
TIPIN	chr15	-	66341356	66349314	0	7
PEAK1	chr15	-	77182040	77239781	0	7
PEAK1	chr15	-	77239889	77252366	0	7
PEAK1	chr15	-	77249823	77252366	0	5
PEAK1	chr15	-	77252526	77254872	0	9
PEAK1	chr15	-	77252526	77255320	0	5
PEAK1	chr15	-	77254928	77255320	0	6
PEAK1	chr15	-	77255423	77283882	0	10
PEAK1	chr15	-	77357099	77365162	0	5
PEAK1	chr15	-	77361431	77365162	0	5
PEAK1	chr15	-	77365225	77388566	0	13
DNAJA4	chr15	+	78274424	78275600	0	3
UBE2Q2P2	chr15	+	82404751	82414600	0	6
UBE2Q2P2	chr15	+	82419465	82419979	0	3
WHAMM	chr15	+	82810709	82813102	0	7
WHAMM	chr15	+	82819488	82821710	0	9
WHAMM	chr15	+	82821839	82823099	0	33
ZSCAN2	chr15	+	84604333	84604467	0	3
SCAND2P	chr15	+	84638477	84639523	0	4
SCAND2P	chr15	+	84640500	84641154	0	4
PDE8A	chr15	+	85115273	85115438	0	14
ADAMTS7P4	chr15	-	85314984	85330077	0	3
ADAMTS7P4	chr15	-	85315585	85330077	0	1
VPS33B	chr15	-	91007964	91009784	0	9
CHSY1	chr15	-	101188219	101235081	0	6
DNM1P47	chr15	+	101764931	101771776	0	3
DNM1P47	chr15	+	101772682	101794234	0	2
Z84723.1	chr16	-	29932	34846	0	21
IL9RP3	chr16	-	34965	35538	0	3
IL9RP3	chr16	-	34987	35538	0	6
IL9RP3	chr16	-	35943	38209	0	2
IL9RP3	chr16	-	36625	38209	0	8
NPRL3	chr16	-	114297	117300	0	3
AXIN1	chr16	-	319976	346147	0	9
WDR90	chr16	+	658344	658568	0	2
WDR90	chr16	+	659376	659613	0	2
PKD1	chr16	-	2112963	2113156	0	5
ERVK13-1	chr16	-	2672859	2673282	0	18
FLYWCH1	chr16	+	2930880	2933134	0	5
TIGD7	chr16	-	3300627	3301234	0	1
TIGD7	chr16	-	3300627	3304763	0	2
DEXI	chr16	-	10941449	10941568	0	5
SNN	chr16	+	11670707	11675974	0	6
SNN	chr16	+	11673685	11675974	0	6
PKD1P6	chr16	-	15135201	15135279	0	6
AC109446.3	chr16	+	17134550	17136196	0	4
AC109446.3	chr16	+	17134550	17138241	0	11
AC109446.3	chr16	+	17136350	17137515	0	5
AC126755.1	chr16	-	18339243	18339385	0	2
CCP110	chr16	+	19546474	19551195	0	4
ACSM3	chr16	+	20674822	20679163	0	1
ACSM3	chr16	+	20675055	20679157	0	1
ACSM3	chr16	+	20679449	20718349	0	1
ACSM3	chr16	+	20679455	20718349	0	1
ACSM3	chr16	+	20718493	20729229	0	1
ACSM3	chr16	+	20727466	20729229	0	2
ERI2	chr16	-	20862643	20896307	0	4
RRN3P1	chr16	-	21818761	21819108	0	20
NPIPB5	chr16	+	22491786	22507336	0	2
UBFD1	chr16	+	23559868	23562205	0	6
KDM8	chr16	+	27210621	27215944	0	2
EIF3CL	chr16	-	28396660	28399870	0	1
EIF3C	chr16	+	28715434	28720914	0	3
SH2B1	chr16	+	28867033	28867373	0	8
SPNS1	chr16	+	28978044	28978945	0	7
RRN3P2	chr16	+	29086275	29086537	0	12
RRN3P2	chr16	+	29087212	29087333	0	8
SMG1P2	chr16	-	29566249	29569270	0	31
SMG1P2	chr16	-	29569328	29594886	0	13
SMG1P5	chr16	-	30301067	30301221	0	9
PRR14	chr16	+	30654339	30655350	0	10
ZNF646	chr16	+	31082673	31082970	0	2
ZNF720	chr16	+	31722752	31723060	0	17
HEATR3	chr16	+	50070290	50075570	0	9
ADCY7	chr16	+	50274198	50287911	0	43
CHD9	chr16	+	53304625	53306233	0	31
SLC38A7	chr16	-	58678474	58679856	0	2
AC009061.2	chr16	+	67484328	67492024	0	8
RANBP10	chr16	-	67770733	67772033	0	6
PSKH1	chr16	+	67927432	67928618	0	2
PSKH1	chr16	+	67927822	67928642	0	3
SMG1P7	chr16	-	70227260	70229737	0	6
SMG1P7	chr16	-	70231132	70231436	0	14
SMG1P7	chr16	-	70235443	70241035	0	15
SMG1P7	chr16	-	70241156	70243626	0	5
SMG1P7	chr16	-	70241260	70243626	0	22
CMTR2	chr16	-	71288937	71289085	0	5
DHX38	chr16	+	72106104	72107339	0	14
LINC01572	chr16	-	72291413	72308055	0	8
LINC01572	chr16	-	72291413	72349045	0	5
LINC01572	chr16	-	72350948	72368652	0	4
LINC01572	chr16	-	72368722	72391070	0	18
LINC01572	chr16	-	72391215	72427389	0	11
LINC01572	chr16	-	72427457	72523331	0	5
LINC01572	chr16	-	72479790	72522552	0	6
LINC01572	chr16	-	72540611	72570450	0	4
LINC01572	chr16	-	72555326	72570450	0	14
WWOX	chr16	+	78164289	78260007	0	4
WWOX	chr16	+	78750456	78750648	0	4
WWOX	chr16	+	78750456	78756939	0	13
CMIP	chr16	+	81516930	81516992	0	8
CMIP	chr16	+	81517207	81517300	0	13
AC009119.1	chr16	-	83790315	83794934	0	1
AC009119.1	chr16	-	83790315	83803434	0	1
AC009119.1	chr16	-	83797376	83805622	0	1
GSE1	chr16	+	85556363	85633913	0	12
SNAI3-AS1	chr16	+	88673759	88675054	0	2
ANKRD11	chr16	-	89398343	89398465	0	13
SPG7	chr16	+	89532636	89540943	0	21
SMG6	chr17	-	2300664	2303013	0	15
ZNF232	chr17	-	5106533	5109393	0	2
AC087500.1	chr17	+	5192163	5214049	0	3
AC087500.1	chr17	+	5235202	5247773	0	4
MIS12	chr17	+	5486420	5488195	0	4
XAF1	chr17	+	6758263	6758601	0	16
NEURL4	chr17	-	7324287	7324394	0	6
TNFSF12	chr17	+	7549312	7549470	0	9
TNFSF12	chr17	+	7550195	7550606	0	11
PIGL	chr17	+	16284138	16299887	0	20
ZNF624	chr17	-	16634756	16647334	0	3
TOM1L2	chr17	-	17869534	17879626	0	3
EFCAB5	chr17	+	30055965	30057675	0	2
AC138207.8	chr17	+	31008803	31016894	0	4
AC138207.8	chr17	+	31008803	31021048	0	4
AC138207.8	chr17	+	31023760	31024376	0	3
AC138207.8	chr17	+	31024426	31031559	0	3
AC138207.8	chr17	+	31032506	31033923	0	4
LRRC37B	chr17	+	32018078	32020696	0	3
CDK5R1	chr17	+	32488540	32489560	0	2
ZNF830	chr17	+	34961935	34963023	0	1
TBC1D3B	chr17	-	36173630	36174730	0	1
GGNBP2	chr17	+	36578192	36579244	0	31
NAGLU	chr17	+	42538755	42541038	0	8
NBR2	chr17	+	43125770	43138656	0	3
NBR2	chr17	+	43133137	43138656	0	6
LINC00910	chr17	-	43381660	43388504	0	2
DCAKD	chr17	-	45030179	45033934	0	11
ACBD4	chr17	+	45137830	45137909	0	8
LRRC37A4P	chr17	-	45513289	45517860	0	14
LRRC37A4P	chr17	-	45515525	45517177	0	131
LRRC37A4P	chr17	-	45515525	45517860	0	14
LRRC37A4P	chr17	-	45517282	45517860	0	26
ARL17B	chr17	-	46299665	46311171	0	1
ARL17B	chr17	-	46339220	46339508	0	1
ARL17A	chr17	-	46517233	46528755	0	1
AC068152.1	chr17	-	46985961	46998699	0	2
AC068152.1	chr17	-	47010041	47021581	0	3
AC068152.1	chr17	-	47021721	47056459	0	3
AC068152.1	chr17	-	47056753	47097238	0	3
AC068152.1	chr17	-	47056753	47099834	0	7
AC068152.1	chr17	-	47097357	47099834	0	4
SP2	chr17	+	47900427	47915311	0	2
GNGT2	chr17	-	49208954	49210399	0	5
MYCBPAP	chr17	+	50518724	50518844	0	1
MYCBPAP	chr17	+	50519787	50520592	0	1
MYCBPAP	chr17	+	50520639	50521109	0	1
SPAG9	chr17	-	51056482	51067931	0	12
MBTD1	chr17	-	51201696	51202700	0	12
MBTD1	chr17	-	51219044	51220323	0	10
MBTD1	chr17	-	51259206	51260119	0	25
PTRH2	chr17	-	59697978	59707379	0	3
TUBD1	chr17	-	59863847	59874538	0	7
RPS6KB1	chr17	+	59936541	59937577	0	15
PLEKHM1P1	chr17	-	64786724	64787111	0	8
AC103810.2	chr17	+	64905476	64909594	0	3
LINC00674	chr17	+	68101959	68102942	0	18
LINC00674	chr17	+	68101959	68114421	0	11
ARSG	chr17	+	68395193	68398520	0	3
WIPI1	chr17	-	68433575	68434419	0	3
MYO15B	chr17	+	75590243	75590625	0	40
ENGASE	chr17	+	79083955	79084537	0	6
ENGASE	chr17	+	79087365	79087750	0	16
CCDC57	chr17	-	82160866	82163199	0	5
CCDC57	chr17	-	82208048	82209071	0	4
AC132938.3	chr17	-	82454413	82457672	0	1
TBCD	chr17	+	82781721	82783460	0	6
METTL4	chr18	-	2539145	2540666	0	5
LINC00667	chr18	+	5239049	5240647	0	6
LINC00667	chr18	+	5240615	5241698	0	2
PRELID3A	chr18	+	12427323	12431149	0	1
CEP192	chr18	+	13114251	13116373	0	19
LDLRAD4	chr18	+	13465111	13525409	0	2
LDLRAD4	chr18	+	13465111	13621116	0	15
LDLRAD4	chr18	+	13473174	13484036	0	4
LDLRAD4	chr18	+	13484119	13525409	0	2
ZNF519	chr18	-	14085076	14090640	0	2
ZNF519	chr18	-	14085076	14096878	0	2
TTC39C	chr18	+	24080911	24082912	0	6
AC012254.1	chr18	-	47077453	47079627	0	1
AC012254.1	chr18	-	47090513	47091173	0	1
POLI	chr18	+	54277853	54280666	0	7
AC027097.2	chr18	+	57642052	57735150	0	4
AC027097.2	chr18	+	57642052	57737761	0	3
AC027097.2	chr18	+	57732023	57735150	0	8
ZNF532	chr18	+	58939621	58953517	0	10
SERPINB8	chr18	+	63981838	63985092	0	4
NETO1	chr18	-	72794283	72794362	0	4
ZNF516	chr18	-	76383598	76383639	0	2
ZNF516	chr18	-	76443211	76491446	0	13
ZNF516	chr18	-	76443211	76491968	0	2
LINC01002	chr19	-	199904	200001	0	2
LINC01002	chr19	-	208391	209768	0	1
MIDN	chr19	+	1254478	1254904	0	6
DOT1L	chr19	+	2194549	2199883	0	9
SIRT6	chr19	-	4175937	4177085	0	4
ARRDC5	chr19	-	4896818	4897961	0	1
ARRDC5	chr19	-	4898471	4901536	0	1
ZNF559	chr19	+	9333113	9337795	0	8
ZNF559-ZNF177	chr19	+	9352004	9364861	0	1
ZNF846	chr19	-	9752440	9756485	0	2
ZNF439	chr19	+	11848930	11866204	0	26
AC008770.3	chr19	+	11956642	11977037	0	3
ZNF44	chr19	-	12250368	12294691	0	29
ZNF44	chr19	-	12291250	12292572	0	8
CACNA1A	chr19	-	13277128	13277409	0	1
LINC01841	chr19	-	14347409	14369942	0	7
CLEC17A	chr19	+	14597013	14597103	0	95
ZNF333	chr19	+	14701884	14705053	0	15
ADGRE2	chr19	-	14765804	14766063	0	2
ADGRE2	chr19	-	14765804	14766713	0	1
HSH2D	chr19	+	16156756	16157209	0	24
EPS15L1	chr19	-	16355851	16385128	0	10
IL12RB1	chr19	-	18076327	18080831	0	10
IL12RB1	chr19	-	18090766	18098754	0	12
MAST3	chr19	+	18121773	18121852	0	34
MAST3	chr19	+	18121922	18122106	0	56
MAST3	chr19	+	18122127	18122672	0	63
AC011477.1	chr19	+	19791089	19793433	0	2
ZNF682	chr19	-	20024376	20027074	0	3
ZNF682	chr19	-	20027137	20027230	0	3
ZNF682	chr19	-	20036799	20039342	0	3
AC011447.3	chr19	-	20217316	20237777	0	2
AC011447.3	chr19	-	20228483	20237777	0	1
ZNF66	chr19	+	20776450	20793782	0	6
ZNF85	chr19	+	20935047	20944251	0	3
ZNF431	chr19	+	21166461	21167567	0	45
ZNF708	chr19	-	21310627	21327959	0	11
ZNF493	chr19	+	21413649	21422912	0	3
ZNF429	chr19	+	21505774	21518574	0	5
ZNF429	chr19	+	21505774	21527389	0	19
ZNF429	chr19	+	21529172	21529657	0	13
ZNF726	chr19	+	23932558	23936778	0	4
ZNF726	chr19	+	23937711	23943493	0	4
ZNF254	chr19	+	24049548	24057930	0	14
LINC00662	chr19	-	27730707	27732795	0	3
LINC00662	chr19	-	27739716	27746097	0	3
AC006504.5	chr19	+	27798176	27803574	0	2
C19orf12	chr19	-	29708423	29712778	0	6
DPY19L3	chr19	+	32437339	32438942	0	7
DPY19L3	chr19	+	32439235	32439819	0	6
CEP89	chr19	-	32915517	32917779	0	3
CEP89	chr19	-	32917811	32918223	0	3
IGFLR1	chr19	-	35740088	35741023	0	25
LINC00665	chr19	-	36325764	36330252	0	7
LINC00665	chr19	-	36325887	36330252	0	4
ZNF260	chr19	-	36515699	36528218	0	6
ZNF529-AS1	chr19	+	36577237	36580166	0	2
ZNF790-AS1	chr19	+	36797811	36812509	0	2
ZNF790-AS1	chr19	+	36801933	36827649	0	5
ZNF790-AS1	chr19	+	36823821	36825379	0	3
ZNF383	chr19	+	37218274	37230408	0	6
ZNF571	chr19	-	37566291	37586667	0	4
ZNF571	chr19	-	37584141	37586667	0	2
KCNK6	chr19	+	38320272	38321203	0	1
FAM98C	chr19	+	38405113	38405374	0	4
SARS2	chr19	-	38918526	38918765	0	6
FCGBP	chr19	-	39906323	39913689	0	5
MAP3K10	chr19	+	40203718	40204484	0	3
MAP3K10	chr19	+	40205296	40205404	0	3
SERTAD3	chr19	-	40442488	40443854	0	1
SERTAD3	chr19	-	40442488	40444214	0	1
LTBP4	chr19	+	40606526	40608219	0	3
LINC01480	chr19	+	41535783	41536542	0	5
AC243960.1	chr19	+	41551494	41553705	0	10
CEACAM21	chr19	+	41556085	41564643	0	4
CEACAM21	chr19	+	41556085	41564681	0	18
CEACAM21	chr19	+	41564522	41564681	0	4
KCNN4	chr19	-	43772103	43774191	0	7
ZNF283	chr19	+	43827981	43828201	0	8
ZNF283	chr19	+	43830217	43831317	0	5
ZNF45	chr19	-	43925458	43929917	0	11
ZNF45	chr19	-	43925458	43931246	0	8
ZNF45	chr19	-	43934727	43934923	0	8
ZNF225	chr19	+	44118574	44119366	0	3
ZNF235	chr19	-	44230904	44234754	0	8
ZNF235	chr19	-	44289196	44298819	0	8
FBXO46	chr19	-	45713573	45715958	0	3
FBXO46	chr19	-	45714882	45717241	0	1
CCDC61	chr19	+	45995504	46002982	0	4
GNG8	chr19	-	46634204	46634619	0	3
SLC6A16	chr19	-	49294553	49309411	0	2
SLC6A16	chr19	-	49294553	49310039	0	2
SLC6A16	chr19	-	49310506	49310999	0	1
SLC6A16	chr19	-	49311411	49312512	0	2
AC011450.1	chr19	-	49332320	49335526	0	11
ZNF432	chr19	-	52076175	52076957	0	13
ZNF528-AS1	chr19	-	52396499	52397461	0	2
ZNF611	chr19	-	52707542	52714014	0	12
ZNF600	chr19	-	52767772	52774574	0	27
ZNF600	chr19	-	52774701	52778825	0	6
ZNF600	chr19	-	52778907	52780580	0	13
ZNF600	chr19	-	52780924	52781316	0	3
ZNF600	chr19	-	52783998	52786594	0	5
ZNF28	chr19	-	52807086	52848169	0	4
ZNF415	chr19	-	53109908	53132855	0	2
AC092070.2	chr19	+	53204142	53204951	0	23
AC092070.2	chr19	+	53205080	53210980	0	28
ZNF761	chr19	+	53432028	53446226	0	4
LENG8-AS1	chr19	-	54445179	54445577	0	3
LENG8-AS1	chr19	-	54446031	54447194	0	3
LENG8-AS1	chr19	-	54447260	54448164	0	6
LILRB1	chr19	+	54632760	54633050	0	18
ZNF787	chr19	-	56114404	56114454	0	12
ZNF787	chr19	-	56114404	56114508	0	17
ZSCAN5A	chr19	-	56281748	56313282	0	1
ZSCAN5A	chr19	-	56299956	56313282	0	1
ZSCAN5A	chr19	-	56314454	56314619	0	1
ZNF582-AS1	chr19	+	56397988	56398276	0	3
ZNF773	chr19	+	57505400	57506068	0	3
ZNF776	chr19	+	57753379	57756871	0	7
ZNF776	chr19	+	57754796	57756871	0	11
AC010522.1	chr19	+	57819945	57839022	0	27
ZNF587	chr19	+	57861264	57861351	0	2
ZNF814	chr19	-	57870976	57876915	0	4
ZNF814	chr19	-	57870976	57888766	0	8
AC008969.1	chr19	+	58003336	58004578	0	1
A1BG-AS1	chr19	+	58347844	58352940	0	2
A1BG-AS1	chr19	+	58353044	58353320	0	2
SLC27A5	chr19	-	58480805	58481414	0	5
SLC27A5	chr19	-	58480805	58483531	0	2
SLC27A5	chr19	-	58482446	58483531	0	3
SLC27A5	chr19	-	58483646	58499122	0	10
SLC27A5	chr19	-	58499220	58499394	0	2
MZF1	chr19	-	58569415	58569515	0	11
SDCBP2-AS1	chr20	+	1325529	1350338	0	4
SDCBP2-AS1	chr20	+	1325782	1350338	0	3
SDCBP2-AS1	chr20	+	1325782	1372733	0	2
SDCBP2-AS1	chr20	+	1350481	1359698	0	2
MRPS26	chr20	+	3046900	3047734	0	10
MAVS	chr20	+	3857809	3862253	0	9
SLC23A2	chr20	-	4884823	4899554	0	20
SLC23A2	chr20	-	4970915	5001405	0	13
ESF1	chr20	-	13783183	13784879	0	9
ZNF133	chr20	+	18298464	18305680	0	3
RALGAPA2	chr20	-	20571891	20572874	0	11
ABHD12	chr20	-	25317078	25323324	0	6
ZNF337-AS1	chr20	+	25624135	25634048	0	3
ZNF337-AS1	chr20	+	25634170	25639728	0	1
ZNF337-AS1	chr20	+	25634827	25673793	0	1
ZNF337	chr20	-	25677037	25685995	0	5
FRG1CP	chr20	-	28583110	28583869	0	19
FRG1CP	chr20	-	28583946	28586298	0	22
FRG1CP	chr20	-	28601756	28602608	0	12
FRG1BP	chr20	+	30377425	30379584	0	24
FRG1BP	chr20	+	30377721	30379584	0	22
FRG1BP	chr20	+	30388578	30391196	0	85
BCL2L1	chr20	-	31666086	31689343	0	4
AL117381.1	chr20	+	31686384	31690110	0	1
AL117381.1	chr20	+	31689501	31690110	0	1
ASXL1	chr20	+	32429431	32431320	0	20
CBFA2T2	chr20	+	33636708	33640343	0	8
GGT7	chr20	-	34860363	34861444	0	6
EDEM2	chr20	-	35131783	35134104	0	24
EDEM2	chr20	-	35134155	35134737	0	22
FO393401.1	chr20	-	35476675	35477996	0	16
FO393401.1	chr20	-	35478038	35479165	0	2
FO393401.1	chr20	-	35478038	35479213	0	1
FO393401.1	chr20	-	35478038	35481132	0	1
FO393401.1	chr20	-	35478038	35490855	0	6
FO393401.1	chr20	-	35478050	35481132	0	1
FO393401.1	chr20	-	35478050	35490855	0	2
FO393401.1	chr20	-	35479272	35490855	0	1
FO393401.1	chr20	-	35479335	35490855	0	2
DLGAP4-AS1	chr20	-	36511017	36512484	0	2
RBL1	chr20	-	37061269	37061945	0	12
RBL1	chr20	-	37067121	37067985	0	14
RPRD1B	chr20	+	38048618	38057531	0	14
SNHG17	chr20	-	38421098	38422086	0	9
ZHX3	chr20	-	41205066	41267462	0	2
L3MBTL1	chr20	+	43516177	43518606	0	5
L3MBTL1	chr20	+	43536458	43540130	0	4
L3MBTL1	chr20	+	43540815	43548146	0	11
IFT52	chr20	+	43613976	43618240	0	11
LINC00494	chr20	+	48360150	48361534	0	1
LINC00494	chr20	+	48360150	48363604	0	1
LINC00494	chr20	+	48360150	48366473	0	5
LINC00494	chr20	+	48360150	48368079	0	3
LINC00494	chr20	+	48360883	48363604	0	1
LINC00494	chr20	+	48364088	48364888	0	4
LINC00494	chr20	+	48364088	48366473	0	9
LINC00494	chr20	+	48364088	48368079	0	2
LINC00494	chr20	+	48365539	48366473	0	1
ARFGEF2	chr20	+	48963898	48965874	0	25
SLC9A8	chr20	+	49849680	49855437	0	39
RBM38	chr20	+	57394325	57394356	0	79
ZBP1	chr20	-	57610367	57611891	0	10
ZBP1	chr20	-	57615580	57620218	0	10
VAPB	chr20	+	58427364	58427469	0	6
STX16-NPEPL1	chr20	+	58673711	58691404	0	5
STX16-NPEPL1	chr20	+	58701158	58702892	0	5
ZNF831	chr20	+	59146374	59147833	0	13
ZNF831	chr20	+	59164207	59190983	0	6
LAMA5	chr20	-	62331729	62332371	0	3
AL357033.3	chr20	-	62651526	62651809	0	21
COL9A3	chr20	+	62835953	62836477	0	4
MHENCR	chr20	+	63627392	63628244	0	2
UCKL1	chr20	-	63946640	63956259	0	11
FP565260.3	chr21	+	5033443	5034079	0	1
USP25	chr21	+	15818846	15824965	0	24
LINC01684	chr21	+	24438433	24441794	0	2
LINC01684	chr21	+	24438443	24441794	0	7
MAP3K7CL	chr21	+	29077713	29085071	0	2
BACH1	chr21	+	29329693	29351633	0	36
SLC37A1	chr21	+	42513924	42518276	0	9
LINC01678	chr21	-	44158774	44159029	0	2
LINC01678	chr21	-	44159354	44159463	0	12
ITGB2-AS1	chr21	+	44921351	44922912	0	6
ADARB1	chr21	+	45160223	45171609	0	7
POFUT2	chr21	-	45271606	45277016	0	5
YBEY	chr21	+	46289903	46289949	0	7
ADA2	chr22	-	17203889	17207070	0	16
BCL2L13	chr22	+	17663013	17683213	0	10
DGCR2	chr22	-	19052605	19056985	0	9
TOP3B	chr22	-	21960449	21962127	0	10
AC245060.4	chr22	+	22304114	22306789	0	46
AC245060.4	chr22	+	22307245	22307532	0	26
CABIN1	chr22	+	24156576	24164399	0	17
CRYBB2P1	chr22	+	25448284	25453315	0	14
CRYBB2P1	chr22	+	25453434	25455711	0	8
CRYBB2P1	chr22	+	25457387	25459415	0	5
TPST2	chr22	-	26570730	26570759	0	10
MIATNB	chr22	+	26672987	26726643	0	10
MIATNB	chr22	+	26693836	26774155	0	12
TTC28-AS1	chr22	+	28001658	28002216	0	3
Z93930.2	chr22	+	28800737	28814140	0	1
Z93930.2	chr22	+	28820996	28821971	0	1
Z93930.2	chr22	+	28822179	28838859	0	1
RNF185	chr22	+	31160303	31176261	0	5
SYN3	chr22	-	32869122	32931389	0	10
SYN3	chr22	-	33006821	33058291	0	3
TOM1	chr22	+	35317961	35323027	0	4
TXN2	chr22	-	36467917	36480574	0	11
TRIOBP	chr22	+	37751828	37754915	0	14
TCF20	chr22	-	42215341	42270338	0	11
CYB5R3	chr22	-	42636598	42636714	0	7
PPARA	chr22	+	46218401	46231791	0	3
C22orf34	chr22	-	49609434	49656493	0	1
C22orf34	chr22	-	49635118	49635242	0	8
C22orf34	chr22	-	49657085	49657404	0	2
BRD1	chr22	-	49778103	49787389	0	8
SELENOO	chr22	+	50205024	50206316	0	18
CPT1B	chr22	-	50569081	50569212	0	9
LINC00106	chrX	+	1396515	1396609	0	6
LINC00106	chrX	+	1396648	1396994	0	2
P2RY8	chrX	-	1483250	1536920	0	14
TCEANC	chrX	+	13655373	13659651	0	10
TCEANC	chrX	+	13659768	13666316	0	1
TCEANC	chrX	+	13661122	13662500	0	1
TCEANC	chrX	+	13668035	13668235	0	2
TCEANC	chrX	+	13668120	13668235	0	4
CA5BP1	chrX	+	15688858	15697239	0	4
CA5B	chrX	+	15693058	15721496	0	5
CA5B	chrX	+	15721592	15749970	0	6
CA5B	chrX	+	15769293	15772495	0	6
ZRSR2	chrX	+	15796250	15799871	0	11
PHKA2	chrX	-	18948826	18952493	0	15
BCLAF3	chrX	-	19953892	19965043	0	5
BCLAF3	chrX	-	19955506	19965043	0	5
USP9X	chrX	+	41151057	41152932	0	49
MIR222HG	chrX	-	45747155	45769785	0	7
SLC9A7	chrX	-	46631649	46643235	0	29
ZNF81	chrX	+	47837007	47846104	0	6
SLC38A5	chrX	-	48458764	48458913	0	3
KANTR	chrX	+	53094474	53131018	0	2
KANTR	chrX	+	53099608	53131018	0	5
KANTR	chrX	+	53099608	53141847	0	9
KANTR	chrX	+	53131127	53141847	0	8
RRAGB	chrX	+	55751196	55752240	0	10
RRAGB	chrX	+	55751196	55752245	0	16
RRAGB	chrX	+	55752353	55753391	0	9
RRAGB	chrX	+	55752401	55753391	0	11
RRAGB	chrX	+	55753514	55755067	0	11
SPIN2B	chrX	-	57120631	57121292	0	1
SPIN2B	chrX	-	57120634	57121080	0	1
AL034397.3	chrX	+	66015551	66016460	0	4
AL034397.3	chrX	+	66018701	66018823	0	2
AL590764.1	chrX	-	71184013	71197908	0	11
HDAC8	chrX	-	72494381	72495155	0	13
ATP7A	chrX	+	77962814	77971620	0	22
P2RY10	chrX	+	78947863	78960507	0	46
DIAPH2	chrX	+	96685190	96738585	0	16
ARMCX4	chrX	+	101419000	101443791	0	2
LINC00630	chrX	+	102769437	102770351	0	2
LINC00630	chrX	+	102834976	102839800	0	3
LINC00630	chrX	+	102839863	102865041	0	3
LINC00630	chrX	+	102839972	102843328	0	4
LINC00630	chrX	+	102839972	102865041	0	3
LINC00630	chrX	+	102843407	102845856	0	3
LINC00630	chrX	+	102877375	102877482	0	7
TMSB15B	chrX	+	103919292	103928065	0	1
SLC25A53	chrX	-	104111473	104112315	0	3
SLC25A53	chrX	-	104131223	104131847	0	4
TBC1D8B	chrX	+	106849478	106850024	0	1
ACSL4	chrX	-	109683375	109696143	0	23
TMEM164	chrX	+	110020663	110067346	0	3
TMEM164	chrX	+	110046484	110067346	0	4
AMMECR1	chrX	-	110210249	110216517	0	5
FAM122C	chrX	+	134829282	134831635	0	3
FAM122C	chrX	+	134829282	134832944	0	7
TMEM185A	chrX	-	149604066	149608626	0	2
CXorf40B	chrX	-	149937480	149937632	0	7
LINC00894	chrX	+	149940886	149944017	0	1
LINC00894	chrX	+	149941847	149944034	0	4
LINC00894	chrX	+	149944570	149945347	0	1
LINC00894	chrX	+	149948394	149953160	0	1
LINC00894	chrX	+	149948394	149960819	0	1
LINC00894	chrX	+	149999088	149999545	0	1
LINC00894	chrX	+	150016140	150016333	0	1
LINC00894	chrX	+	150113119	150113754	0	1
PLXNA3	chrX	+	154466512	154466680	0	9
PLXNA3	chrX	+	154471009	154471104	0	6
G6PD	chrX	-	154532802	154533575	0	6
LINC00278	chrY	+	3003217	3014903	0	5
LINC00278	chrY	+	3003217	3058656	0	7
LINC00278	chrY	+	3003217	3096994	0	2
LINC00278	chrY	+	3058784	3079283	0	3
LINC00278	chrY	+	3065305	3079283	0	2
PRKY	chrY	+	7340022	7341114	0	12
UTY	chrY	-	13403888	13410992	0	38

## Sheet: tNBC_C
gene_name	chr	strand	start	end	ann	unique_reads
AL732372.2	chr1	-	512135	514358	0	1
DVL1	chr1	-	1340173	1340246	0	5
ATAD3B	chr1	+	1477350	1477750	0	9
PRKCZ	chr1	+	2175313	2179399	0	4
H6PD	chr1	+	9262270	9263508	0	7
PIK3CD	chr1	+	9720661	9720744	0	30
CLCN6	chr1	+	11837156	11837376	0	17
TNFRSF1B	chr1	+	12202171	12206736	0	5
VPS13D	chr1	+	12335827	12341782	0	47
FBXO42	chr1	-	16315435	16316436	0	15
CROCCP3	chr1	-	16486661	16489684	0	7
CROCCP2	chr1	-	16632769	16633094	0	16
CROCCP2	chr1	-	16635168	16643027	0	13
CROCC	chr1	+	16914137	16930285	0	9
OTUD3	chr1	+	19882720	19890384	0	5
OTUD3	chr1	+	19890533	19892084	0	4
OTUD3	chr1	+	19904987	19907569	0	5
HP1BP3	chr1	-	20749975	20757165	0	42
NBPF3	chr1	+	21445219	21465734	0	5
LINC00339	chr1	+	22025639	22030279	0	2
LINC00339	chr1	+	22025643	22030282	0	2
KDM1A	chr1	+	23082366	23082449	0	11
ASAP3	chr1	-	23441806	23442185	0	1
CNR2	chr1	-	23903004	23913245	0	26
DHDDS	chr1	+	26438284	26447558	0	7
AHDC1	chr1	-	27553185	27558304	0	11
AHDC1	chr1	-	27553304	27558304	0	2
AHDC1	chr1	-	27558883	27590534	0	5
AHDC1	chr1	-	27590659	27603396	0	2
AHDC1	chr1	-	27603494	27603727	0	5
FGR	chr1	-	27614922	27615433	0	10
EYA3	chr1	-	28058094	28080331	0	10
PHACTR4	chr1	+	28392941	28407409	0	6
TMEM234	chr1	-	32216281	32216888	0	8
ZBTB8OS	chr1	-	32634792	32650401	0	9
PHC2	chr1	-	33327427	33328869	0	5
THRAP3	chr1	+	36301084	36301555	0	72
ZC3H12A	chr1	+	37474629	37475461	0	23
TRIT1	chr1	-	39850261	39851641	0	6
TRIT1	chr1	-	39852951	39853969	0	7
FOXJ3	chr1	-	42278784	42311049	0	10
HECTD3	chr1	-	45009683	45010200	0	7
LRP8	chr1	-	53255185	53257312	0	2
TMEM59	chr1	-	54040840	54041723	0	58
USP24	chr1	-	55178132	55214605	0	34
TM2D1	chr1	-	61709437	61724901	0	10
DOCK7	chr1	-	62619989	62625258	0	2
ANKRD13C	chr1	-	70292549	70293503	0	10
ZRANB2-AS2	chr1	+	71202131	71203811	0	1
CTBS	chr1	-	84563914	84565840	0	7
GBP4	chr1	-	89183872	89185236	0	28
GBP5	chr1	-	89269574	89272451	0	17
GBP5	chr1	-	89270862	89272451	0	73
GLMN	chr1	-	92264638	92266539	0	6
EVI5	chr1	-	92736627	92784835	0	32
CCDC18	chr1	+	93220470	93221608	0	27
CCDC18	chr1	+	93236390	93237261	0	17
CCDC18	chr1	+	93237380	93239309	0	13
AC092802.1	chr1	-	95165198	95174065	0	1
AC093157.1	chr1	+	101026061	101086851	0	5
AC093157.1	chr1	+	101077508	101080886	0	6
AC093157.1	chr1	+	101080613	101080886	0	6
AC093157.1	chr1	+	101080998	101083460	0	9
VAV3-AS1	chr1	+	107964504	107992726	0	20
VAV3-AS1	chr1	+	107964504	107994181	0	20
VAV3-AS1	chr1	+	107992762	107993504	0	5
AL390036.1	chr1	+	108040379	108041636	0	9
AL390036.1	chr1	+	108040379	108041709	0	7
AL390036.1	chr1	+	108040379	108049048	0	1
AL390036.1	chr1	+	108040379	108066856	0	2
AL390036.1	chr1	+	108040379	108071483	0	1
AL390036.1	chr1	+	108041924	108042360	0	3
AL390036.1	chr1	+	108041924	108065916	0	2
AL390036.1	chr1	+	108041924	108066856	0	1
AL390036.1	chr1	+	108057943	108071483	0	1
AL390036.1	chr1	+	108067036	108071483	0	2
PRPF38B	chr1	+	108695780	108696042	0	26
PRPF38B	chr1	+	108696337	108697946	0	13
PRPF38B	chr1	+	108698017	108698603	0	21
AHCYL1	chr1	+	110018650	110018874	0	11
LAMTOR5-AS1	chr1	+	110347887	110351190	0	16
LAMTOR5-AS1	chr1	+	110351288	110355875	0	12
LAMTOR5-AS1	chr1	+	110356031	110363769	0	5
DRAM2	chr1	-	111119959	111120531	0	77
MOV10	chr1	+	112700340	112700395	0	5
SLC16A1-AS1	chr1	+	112960575	112996840	0	4
PHTF1	chr1	-	113738799	113749505	0	7
ATP1A1-AS1	chr1	-	116401131	116405606	0	2
ATP1A1-AS1	chr1	-	116403529	116405606	0	1
ATP1A1-AS1	chr1	-	116406148	116418458	0	2
ATP1A1-AS1	chr1	-	116413913	116418458	0	1
NBPF8	chr1	+	120436390	120436487	0	12
AC241952.1	chr1	-	120505962	120511665	0	15
AC241952.1	chr1	-	120519821	120520233	0	8
NBPF26	chr1	+	120826457	120827053	0	16
NBPF15	chr1	-	144440295	144442669	0	8
NBPF15	chr1	-	144459036	144459365	0	12
SRGAP2B	chr1	-	144955601	144960337	0	15
SRGAP2B	chr1	-	144960398	144995007	0	19
NBPF10	chr1	-	146126402	146127027	0	19
AC239799.1	chr1	-	146144804	146147664	0	3
AC239799.1	chr1	-	146189381	146206353	0	2
PRKAB2	chr1	-	147159642	147160348	0	4
CHD1L	chr1	+	147268878	147272170	0	30
NBPF11	chr1	-	148135813	148135885	0	5
NBPF11	chr1	-	148136037	148137710	0	7
LINC01138	chr1	-	148434561	148435145	0	4
LINC01138	chr1	-	148435354	148460730	0	4
NBPF9	chr1	-	149082430	149090204	0	11
NBPF9	chr1	-	149098706	149100740	0	14
AC245297.3	chr1	+	149177212	149221506	0	1
AC245297.3	chr1	+	149219312	149221506	0	1
BOLA1	chr1	+	149899730	149900009	0	1
VPS45	chr1	+	150093648	150098849	0	11
FLAD1	chr1	+	154983397	154988104	0	7
CLK2	chr1	-	155263400	155263572	0	17
MEF2D	chr1	-	156483418	156500485	0	11
RRNAD1	chr1	+	156734459	156735724	0	6
FCRL2	chr1	-	157767478	157768413	0	56
CD1D	chr1	+	158183156	158183930	0	12
AIM2	chr1	-	159068701	159076632	0	5
AL121985.1	chr1	+	160677410	160677574	0	1
AL121985.1	chr1	+	160677410	160678945	0	2
AL121985.1	chr1	+	160677475	160677508	0	1
AL121985.1	chr1	+	160679024	160679060	0	1
POGK	chr1	+	166841088	166848937	0	9
C1orf112	chr1	+	169662523	169679119	0	7
C1orf112	chr1	+	169827840	169829338	0	3
PRRC2C	chr1	+	171584541	171587002	0	37
PRRC2C	chr1	+	171591204	171591586	0	52
PIGC	chr1	-	172376636	172386780	0	2
PIGC	chr1	-	172399916	172443987	0	3
DARS2	chr1	+	173830761	173833375	0	14
ZBTB37	chr1	+	173868405	173870196	0	10
TEX35	chr1	+	178542885	178547093	0	11
TOR1AIP2	chr1	-	179852811	179856057	0	19
TOR1AIP2	chr1	-	179865854	179868807	0	7
EDEM3	chr1	-	184710550	184711722	0	9
PPP1R12B	chr1	+	202564547	202567780	0	8
TMEM183A	chr1	+	203008810	203014891	0	33
AL512306.3	chr1	+	204603151	204608045	0	2
AL512306.3	chr1	+	204603151	204608050	0	8
AL512306.3	chr1	+	204608223	204612628	0	4
AL512306.3	chr1	+	204608223	204615164	0	4
AL512306.3	chr1	+	204608223	204615186	0	5
AL512306.3	chr1	+	204612801	204615186	0	1
AL512306.3	chr1	+	204614852	204615164	0	1
IKBKE	chr1	+	206485289	206487913	0	12
LPGAT1	chr1	-	211829323	211830182	0	22
FLVCR1	chr1	+	212859190	212872677	0	3
FLVCR1	chr1	+	212863869	212870053	0	5
FLVCR1	chr1	+	212870168	212872677	0	8
AL513314.2	chr1	-	222477304	222477531	0	2
AL513314.2	chr1	-	222486121	222487566	0	2
AL513314.2	chr1	-	222492027	222499052	0	1
AL513314.2	chr1	-	222492027	222501468	0	4
AL513314.2	chr1	-	222499242	222501468	0	2
FAM177B	chr1	+	222738021	222742536	0	30
AL392172.1	chr1	+	222815171	222823883	0	4
GTF2IP20	chr1	-	223952867	223954476	0	5
GTF2IP20	chr1	-	223952870	223954476	0	9
GTF2IP20	chr1	-	223962273	223962610	0	6
GTF2IP20	chr1	-	223962672	223964585	0	3
GTF2IP20	chr1	-	223964539	223973981	0	2
GTF2IP20	chr1	-	223971763	223973981	0	2
GTF2IP20	chr1	-	223988154	223992514	0	3
AC138393.1	chr1	+	223993047	223995894	0	1
AL591895.1	chr1	-	225841187	225842706	0	3
OBSCN	chr1	+	228217288	228243182	0	9
OBSCN	chr1	+	228292161	228293352	0	7
OBSCN	chr1	+	228307531	228309098	0	10
OBSCN	chr1	+	228317751	228317894	0	11
ABCB10	chr1	-	229540748	229542236	0	7
SPRTN	chr1	+	231338578	231339768	0	3
EGLN1	chr1	-	231366475	231370561	0	6
PCNX2	chr1	-	233261321	233262957	0	16
TARBP1	chr1	-	234448576	234450427	0	23
ZBTB18	chr1	+	244053200	244053787	0	10
ZBTB18	chr1	+	244054475	244054587	0	58
DESI2	chr1	+	244700033	244705555	0	3
CNST	chr1	+	246605749	246605829	0	14
AL390728.4	chr1	-	247191014	247199359	0	296
ADAM17	chr2	-	9521321	9523248	0	15
ADAM17	chr2	-	9526264	9527785	0	18
NBAS	chr2	-	15534641	15551492	0	24
GEN1	chr2	+	17768811	17770995	0	8
TTC32	chr2	-	19898035	19901475	0	13
PUM2	chr2	-	20256170	20258236	0	23
FAM228B	chr2	+	24135187	24146747	0	7
ITSN2	chr2	-	24270768	24271804	0	108
ADCY3	chr2	-	24872719	24887092	0	13
SELENOI	chr2	+	26373629	26383298	0	12
SUPT7L	chr2	-	27662281	27663323	0	12
TRMT61B	chr2	-	28865119	28869559	0	3
SPAST	chr2	+	32064246	32087494	0	8
BIRC6	chr2	+	32433804	32435453	0	67
BIRC6	chr2	+	32453954	32463193	0	62
BIRC6	chr2	+	32471151	32473111	0	83
CRIM1	chr2	+	36388075	36396613	0	3
CRIM1	chr2	+	36442735	36476888	0	5
PRKD3	chr2	-	37317179	37324680	0	51
AC083949.1	chr2	-	42147840	42169969	0	2
AC083949.1	chr2	-	42150058	42169969	0	6
HAAO	chr2	-	42788607	42792283	0	1
HAAO	chr2	-	42792381	42792456	0	1
CAMKMT	chr2	+	44390305	44505632	0	7
CAMKMT	chr2	+	44505730	44549554	0	3
SRBD1	chr2	-	45546360	45546731	0	14
CLHC1	chr2	-	55229472	55232222	0	4
AC012358.3	chr2	+	55282742	55308831	0	1
CCDC88A	chr2	-	55309254	55315927	0	4
PNPT1	chr2	-	55686440	55687644	0	8
VRK2	chr2	+	58146474	58154758	0	16
MIR4432HG	chr2	-	60359848	60363161	0	3
MIR4432HG	chr2	-	60359848	60378501	0	1
MIR4432HG	chr2	-	60363527	60369908	0	1
MIR4432HG	chr2	-	60370037	60376837	0	4
MIR4432HG	chr2	-	60374846	60376837	0	1
MIR4432HG	chr2	-	60376970	60378501	0	3
MIR4432HG	chr2	-	60378620	60391305	0	1
BCL11A	chr2	-	60546300	60552497	0	20
KIAA1841	chr2	+	61071792	61073461	0	1
KIAA1841	chr2	+	61103953	61106562	0	1
KIAA1841	chr2	+	61113854	61115978	0	1
AC012368.1	chr2	+	64250987	64251118	0	2
CEP68	chr2	+	65056524	65069398	0	11
GMCL1	chr2	+	69841039	69843087	0	4
TRABD2A	chr2	-	84823336	84823952	0	1
TRABD2A	chr2	-	84832145	84836281	0	2
TRABD2A	chr2	-	84853410	84870224	0	1
TRABD2A	chr2	-	84901878	84902220	0	1
SH2D6	chr2	+	85419244	85422436	0	1
GGCX	chr2	-	85551981	85552938	0	9
CYTOR	chr2	+	87469424	87480222	0	1
CYTOR	chr2	+	87472885	87473326	0	1
IGKV2-28	chr2	-	89222008	89222165	0	2
ZNF514	chr2	-	95155657	95157350	0	26
ZNF514	chr2	-	95157439	95158964	0	5
FAHD2A	chr2	+	95410586	95412433	0	4
ANKRD36C	chr2	-	95851787	95853708	0	42
ANKRD36C	chr2	-	95918042	95919732	0	15
ANKRD36C	chr2	-	95919805	95919891	0	42
ANKRD23	chr2	-	96833540	96838498	0	10
ANKRD36	chr2	+	97198491	97200333	0	28
ZAP70	chr2	+	97733595	97734537	0	5
INPP4A	chr2	+	98544007	98552785	0	4
AFF3	chr2	-	100105583	100112385	0	205
AFF3	chr2	-	100105583	100129223	0	323
MRPS9	chr2	+	105089069	105089410	0	13
TTL	chr2	+	112482501	112494142	0	7
TTL	chr2	+	112494375	112495896	0	3
TTL	chr2	+	112496028	112501205	0	5
TTL	chr2	+	112521341	112528680	0	3
BIN1	chr2	-	127076706	127081831	0	141
AC073869.1	chr2	+	131500350	131500505	0	9
DARS-AS1	chr2	+	135985516	135998658	0	1
PKP4	chr2	+	158621115	158621230	0	9
SLC38A11	chr2	-	164902376	164908639	0	4
SLC38A11	chr2	-	164904211	164908639	0	4
SLC38A11	chr2	-	164937706	164939449	0	11
DCAF17	chr2	+	171447737	171448680	0	7
DCAF17	chr2	+	171449957	171453127	0	7
AC078883.1	chr2	-	172495516	172496131	0	11
AC078883.1	chr2	-	172496226	172512333	0	7
TTN	chr2	-	178786141	178792071	0	92
TTN	chr2	-	178825495	178825741	0	29
CCDC141	chr2	-	178830795	178834355	0	36
ANKAR	chr2	+	189733229	189741341	0	8
NIF3L1	chr2	+	200889391	200891917	0	8
CASP10	chr2	+	201195948	201203732	0	6
TRAK2	chr2	-	201399493	201407402	0	15
ALS2	chr2	-	201715178	201715671	0	3
NBEAL1	chr2	+	203122343	203125410	0	4
NBEAL1	chr2	+	203130476	203131949	0	4
IKZF2	chr2	-	213148644	213151412	0	25
IKZF2	chr2	-	213150247	213150566	0	9
MREG	chr2	-	215961275	215996305	0	2
PECR	chr2	-	216058976	216060709	0	4
SMARCAL1	chr2	+	216428030	216428595	0	5
AC098820.1	chr2	-	216479425	216498606	0	2
STK36	chr2	+	218679667	218679892	0	2
FARSB	chr2	-	222643005	222646800	0	9
AC017104.1	chr2	+	231393910	231394707	0	1
INPP5D	chr2	+	233161826	233163753	0	59
DGKD	chr2	+	233437479	233441886	0	47
USP40	chr2	-	233540769	233542267	0	31
ARL4C	chr2	-	234495613	234495727	0	12
ARL4C	chr2	-	234495836	234495978	0	2
PER2	chr2	-	238277955	238288643	0	7
SNED1	chr2	+	241040413	241044419	0	6
SNED1	chr2	+	241044530	241048314	0	7
LINC01237	chr2	+	241882635	241887743	0	25
CHL1	chr3	+	290347	291478	0	6
CHL1	chr3	+	290347	319682	0	7
EDEM1	chr3	+	5208263	5211119	0	24
CRELD1	chr3	+	9937672	9940849	0	7
EMC3-AS1	chr3	+	9987031	9987905	0	1
IQSEC1	chr3	-	12941865	13022032	0	161
FGD5-AS1	chr3	-	14946154	14947113	0	4
RBSN	chr3	-	15085961	15090134	0	5
CMTM7	chr3	+	32454542	32481216	0	11
CLASP2	chr3	-	33592496	33602951	0	53
EPM2AIP1	chr3	-	36987283	36990375	0	2
VILL	chr3	+	38001860	38004254	0	9
TTC21A	chr3	+	39125532	39128330	0	12
TTC21A	chr3	+	39135174	39136399	0	7
CSRNP1	chr3	-	39146722	39148198	0	5
ULK4	chr3	-	41912899	41918456	0	34
TRAK1	chr3	+	42209922	42219493	0	29
NKTR	chr3	+	42643395	42643898	0	114
ZNF852	chr3	-	44506926	44510552	0	3
FYCO1	chr3	-	45962392	45965032	0	8
NBEAL2	chr3	+	46991946	46993936	0	27
KLHL18	chr3	+	47334819	47336519	0	9
NDUFAF3	chr3	+	49022768	49022877	0	14
USP4	chr3	-	49324763	49324864	0	20
DAG1	chr3	+	49473643	49476537	0	2
RASSF1	chr3	-	50332154	50336759	0	12
HEMK1	chr3	+	50571801	50572076	0	12
HEMK1	chr3	+	50577573	50578820	0	10
MAPKAPK3	chr3	+	50642332	50645709	0	6
RAD54L2	chr3	+	51541650	51551456	0	50
DNAH1	chr3	+	52316545	52321647	0	22
DNAH1	chr3	+	52322775	52326139	0	29
ITIH4	chr3	-	52818727	52819392	0	6
DENND6A	chr3	-	57679725	57692781	0	18
SLMAP	chr3	+	57864857	57890040	0	14
ABHD6	chr3	+	58285453	58293585	0	7
ATXN7	chr3	+	63864688	63898398	0	16
PSMD6-AS2	chr3	+	64006068	64006185	0	1
PSMD6-AS2	chr3	+	64010332	64011796	0	1
ZNF654	chr3	+	88113196	88128808	0	7
ZNF654	chr3	+	88113196	88129686	0	5
C3orf38	chr3	+	88153471	88156023	0	11
CMSS1	chr3	+	99818043	100010130	0	20
ZDHHC23	chr3	+	113948190	113948768	0	7
AC093010.2	chr3	+	114214550	114217237	0	2
AC093010.2	chr3	+	114217300	114233341	0	2
ZBTB20	chr3	-	115027574	115071218	0	14
ZBTB20	chr3	-	115071414	115144812	0	21
ZBTB20	chr3	-	115071414	115147218	0	46
ZBTB20	chr3	-	115144907	115147218	0	34
B4GALT4	chr3	-	119218772	119219577	0	4
IQCB1	chr3	-	121781874	121790072	0	34
AC083798.2	chr3	+	122416250	122420985	0	3
AC083798.2	chr3	+	122416250	122426274	0	2
AC083798.2	chr3	+	122425658	122426274	0	1
PARP9	chr3	-	122559709	122564244	0	21
RAB43	chr3	-	129095169	129095596	0	2
IFT122	chr3	+	129478218	129479765	0	3
TMCC1	chr3	-	129828508	129880308	0	2
TMCC1	chr3	-	129839060	129880308	0	2
TMCC1	chr3	-	129848412	129860939	0	2
TMCC1	chr3	-	129848412	129867063	0	2
TMCC1	chr3	-	129848412	129880308	0	7
TMCC1-AS1	chr3	+	129893927	129918185	0	1
LINC02021	chr3	+	130112744	130119320	0	1
LINC02021	chr3	+	130113372	130119320	0	2
ASTE1	chr3	-	131025594	131026502	0	6
AC097103.2	chr3	+	139390247	139419556	0	2
AC097103.2	chr3	+	139398975	139419556	0	1
AC097103.2	chr3	+	139444510	139459930	0	3
AC097103.2	chr3	+	139561748	139577791	0	1
RASA2	chr3	+	141586755	141607677	0	41
GK5	chr3	-	142185989	142186451	0	6
P2RY14	chr3	-	151214340	151278286	0	5
MBNL1	chr3	+	152338673	152414940	0	90
LINC00886	chr3	-	156788645	156816886	0	3
AC092944.1	chr3	+	157239799	157256106	0	2
AC092944.1	chr3	+	157286341	157333237	0	2
AC092944.1	chr3	+	157371732	157381113	0	2
PHC3	chr3	-	170097384	170102177	0	23
PHC3	chr3	-	170102305	170102478	0	20
YEATS2	chr3	+	183752253	183754122	0	21
LPP	chr3	+	188154252	188225404	0	12
LPP	chr3	+	188208318	188225404	0	21
AC124944.3	chr3	-	195924210	195928163	0	1
AC124944.3	chr3	-	195924210	195928963	0	1
AC124944.3	chr3	-	195927520	195928493	0	5
AC124944.3	chr3	-	195942063	195944086	0	1
AC124944.3	chr3	-	195942305	195944991	0	1
AC124944.3	chr3	-	195942368	195943025	0	2
AC124944.3	chr3	-	195943742	195944404	0	3
AC124944.3	chr3	-	195944310	195944404	0	3
AC124944.3	chr3	-	195944944	195944991	0	1
SDHAP1	chr3	-	195984276	195990189	0	12
PCYT1A	chr3	-	196234864	196237791	0	9
MELTF	chr3	-	197008962	197009617	0	4
BDH1	chr3	-	197537292	197538305	0	2
ZNF718	chr4	+	124673	126847	0	33
ZNF718	chr4	+	125296	126847	0	13
MXD4	chr4	-	2248116	2248196	0	10
STX18-AS1	chr4	+	4649109	4649369	0	6
ZNF518B	chr4	-	10446539	10454593	0	8
TAPT1-AS1	chr4	+	16233991	16256256	0	2
TAPT1-AS1	chr4	+	16238871	16247310	0	1
TAPT1-AS1	chr4	+	16238871	16252624	0	1
TAPT1-AS1	chr4	+	16241243	16256307	0	1
TAPT1-AS1	chr4	+	16247785	16256307	0	1
TAPT1-AS1	chr4	+	16256795	16288883	0	2
TAPT1-AS1	chr4	+	16287854	16288883	0	4
TAPT1-AS1	chr4	+	16316482	16320064	0	4
DCAF16	chr4	-	17804756	17805106	0	9
DCAF16	chr4	-	17804771	17810446	0	8
TLR1	chr4	-	38791231	38796370	0	12
TLR1	chr4	-	38800948	38804753	0	15
TLR1	chr4	-	38800948	38805111	0	6
TLR1	chr4	-	38829537	38845829	0	7
TLR1	chr4	-	38846085	38856760	0	6
AC079921.2	chr4	+	39134055	39135286	0	3
WDR19	chr4	+	39276879	39277019	0	9
UGDH-AS1	chr4	+	39532130	39551528	0	1
SMIM14	chr4	-	39605180	39626983	0	276
N4BP2	chr4	+	40073551	40095530	0	6
N4BP2	chr4	+	40098696	40102074	0	6
GUF1	chr4	+	44686713	44689285	0	28
ATP10D	chr4	+	47545511	47546623	0	18
TEC	chr4	-	48176186	48196624	0	8
COQ2	chr4	-	83272167	83273495	0	5
ABRAXAS1	chr4	-	83463608	83464659	0	5
PYURF	chr4	-	88521382	88521919	0	1
FAM13A-AS1	chr4	+	88723315	88726937	0	6
FAM13A-AS1	chr4	+	88727038	88727834	0	8
PPP3CA	chr4	-	101276984	101277008	0	25
AIMP1	chr4	+	106321451	106324984	0	15
ZGRF1	chr4	-	112589874	112606007	0	12
AC110079.1	chr4	+	118591895	118594566	0	9
AC110079.1	chr4	+	118594684	118595911	0	9
AC110079.1	chr4	+	118608722	118610948	0	10
SEC24D	chr4	-	118815158	118815450	0	7
USP53	chr4	+	119217673	119239217	0	6
USP53	chr4	+	119217673	119245336	0	4
AC093752.1	chr4	+	119494523	119512350	0	13
KIAA1109	chr4	+	122175914	122177473	0	29
KIAA1109	chr4	+	122177519	122186035	0	23
KIAA1109	chr4	+	122274436	122279774	0	31
SPATA5	chr4	+	122923305	122927636	0	12
AC139713.2	chr4	+	143560066	143572412	0	1
AC139713.2	chr4	+	143739117	143762321	0	1
AC139713.2	chr4	+	143832615	143846085	0	1
AC139713.2	chr4	+	143847576	143848252	0	3
AC139713.2	chr4	+	143848380	143849428	0	2
AC139713.2	chr4	+	143912373	143912539	0	2
AC139713.2	chr4	+	144004518	144126710	0	3
AC139713.2	chr4	+	144076453	144082157	0	1
PRMT9	chr4	-	147670708	147672958	0	5
DDX60L	chr4	-	168426909	168427069	0	13
CBR4	chr4	-	168928677	169002070	0	7
CBR4	chr4	-	168998285	169002070	0	11
NEK1	chr4	-	169556095	169558558	0	7
GALNT7	chr4	+	173224178	173224309	0	4
GALNT7	chr4	+	173224419	173229994	0	4
LINC02362	chr4	-	184365947	184369177	0	1
PRIMPOL	chr4	+	184661903	184664223	0	3
CEP72	chr5	+	620261	633768	0	5
CEP72	chr5	+	643669	644298	0	9
CEP72	chr5	+	662938	663415	0	4
CEP72	chr5	+	665325	666863	0	4
BRD9	chr5	-	886704	887360	0	11
SLC12A7	chr5	-	1063534	1063843	0	4
SDHAP3	chr5	-	1576309	1579276	0	69
SDHAP3	chr5	-	1579484	1584983	0	19
SDHAP3	chr5	-	1581695	1584983	0	16
SDHAP3	chr5	-	1585133	1589246	0	62
AC026412.1	chr5	-	1612072	1626785	0	4
TRIO	chr5	+	14497005	14497846	0	24
DROSHA	chr5	-	31466281	31467962	0	7
AC138409.2	chr5	-	34218450	34244615	0	13
AC008957.1	chr5	-	36723744	36725113	0	2
OXCT1	chr5	-	41794078	41801021	0	15
AC025171.1	chr5	-	43015150	43043055	0	4
ZNF131	chr5	+	43067634	43067969	0	32
GAPT	chr5	+	58493838	58494144	0	23
PDE4D	chr5	-	59685938	59768241	0	16
PDE4D	chr5	-	60147894	60185556	0	5
PDE4D	chr5	-	60496207	60522050	0	4
CENPK	chr5	-	65554946	65557298	0	4
GTF2H2	chr5	-	71037546	71038428	0	6
LHFPL2	chr5	-	78494531	78508061	0	2
DHFR	chr5	-	80629165	80629789	0	3
CKMT2-AS1	chr5	-	81239360	81244743	0	2
CKMT2-AS1	chr5	-	81253591	81254155	0	1
CKMT2-AS1	chr5	-	81254270	81301286	0	1
ATG10	chr5	+	82164537	82252561	0	3
TMEM161B-AS1	chr5	+	88282866	88285743	0	6
TMEM161B-AS1	chr5	+	88282866	88287435	0	3
TMEM161B-AS1	chr5	+	88283086	88285743	0	4
TMEM161B-AS1	chr5	+	88285903	88287435	0	3
MEF2C-AS1	chr5	+	88903990	88905208	0	3
MEF2C-AS1	chr5	+	88905270	88947807	0	3
MEF2C-AS1	chr5	+	88905773	88943015	0	7
MEF2C-AS1	chr5	+	88905773	88947807	0	4
MEF2C-AS1	chr5	+	88905773	88965840	0	7
MEF2C-AS1	chr5	+	88943122	88947807	0	22
MEF2C-AS1	chr5	+	88947919	88948135	0	41
MEF2C-AS1	chr5	+	89150595	89150718	0	3
MEF2C-AS1	chr5	+	89150777	89168249	0	4
ARRDC3-AS1	chr5	+	91380924	91418723	0	2
FAM172A	chr5	-	94057203	94074645	0	21
LIX1-AS1	chr5	+	97098973	97101758	0	37
RIOK2	chr5	-	97178334	97178364	0	7
RIOK2	chr5	-	97178731	97178774	0	4
GIN1	chr5	-	103104846	103106719	0	7
STARD4	chr5	-	111500106	111500266	0	19
AP3S1	chr5	+	115866761	115867804	0	7
AP3S1	chr5	+	115867835	115870016	0	10
COMMD10	chr5	+	116303683	116317516	0	26
COMMD10	chr5	+	116317597	116318210	0	32
GRAMD2B	chr5	+	126490431	126492914	0	1
C5orf63	chr5	-	127047520	127047612	0	9
CDC42SE2	chr5	+	131391108	131391828	0	95
CAMLG	chr5	+	134738792	134750758	0	10
CAMLG	chr5	+	134741523	134750758	0	10
PCBD2	chr5	+	134922115	134959039	0	5
PCBD2	chr5	+	134960728	134969938	0	3
AC106791.1	chr5	-	137836288	137858427	0	4
AC106791.1	chr5	-	137846946	137858427	0	13
BRD8	chr5	-	138163344	138164319	0	8
AC008667.1	chr5	+	139709965	139721902	0	1
TMCO6	chr5	+	140641780	140642314	0	4
PCYOX1L	chr5	+	149364210	149367359	0	5
SAP30L-AS1	chr5	-	154347140	154347203	0	3
GALNT10	chr5	+	154396488	154396511	0	10
SAP30L-AS1	chr5	-	154443480	154445595	0	2
GEMIN5	chr5	-	154931574	154932098	0	6
PWWP2A	chr5	-	160094065	160105628	0	4
PWWP2A	chr5	-	160094065	160116688	0	5
PWWP2A	chr5	-	160117925	160118804	0	17
RNF44	chr5	-	176532516	176536462	0	33
NSD1	chr5	+	177248079	177248180	0	23
AC139795.1	chr5	-	177621487	177626435	0	5
AC106795.1	chr5	+	177836800	177882368	0	8
RUFY1	chr5	+	179569425	179575240	0	16
ZFP62	chr5	-	180848076	180849153	0	2
ZFP62	chr5	-	180848082	180850581	0	2
ZFP62	chr5	-	180849256	180850581	0	2
ZFP62	chr5	-	180849278	180850581	0	2
ZFP62	chr5	-	180856252	180858949	0	2
ZFP62	chr5	-	180859006	180860527	0	3
TRIM52	chr5	-	181254985	181255679	0	2
TRIM52	chr5	-	181256515	181260000	0	2
AC008443.1	chr5	+	181268002	181271572	0	3
IRF4	chr6	+	395935	397110	0	41
GMDS	chr6	-	1899796	1899895	0	8
CDYL	chr6	+	4892379	4935580	0	5
LY86-AS1	chr6	-	6564388	6587107	0	6
LY86-AS1	chr6	-	6569489	6587107	0	7
LY86-AS1	chr6	-	6569489	6587187	0	33
SLC35B3	chr6	-	8420828	8427936	0	11
SLC35B3	chr6	-	8434430	8435342	0	6
MRS2	chr6	+	24412395	24415015	0	14
TRIM38	chr6	+	25963282	25966492	0	36
HIST1H2AC	chr6	+	26124749	26127697	0	1
HIST1H2AC	chr6	+	26127761	26138053	0	6
HIST1H2BD	chr6	+	26159490	26170974	0	1
HIST1H3D	chr6	-	26197266	26198948	0	2
HIST1H4H	chr6	-	26278457	26281229	0	2
HIST1H4H	chr6	-	26284839	26285033	0	2
GUSBP2	chr6	-	26925275	26956388	0	15
HIST1H2BN	chr6	+	27839151	27841563	0	1
TRIM39	chr6	+	30340620	30341685	0	8
DHX16	chr6	-	30662431	30662626	0	22
MICA	chr6	+	31400763	31410542	0	6
MSH5	chr6	+	31744303	31744545	0	9
VARS	chr6	-	31792304	31792391	0	12
STK19	chr6	+	31974052	31978902	0	3
HLA-DPB2	chr6	+	33112615	33116973	0	8
B3GALT4	chr6	+	33279000	33279230	0	1
B3GALT4	chr6	+	33279855	33279964	0	1
BAK1	chr6	-	33577635	33577797	0	8
PPARD	chr6	+	35347150	35348362	0	6
STK38	chr6	-	36540204	36547189	0	19
FGD2	chr6	+	37025938	37026090	0	70
RNF8	chr6	+	37374741	37376925	0	4
SAYSD1	chr6	-	39114689	39114882	0	3
ADCY10P1	chr6	+	41104218	41105109	0	6
ADCY10P1	chr6	+	41119107	41120522	0	9
ADCY10P1	chr6	+	41121474	41122976	0	21
ADCY10P1	chr6	+	41132513	41134556	0	5
ADCY10P1	chr6	+	41134729	41139709	0	3
ADCY10P1	chr6	+	41138726	41139139	0	3
ADCY10P1	chr6	+	41138726	41139709	0	4
ADCY10P1	chr6	+	41139337	41139709	0	4
ADCY10P1	chr6	+	41139779	41139855	0	9
BICRAL	chr6	+	42782101	42822017	0	22
CNPY3	chr6	+	42934598	42935411	0	86
CNPY3	chr6	+	42935473	42935573	0	62
AL035587.1	chr6	+	42940606	42940829	0	3
AL035587.1	chr6	+	42940929	42943797	0	8
AL035587.1	chr6	+	42941615	42941983	0	2
AL035587.1	chr6	+	42943970	42947604	0	1
MEA1	chr6	-	43013389	43013897	0	35
CUL9	chr6	+	43186455	43187245	0	11
CRIP3	chr6	-	43306517	43307838	0	22
ABCC10	chr6	+	43427967	43432141	0	20
ABCC10	chr6	+	43438390	43438623	0	7
FBXO9	chr6	+	53073638	53076485	0	11
KHDRBS2	chr6	-	61817005	61894634	0	14
KHDRBS2	chr6	-	62081121	62177184	0	23
COL19A1	chr6	+	69932863	69938037	0	187
SDHAF4	chr6	+	70576862	70579413	0	4
OGFRL1	chr6	+	71293379	71293529	0	16
PHIP	chr6	-	79004436	79015081	0	29
CYB5R4	chr6	+	83924592	83926135	0	23
SMIM8	chr6	+	87356503	87371592	0	6
ORC3	chr6	+	87594613	87601783	0	12
CNR1	chr6	-	88145337	88147615	0	7
CNR1	chr6	-	88145337	88150482	0	2
CNR1	chr6	-	88147806	88165802	0	2
RNGTT	chr6	-	88614395	88614490	0	15
BACH2	chr6	-	90008856	90062883	0	54
BACH2	chr6	-	90062963	90088960	0	66
HACE1	chr6	-	104797025	104833041	0	4
HACE1	chr6	-	104850541	104850906	0	3
PDSS2	chr6	-	107334332	107459367	0	7
AFG1L	chr6	+	108318373	108319616	0	4
SMPD2	chr6	+	109442629	109442751	0	29
ZBTB24	chr6	-	109476253	109476762	0	15
ZBTB24	chr6	-	109476258	109481074	0	14
AK9	chr6	-	109563712	109564755	0	7
REV3L	chr6	-	111363978	111364943	0	9
TRAF3IP2-AS1	chr6	+	111483665	111495910	0	3
TRAF3IP2-AS1	chr6	+	111483665	111576361	0	4
TRAF3IP2-AS1	chr6	+	111484861	111486808	0	1
TRAF3IP2-AS1	chr6	+	111570227	111574620	0	1
TRAF3IP2-AS1	chr6	+	111570227	111576361	0	1
TRAF3IP2-AS1	chr6	+	111576470	111597837	0	1
TRAF3IP2-AS1	chr6	+	111588142	111594189	0	1
TRAF3IP2-AS1	chr6	+	111588142	111597837	0	2
DSE	chr6	+	116369927	116399197	0	8
DSE	chr6	+	116399662	116426573	0	8
RWDD1	chr6	+	116596054	116596155	0	8
CEP85L	chr6	-	118632611	118710035	0	21
TBC1D32	chr6	-	121170527	121223235	0	8
LINC01013	chr6	+	132134483	132169000	0	5
LINC01013	chr6	+	132154777	132169037	0	2
TNFAIP3	chr6	+	137875035	137875835	0	25
HEBP2	chr6	+	138413154	138415197	0	11
ADAT2	chr6	-	143444969	143446834	0	6
ADAT2	chr6	-	143446898	143450562	0	23
PLAGL1	chr6	-	143948460	143964786	0	2
AL356599.1	chr6	+	145815431	145823107	0	1
PLEKHG1	chr6	+	150600017	150650727	0	53
PLEKHG1	chr6	+	150633304	150638079	0	73
PLEKHG1	chr6	+	150633304	150650727	0	128
TIAM2	chr6	+	154860998	154863742	0	6
TIAM2	chr6	+	154860998	154907729	0	3
MRPL18	chr6	+	159790060	159790939	0	9
WDR27	chr6	-	169602321	169632946	0	17
DNAAF5	chr7	+	775162	785516	0	5
MAD1L1	chr7	-	2230727	2232871	0	38
MRM2	chr7	-	2239676	2242161	0	3
CARD11	chr7	-	2958631	2980515	0	37
TNRC18	chr7	-	5394595	5397121	0	41
RNF216	chr7	-	5739625	5740972	0	43
PMS2CL	chr7	+	6731955	6735304	0	26
C1GALT1	chr7	+	7215239	7234302	0	17
UMAD1	chr7	+	7788696	7788810	0	7
DNAH11	chr7	+	21866740	21887206	0	1
STEAP1B	chr7	-	22494886	22632850	0	18
STEAP1B	chr7	-	22572760	22575979	0	11
STEAP1B	chr7	-	22572760	22577003	0	16
STEAP1B	chr7	-	22577312	22632850	0	10
SNHG26	chr7	+	22854964	22856521	0	3
AC006978.2	chr7	+	30366295	30389011	0	3
AC006978.2	chr7	+	30366295	30390205	0	2
AC006978.2	chr7	+	30367808	30389011	0	1
AC006978.2	chr7	+	30369655	30370953	0	1
AC006978.2	chr7	+	30390347	30390728	0	7
AC006978.2	chr7	+	30391035	30403601	0	4
AC006978.2	chr7	+	30403180	30403601	0	1
NOD1	chr7	-	30448381	30450917	0	13
NOD1	chr7	-	30451073	30451215	0	6
NOD1	chr7	-	30452697	30452833	0	10
KBTBD2	chr7	-	32879942	32887976	0	11
RP9P	chr7	-	32930108	32933399	0	5
RP9P	chr7	-	32933506	32933813	0	3
RP9P	chr7	-	32933896	32942319	0	5
TRG-AS1	chr7	+	38350177	38350345	0	4
TRG-AS1	chr7	+	38350265	38350345	0	2
TRG-AS1	chr7	+	38350450	38359451	0	2
TRG-AS1	chr7	+	38354971	38364115	0	2
COA1	chr7	-	43631782	43639448	0	16
URGCP	chr7	-	43887485	43926131	0	3
URGCP	chr7	-	43887811	43926131	0	1
URGCP	chr7	-	43907242	43910730	0	3
URGCP	chr7	-	43910848	43926131	0	1
URGCP	chr7	-	43919889	43926131	0	1
POLR2J4	chr7	-	43985103	43986191	0	5
NUDCD3	chr7	-	44481461	44484967	0	19
SEPT7P2	chr7	-	45726861	45728177	0	9
FIGNL1	chr7	-	50450683	50450750	0	3
ZNF680	chr7	-	64543802	64544076	0	7
LINC00174	chr7	-	66394545	66395878	0	4
LINC00174	chr7	-	66399795	66400922	0	6
LINC00174	chr7	-	66400980	66401194	0	7
LINC00174	chr7	-	66401336	66402456	0	5
LINC00174	chr7	-	66450236	66453440	0	4
LINC00174	chr7	-	66450236	66476258	0	14
LINC00174	chr7	-	66455853	66476258	0	4
LINC00174	chr7	-	66481599	66482511	0	6
AC006001.3	chr7	-	66576932	66592256	0	16
AUTS2	chr7	+	69824687	69899285	0	43
NSUN5P2	chr7	-	72948980	72949102	0	22
GTF2IRD2	chr7	-	74798265	74798406	0	3
GTF2IRD2	chr7	-	74825120	74827056	0	1
TMEM120A	chr7	-	75987923	75988082	0	3
DTX2P1-UPK3BP1-PMS2P11	chr7	+	77018997	77039955	0	7
GSAP	chr7	-	77377390	77379846	0	62
GSAP	chr7	-	77397415	77399467	0	37
GSAP	chr7	-	77399537	77404558	0	33
KIAA1324L	chr7	-	86965024	87039755	0	4
KIAA1324L	chr7	-	86965024	87040102	0	2
ABCB4	chr7	-	87451717	87452943	0	37
ABCB4	chr7	-	87453135	87462757	0	48
ABCB4	chr7	-	87475471	87475770	0	44
MTERF1	chr7	-	91874052	91874325	0	2
MTERF1	chr7	-	91880113	91880639	0	3
SGCE	chr7	-	94621995	94623324	0	1
AC079781.5	chr7	-	97937160	97969769	0	11
AC079781.5	chr7	-	97945615	97969769	0	12
AC079781.5	chr7	-	97969845	97972134	0	24
TRRAP	chr7	+	98879080	98881089	0	21
SMURF1	chr7	-	99033112	99035514	0	6
ZSCAN25	chr7	+	99618651	99619560	0	7
ZKSCAN1	chr7	+	100031100	100033304	0	32
PMS2P1	chr7	-	100325779	100328835	0	18
PMS2P1	chr7	-	100332576	100335837	0	19
GIGYF1	chr7	-	100688307	100688450	0	47
GIGYF1	chr7	-	100688515	100688591	0	50
PLOD3	chr7	-	101213204	101215066	0	5
SH2B2	chr7	+	102314427	102314514	0	13
ATXN7L1	chr7	-	105610603	105612696	0	3
ATXN7L1	chr7	-	105610603	105614137	0	4
PIK3CG	chr7	+	106865613	106867549	0	17
AC090114.3	chr7	+	128574791	128577952	0	82
AC090114.3	chr7	+	128592017	128609486	0	34
AC090114.3	chr7	+	128592017	128615859	0	27
AC090114.3	chr7	+	128608217	128609486	0	41
AHCYL2	chr7	+	129274426	129313067	0	3
AHCYL2	chr7	+	129278355	129332512	0	3
AC087071.1	chr7	+	130142360	130142513	0	2
AC016831.1	chr7	-	130906552	130912109	0	1
BRAF	chr7	-	140726516	140739811	0	19
AC004918.1	chr7	-	141652883	141653095	0	3
EPHB6	chr7	+	142861186	142861507	0	5
EPHB6	chr7	+	142861186	142862755	0	14
ZNF783	chr7	+	149264510	149266334	0	21
ZNF783	chr7	+	149267222	149278135	0	20
ZNF783	chr7	+	149276487	149278135	0	12
ZNF746	chr7	-	149494115	149494203	0	13
KRBA1	chr7	+	149730545	149731671	0	4
ZNF862	chr7	+	149841711	149844624	0	6
ACTR3C	chr7	-	150286540	150289544	0	9
REPIN1	chr7	+	150368941	150371230	0	4
PRKAG2	chr7	-	151595451	151632068	0	5
PAXIP1-AS2	chr7	+	154945125	154946359	0	5
XKR6	chr8	-	11111892	11114020	0	10
XKR6	chr8	-	11114092	11195090	0	8
XKR6	chr8	-	11114092	11200162	0	2
XKR6	chr8	-	11195221	11200162	0	2
NEIL2	chr8	+	11780522	11783202	0	6
MICU3	chr8	+	17042839	17064083	0	4
FAM160B2	chr8	+	22094853	22096336	0	10
FAM160B2	chr8	+	22101851	22101975	0	7
FAM160B2	chr8	+	22103185	22103943	0	6
PPP3CC	chr8	+	22523756	22527391	0	25
EGR3	chr8	-	22691482	22691742	0	6
EGR3	chr8	-	22692354	22692498	0	5
EGR3	chr8	-	22692567	22692790	0	4
AC100861.1	chr8	+	23225625	23225804	0	15
CHMP7	chr8	+	23243812	23246255	0	64
ADAM28	chr8	+	24341757	24342988	0	134
PNOC	chr8	+	28339433	28342941	0	23
HMBOX1	chr8	+	29047453	29048959	0	21
ASH2L	chr8	+	38117469	38119269	0	8
SLC20A2	chr8	-	42472654	42540914	0	7
SLC20A2	chr8	-	42472654	42541537	0	17
PRKDC	chr8	-	47839249	47840015	0	30
AC064807.1	chr8	+	51899523	51946435	0	1
AC064807.1	chr8	+	51913180	51941997	0	2
AC064807.1	chr8	+	51942137	51946435	0	1
AC103831.1	chr8	+	52294561	52296274	0	2
AC103831.1	chr8	+	52294561	52296477	0	3
AC103831.1	chr8	+	52294921	52296337	0	3
CHD7	chr8	+	60853500	60854365	0	54
AC022182.1	chr8	+	60910228	60918980	0	15
AC022182.1	chr8	+	60919050	60919169	0	5
AC022182.1	chr8	+	60919311	60920169	0	12
YTHDF3	chr8	+	63168814	63169386	0	14
LACTB2-AS1	chr8	+	70651894	70652611	0	1
MRPS28	chr8	-	80003180	80030020	0	8
CA13	chr8	+	85281286	85281531	0	3
WWP1	chr8	+	86381629	86402018	0	12
AF117829.1	chr8	-	89617156	89757044	0	4
LRRC69	chr8	+	91102844	91112195	0	10
[truncated: 1,004 more rows]

## Sheet: GCB_A
gene_name	chr	strand	start	end	ann	unique_reads
[truncated: 2,140 more rows]

[truncated: 8 more sheets: GCB_B, GCB_C, PC_A, PC_B, PC_C, LCL_A, LCL_B, LCL_C]
