# Supplementary material for: Reversal of splicing infidelity is a pre-activation step in B cell differentiation
Source: Front Immunol. 2022 Dec 19;13:1060114. doi: 10.3389/fimmu.2022.1060114 (PMC9806119; doi:10.3389/fimmu.2022.1060114)
Supplement: Supplementary Table 8 — Gene Ontology Biological Process term enrichment (from Enrichr) in genes with restored protein domains or reduced NMD targeting in tonsil NBCs (tNBCs) compared to blood NBCs (bNBCs) and in PCs compared to bNBCs. [file Table_8.xlsx]

## Sheet: CD-restoring_exon_inclusion
Term	padj_PC_vs_bNBC	padj_tNBC_vs_bNBC
cellular protein modification process (GO:0006464)	1.52016e-09	3.41386e-09
antigen receptor-mediated signaling pathway (GO:0050851)	1.52016e-09	3.41386e-09
T cell receptor signaling pathway (GO:0050852)	1.57342e-09	3.41386e-09
protein phosphorylation (GO:0006468)	5.90123e-08	7.43235e-08
protein ubiquitination (GO:0016567)	6.78541e-07	0.000129386
protein modification by small protein conjugation (GO:0032446)	1.53347e-06	3.56705e-05
phosphorylation (GO:0016310)	1.53347e-06	7.26813e-07
intracellular protein transport (GO:0006886)	1.70231e-06	7.26813e-07
Fc-epsilon receptor signaling pathway (GO:0038095)	2.1742e-06	1.04792e-06
Fc receptor signaling pathway (GO:0038093)	2.23421e-06	1.09452e-06
DNA metabolic process (GO:0006259)	2.23421e-06	4.37028e-05
mitochondrion organization (GO:0007005)	2.47461e-06	1.59192e-06
regulation of translation (GO:0006417)	3.62188e-06	6.33129e-06
regulation of intracellular signal transduction (GO:1902531)	3.90203e-06	1.09452e-06
protein modification by small protein removal (GO:0070646)	3.98253e-06	1.77463e-05
protein deubiquitination (GO:0016579)	3.98253e-06	1.77463e-05
protein polyubiquitination (GO:0000209)	4.15761e-06	0.000137983
protein autophosphorylation (GO:0046777)	6.16791e-06	2.97555e-05
regulation of telomere maintenance via telomerase (GO:0032210)	6.66516e-06	2.38595e-06
regulation of mRNA catabolic process (GO:0061013)	8.47534e-06	1.65134e-05
peptidyl-serine modification (GO:0018209)	2.36647e-05	1.65134e-05
DNA-dependent DNA replication (GO:0006261)	2.62201e-05	9.82507e-05
regulation of primary metabolic process (GO:0080090)	2.9625e-05	0.000243727
cellular response to lectin (GO:1990858)	3.08403e-05	1.65134e-05
stimulatory C-type lectin receptor signaling pathway (GO:0002223)	3.08403e-05	1.65134e-05
mRNA processing (GO:0006397)	3.16165e-05	1.65134e-05
negative regulation of programmed cell death (GO:0043069)	3.81092e-05	7.35146e-05
interleukin-1-mediated signaling pathway (GO:0070498)	3.81092e-05	5.87807e-05
positive regulation of telomere maintenance via telomere lengthening (GO:1904358)	4.96949e-05	6.67185e-05
innate immune response activating cell surface receptor signaling pathway (GO:0002220)	5.13729e-05	2.95564e-05
regulation of mitochondrion organization (GO:0010821)	5.17356e-05	7.35146e-05
negative regulation of translation (GO:0017148)	6.55936e-05	9.62133e-05
cellular response to DNA damage stimulus (GO:0006974)	6.85255e-05	0.000371721
peptidyl-serine phosphorylation (GO:0018105)	8.42331e-05	5.45468e-05
antigen processing and presentation of exogenous peptide antigen via MHC class I (GO:0042590)	0.000102799	0.00108876
positive regulation of telomere maintenance via telomerase (GO:0032212)	0.000104202	0.000128967
negative regulation of cellular amide metabolic process (GO:0034249)	0.000111637	0.000137983
regulation of cellular response to heat (GO:1900034)	0.000113715	4.34073e-06
negative regulation of cellular protein metabolic process (GO:0032269)	0.000113715	0.000147692
phosphatidylinositol biosynthetic process (GO:0006661)	0.000113715	0.000156888
regulation of protein catabolic process (GO:0042176)	0.000113715	0.000154367
regulation of cellular response to stress (GO:0080135)	0.000113715	2.67653e-06
RNA splicing, via transesterification reactions with bulged adenosine as nucleophile (GO:0000377)	0.000113715	4.9868e-05
negative regulation of apoptotic process (GO:0043066)	0.000122189	0.000137209
antigen processing and presentation of exogenous peptide antigen via MHC class I, TAP-dependent (GO:0002479)	0.000127618	0.00147471
regulation of gene expression (GO:0010468)	0.000151261	0.00054649
NIK/NF-kappaB signaling (GO:0038061)	0.000151261	0.000191779
regulation of type I interferon production (GO:0032479)	0.000153226	0.00151855
regulation of mRNA stability (GO:0043488)	0.000155626	0.000223229
double-strand break repair (GO:0006302)	0.000166066	0.00124633
regulation of cell cycle (GO:0051726)	0.000174264	8.91832e-05
RNA splicing (GO:0008380)	0.00017851	9.82507e-05
regulation of apoptotic process (GO:0042981)	0.000238596	0.000130149
positive regulation of type I interferon production (GO:0032481)	0.000243583	0.00253256
glycerophospholipid biosynthetic process (GO:0046474)	0.000245508	0.000159139
positive regulation of protein catabolic process (GO:0045732)	0.000245508	0.000128967
COPII vesicle coating (GO:0048208)	0.000245508	0.00108876
vesicle coating (GO:0006901)	0.000245508	0.00108876
vesicle targeting, rough ER to cis-Golgi (GO:0048207)	0.000245508	0.00108876
regulation of canonical Wnt signaling pathway (GO:0060828)	0.000256103	0.000115465
ubiquitin-dependent protein catabolic process (GO:0006511)	0.000276192	0.0025709
regulation of mitotic cell cycle phase transition (GO:1901990)	0.000276634	9.82507e-05
mRNA splicing, via spliceosome (GO:0000398)	0.000279814	0.000130149
regulation of cellular amine metabolic process (GO:0033238)	0.00034234	0.000439631
regulation of organelle organization (GO:0033043)	0.000361522	0.000159139
DNA repair (GO:0006281)	0.000383213	0.0107098
transcription-coupled nucleotide-excision repair (GO:0006283)	0.000387427	0.00147471
nucleotide-excision repair, DNA incision (GO:0033683)	0.000410909	0.00201128
positive regulation of canonical Wnt signaling pathway (GO:0090263)	0.000410909	0.000631947
positive regulation of CD8-positive, alpha-beta T cell activation (GO:2001187)	0.000410909	0.0315415
nucleotide-excision repair (GO:0006289)	0.000410909	0.00345153
post-Golgi vesicle-mediated transport (GO:0006892)	0.000410909	0.00151855
regulation of cellular macromolecule biosynthetic process (GO:2000112)	0.000422416	0.00215631
positive regulation of intracellular protein transport (GO:0090316)	0.000422632	0.00143707
positive regulation of catabolic process (GO:0009896)	0.00045707	0.000191779
negative regulation of cellular macromolecule biosynthetic process (GO:2000113)	0.000470615	0.000341007
protein localization to membrane (GO:0072657)	0.000480478	0.00080074
regulation of hematopoietic progenitor cell differentiation (GO:1901532)	0.000484385	0.00199598
regulation of transcription from RNA polymerase II promoter in response to hypoxia (GO:0061418)	0.000484385	0.000742524
proteasomal protein catabolic process (GO:0010498)	0.000491545	0.000847776
telomere organization (GO:0032200)	0.000534638	0.000191779
cytosolic transport (GO:0016482)	0.000538429	0.000314784
regulation of cellular amino acid metabolic process (GO:0006521)	0.000546372	0.00080074
COPII-coated vesicle budding (GO:0090114)	0.000741618	0.0027128
positive regulation of cellular protein metabolic process (GO:0032270)	0.000774842	0.000409604
telomere maintenance (GO:0000723)	0.000829367	0.000314784
regulation of hematopoietic stem cell differentiation (GO:1902036)	0.000866425	0.0030504
regulation of transcription from RNA polymerase II promoter in response to stress (GO:0043618)	0.000916901	0.00124633
pre-replicative complex assembly (GO:0036388)	0.000924128	0.00340575
regulation of cellular ketone metabolic process (GO:0010565)	0.000924128	0.00124633
nucleotide-excision repair, DNA incision, 5'-to lesion (GO:0006296)	0.00106854	0.00456507
positive regulation of DNA-templated transcription, elongation (GO:0032786)	0.00106854	0.00130144
peptidyl-lysine modification (GO:0018205)	0.00127576	0.000245911
positive regulation of protein metabolic process (GO:0051247)	0.00134319	0.00380055
regulation of GTPase activity (GO:0043087)	0.0014787	0.00108471
regulation of stem cell differentiation (GO:2000736)	0.00159126	0.00464219
proteasome-mediated ubiquitin-dependent protein catabolic process (GO:0043161)	0.00160605	0.00133419
negative regulation of gene expression (GO:0010629)	0.00170394	0.00253256
positive regulation of translation (GO:0045727)	0.00170394	0.00215631
nucleotide-excision repair, DNA incision, 3'-to lesion (GO:0006295)	0.00173344	0.00898551
nucleotide-excision repair, preincision complex stabilization (GO:0006293)	0.00173344	0.00898551
modification-dependent protein catabolic process (GO:0019941)	0.00173344	0.0150013
regulation of translational initiation (GO:0006446)	0.00173547	0.00215631
MAPK cascade (GO:0000165)	0.00185719	0.00267574
positive regulation of cytokine production (GO:0001819)	0.00189312	0.0202596
positive regulation of DNA biosynthetic process (GO:2000573)	0.00189312	0.00080074
regulation of signal transduction by p53 class mediator (GO:1901796)	0.0021617	0.0013229
phosphatidylinositol metabolic process (GO:0046488)	0.00248237	0.00291787
protein mono-ADP-ribosylation (GO:0140289)	0.00248237	0.0025709
cellular protein localization (GO:0034613)	0.00251135	0.00124633
regulation of protein metabolic process (GO:0051246)	0.00255138	0.0585718
protein-containing complex assembly (GO:0065003)	0.002616	0.0108817
regulation of G2/M transition of mitotic cell cycle (GO:0010389)	0.00263308	0.00030551
establishment of protein localization to endoplasmic reticulum (GO:0072599)	0.00263673	0.00274088
Fc-gamma receptor signaling pathway involved in phagocytosis (GO:0038096)	0.00263673	0.0030504
protein localization to cell periphery (GO:1990778)	0.00263673	0.0033197
cytokine-mediated signaling pathway (GO:0019221)	0.002653	0.00129857
mitochondrial transport (GO:0006839)	0.00277362	0.0231571
regulation of establishment of planar polarity (GO:0090175)	0.00286037	0.00136103
RNA processing (GO:0006396)	0.00290655	0.00198921
Fc-gamma receptor signaling pathway (GO:0038094)	0.00297447	0.00345153
regulation of B cell receptor signaling pathway (GO:0050855)	0.00307221	0.0137654
chromatin organization (GO:0006325)	0.00311026	0.00380055
negative regulation of cell cycle G2/M phase transition (GO:1902750)	0.00320798	0.00365951
positive regulation of cellular amide metabolic process (GO:0034250)	0.00331657	0.00994774
regulation of cellular catabolic process (GO:0031329)	0.00332353	0.00380055
protein-DNA complex assembly (GO:0065004)	0.00332353	0.00898551
positive regulation of attachment of spindle microtubules to kinetochore (GO:0051987)	0.00332353	0.00345153
positive regulation of CD8-positive, alpha-beta T cell differentiation (GO:0043378)	0.00332353	0.038685
regulation of autophagy (GO:0010506)	0.00333827	0.00254922
regulation of phosphorylation (GO:0042325)	0.00340783	0.000343025
positive regulation of Wnt signaling pathway (GO:0030177)	0.00345658	0.00220174
mitochondrial fusion (GO:0008053)	0.00348591	0.0180051
positive regulation of protein binding (GO:0032092)	0.00357711	0.00415316
positive regulation of protein ubiquitination (GO:0031398)	0.00357711	0.00430366
Fc receptor mediated stimulatory signaling pathway (GO:0002431)	0.00362966	0.00436731
regulation of cytokine-mediated signaling pathway (GO:0001959)	0.00362966	0.0111255
negative regulation of G2/M transition of mitotic cell cycle (GO:0010972)	0.00362966	0.0115188
protein localization to plasma membrane (GO:0072659)	0.00395237	0.00502968
regulation of protein ubiquitination (GO:0031396)	0.00405081	0.00502968
regulation of nucleic acid-templated transcription (GO:1903506)	0.00462065	0.0108378
RNA transport (GO:0050658)	0.00481907	0.00220174
positive regulation of establishment of protein localization (GO:1904951)	0.00483194	0.00108876
positive regulation of protein localization to nucleus (GO:1900182)	0.00487221	0.00562801
positive regulation of macromolecule biosynthetic process (GO:0010557)	0.00487236	0.00608971
protein quality control for misfolded or incompletely synthesized proteins (GO:0006515)	0.00500886	0.00547487
Wnt signaling pathway, planar cell polarity pathway (GO:0060071)	0.00510435	0.00608971
protein dephosphorylation (GO:0006470)	0.00513775	0.000661087
IRE1-mediated unfolded protein response (GO:0036498)	0.0052655	0.0166647
regulation of DNA replication (GO:0006275)	0.0052655	0.0409766
regulation of mitotic cell cycle (GO:0007346)	0.00527867	0.0229325
positive regulation of proteasomal protein catabolic process (GO:1901800)	0.00567051	0.0068786
regulation of telomerase activity (GO:0051972)	0.00567051	0.000631947
protein stabilization (GO:0050821)	0.00567051	0.0135897
membrane protein proteolysis (GO:0033619)	0.00585475	0.00675531
mRNA transport (GO:0051028)	0.0059231	0.000191779
positive regulation of cellular biosynthetic process (GO:0031328)	0.00608809	0.0079996
double-strand break repair via nonhomologous end joining (GO:0006303)	0.00620954	0.0183917
negative regulation of telomere maintenance via telomere lengthening (GO:1904357)	0.00620954	0.00695954
positive regulation of interleukin-2 production (GO:0032743)	0.00620954	0.00695954
negative regulation of telomere maintenance via telomerase (GO:0032211)	0.00621534	0.00695954
transcription, DNA-templated (GO:0006351)	0.00622911	0.0249833
RNA metabolic process (GO:0016070)	0.00669879	0.00382586
non-canonical Wnt signaling pathway (GO:0035567)	0.00689801	0.00878168
retrograde transport, endosome to Golgi (GO:0042147)	0.00689801	0.0084734
B cell homeostasis (GO:0001782)	0.00696034	0.00758799
positive regulation of establishment of protein localization to telomere (GO:1904851)	0.00696034	0.00758799
RNA export from nucleus (GO:0006405)	0.00702504	0.000245911
dephosphorylation (GO:0016311)	0.00707272	0.00108876
neutrophil mediated immunity (GO:0002446)	0.00752743	0.0112524
SCF-dependent proteasomal ubiquitin-dependent protein catabolic process (GO:0031146)	0.00760931	0.00930735
regulation of transcription initiation from RNA polymerase II promoter (GO:0060260)	0.0079476	0.0222351
error-prone translesion synthesis (GO:0042276)	0.00816795	0.00898551
B cell receptor signaling pathway (GO:0050853)	0.00822663	0.00937163
positive regulation of telomerase activity (GO:0051973)	0.00822663	0.0025709
cellular response to interleukin-1 (GO:0071347)	0.00822663	0.00520663
negative regulation of canonical Wnt signaling pathway (GO:0090090)	0.00832248	0.0013229
positive regulation of binding (GO:0051099)	0.00833699	0.0104294
mRNA-containing ribonucleoprotein complex export from nucleus (GO:0071427)	0.00841144	0.000278607
insulin receptor signaling pathway (GO:0008286)	0.0084499	0.0231579
regulation of hydrolase activity (GO:0051336)	0.0084499	0.0104406
regulation of protein binding (GO:0043393)	0.00897595	0.0220201
translesion synthesis (GO:0019985)	0.00930269	0.0108378
protein transport (GO:0015031)	0.00930269	0.00115997
mitotic spindle organization (GO:0007052)	0.00930269	0.011902
protein localization to lysosome (GO:0061462)	0.00930269	0.0107098
regulation of B cell activation (GO:0050864)	0.00930269	0.0107098
regulation of DNA-templated transcription, elongation (GO:0032784)	0.00930269	0.0107098
T cell mediated immunity (GO:0002456)	0.00978442	0.0445009
regulation of generation of precursor metabolites and energy (GO:0043467)	0.00995686	0.00380055
negative regulation of mitotic cell cycle phase transition (GO:1901991)	0.0100141	0.0120847
DNA-templated transcription, initiation (GO:0006352)	0.0100141	0.0406687
cellular response to insulin stimulus (GO:0032869)	0.0100141	0.00274088
positive regulation of translational initiation (GO:0045948)	0.0100576	0.0111255
positive regulation of protein localization to Cajal body (GO:1904871)	0.01021	0.0111255
regulation of establishment of protein localization to telomere (GO:0070203)	0.01021	0.0111255
regulation of protein localization to Cajal body (GO:1904869)	0.01021	0.0111255
DNA synthesis involved in DNA repair (GO:0000731)	0.0106296	0.0124101
regulation of carbohydrate catabolic process (GO:0043470)	0.0106296	0.00124633
anaphase-promoting complex-dependent catabolic process (GO:0031145)	0.0106296	0.0129269
lymphocyte differentiation (GO:0030098)	0.0106296	0.028354
regulation of proteasomal ubiquitin-dependent protein catabolic process (GO:0032434)	0.0106796	0.0131654
positive regulation of viral genome replication (GO:0045070)	0.0111921	0.0127176
telomere maintenance via telomere lengthening (GO:0010833)	0.0112263	0.00380055
regulation of macroautophagy (GO:0016241)	0.0114785	0.00679436
chromatin remodeling (GO:0006338)	0.0117601	0.0143034
negative regulation of Wnt signaling pathway (GO:0030178)	0.0117669	0.00234092
positive regulation of epithelial cell migration (GO:0010634)	0.0117967	0.030452
protein deacylation (GO:0035601)	0.0126356	0.0137654
negative regulation of protein K63-linked ubiquitination (GO:1900045)	0.0126631	0.0134432
regulation of CD8-positive, alpha-beta T cell differentiation (GO:0043376)	0.0126631	0.083207
regulation of Rab protein signal transduction (GO:0032483)	0.0126631	0.0134432
fatty acid beta-oxidation (GO:0006635)	0.0126689	0.00521717
neutrophil degranulation (GO:0043312)	0.013199	0.0195223
tRNA transport (GO:0051031)	0.0132334	0.0013229
ncRNA catabolic process (GO:0034661)	0.013494	0.014956
positive regulation of B cell activation (GO:0050871)	0.014739	0.00212015
mitochondrial genome maintenance (GO:0000002)	0.0147945	0.0025709
nuclear body organization (GO:0030575)	0.0147945	0.0156193
positive regulation of protein localization to chromosome, telomeric region (GO:1904816)	0.0147945	0.0156193
neutrophil activation involved in immune response (GO:0002283)	0.0154322	0.0220266
endoplasmic reticulum to Golgi vesicle-mediated transport (GO:0006888)	0.0154322	0.0108817
protein maturation (GO:0051604)	0.0155379	0.0184636
ncRNA export from nucleus (GO:0097064)	0.0155379	0.00158514
negative regulation of TOR signaling (GO:0032007)	0.0155379	0.0176917
positive regulation of ubiquitin-dependent protein catabolic process (GO:2000060)	0.0155379	0.0183373
regulation of cellular component size (GO:0032535)	0.016277	0.053912
interleukin-12-mediated signaling pathway (GO:0035722)	0.016277	0.00212015
postreplication repair (GO:0006301)	0.016277	0.0184636
regulation of alternative mRNA splicing, via spliceosome (GO:0000381)	0.016277	0.0186098
mRNA export from nucleus (GO:0006406)	0.016277	0.00080074
mitochondrial fission (GO:0000266)	0.016277	0.0180051
regulation of cellular protein catabolic process (GO:1903362)	0.016277	0.00380055
rRNA catabolic process (GO:0016075)	0.016277	0.0180051
positive regulation of viral process (GO:0048524)	0.0178378	0.0205499
DNA replication (GO:0006260)	0.0178378	0.0414313
positive regulation of protein-containing complex assembly (GO:0031334)	0.0185346	0.0754148
regulation of gene silencing by RNA (GO:0060966)	0.0185346	0.00272337
regulation of posttranscriptional gene silencing (GO:0060147)	0.0185346	0.00272337
peptide catabolic process (GO:0043171)	0.0190036	0.0208079
RNA splicing, via transesterification reactions (GO:0000375)	0.0190036	0.0208079
cellular response to starvation (GO:0009267)	0.0190036	0.0414313
negative regulation of DNA biosynthetic process (GO:2000279)	0.0190036	0.0211654
regulation of intracellular protein transport (GO:0033157)	0.0190036	0.0211654
transcription by RNA polymerase II (GO:0006366)	0.0200231	0.059999
regulation of antigen receptor-mediated signaling pathway (GO:0050854)	0.0201416	0.0860115
regulation of leukocyte adhesion to vascular endothelial cell (GO:1904994)	0.0201416	0.0212279
antigen processing and presentation of endogenous peptide antigen via MHC class I (GO:0019885)	0.0201416	0.111761
dynamin family protein polymerization involved in membrane fission (GO:0003373)	0.0201416	0.0212279
dynamin family protein polymerization involved in mitochondrial fission (GO:0003374)	0.0201416	0.0212279
natural killer cell differentiation (GO:0001779)	0.0201416	0.0212279
sulfur amino acid biosynthetic process (GO:0000097)	0.0201416	0.0212279
positive regulation of gene expression (GO:0010628)	0.0201416	0.0293854
histone deubiquitination (GO:0016578)	0.0205797	0.0221881
regulation of autophagy of mitochondrion (GO:1903146)	0.0205797	0.0221881
cellular response to interleukin-12 (GO:0071349)	0.0208087	0.000940087
regulation of protein phosphorylation (GO:0001932)	0.0208087	0.0425634
macroautophagy (GO:0016236)	0.0208087	0.0474503
negative regulation of transcription, DNA-templated (GO:0045892)	0.0208087	0.035342
gene expression (GO:0010467)	0.0211352	0.00780788
regulation of peptidyl-tyrosine phosphorylation (GO:0050730)	0.0217219	0.0524603
positive regulation of organelle organization (GO:0010638)	0.0219821	0.0673432
regulation of telomere maintenance (GO:0032204)	0.0224977	0.0247593
cellular response to hypoxia (GO:0071456)	0.0228116	0.02828
regulation of small GTPase mediated signal transduction (GO:0051056)	0.0228116	0.00357656
positive regulation of GTPase activity (GO:0043547)	0.0232955	0.00547487
T cell differentiation (GO:0030217)	0.023458	0.0265735
spindle assembly (GO:0051225)	0.0243238	0.028354
nucleic acid phosphodiester bond hydrolysis (GO:0090305)	0.0243912	0.028354
branched-chain amino acid catabolic process (GO:0009083)	0.0257715	0.02828
branched-chain amino acid metabolic process (GO:0009081)	0.0257715	0.02828
lipopolysaccharide-mediated signaling pathway (GO:0031663)	0.0257715	0.0881743
protein targeting to lysosome (GO:0006622)	0.0257715	0.02828
tRNA export from nucleus (GO:0006409)	0.0257715	0.0025709
tRNA-containing ribonucleoprotein complex export from nucleus (GO:0071431)	0.0257715	0.0025709
B cell activation (GO:0042113)	0.0260346	0.0612636
microvillus organization (GO:0032528)	0.0260346	0.028354
nuclear pore organization (GO:0006999)	0.0260346	0.00558454
protein N-linked glycosylation (GO:0006487)	0.0260346	0.0649144
regulation of gene silencing by miRNA (GO:0060964)	0.0260346	0.00501855
regulation of viral genome replication (GO:0045069)	0.0260346	0.0129269
vascular endothelial growth factor receptor signaling pathway (GO:0048010)	0.0260346	0.030452
regulation of double-strand break repair (GO:2000779)	0.0264892	0.0302595
stress-activated protein kinase signaling cascade (GO:0031098)	0.0264895	0.0296274
histone modification (GO:0016570)	0.0271213	0.0332233
cellular amide metabolic process (GO:0043603)	0.0296225	0.11061
protein targeting (GO:0006605)	0.0296225	0.0359891
cellular response to virus (GO:0098586)	0.0296225	0.0110162
negative regulation of neurogenesis (GO:0050768)	0.0296225	0.0332694
mitotic nuclear membrane organization (GO:0101024)	0.0296225	0.0129269
mitotic nuclear membrane reassembly (GO:0007084)	0.0296225	0.0129269
regulation of DNA-templated transcription in response to stress (GO:0043620)	0.0296225	0.0315415
cellular response to glucose starvation (GO:0042149)	0.0303276	0.0343987
regulation of purine nucleotide metabolic process (GO:1900542)	0.0303276	0.0038262
negative regulation of intracellular signal transduction (GO:1902532)	0.0305045	0.038685
small GTPase mediated signal transduction (GO:0007264)	0.0308489	0.0367621
mitotic cell cycle phase transition (GO:0044772)	0.0308489	0.00759496
positive regulation of transcription, DNA-templated (GO:0045893)	0.0309761	0.198233
positive regulation of antigen receptor-mediated signaling pathway (GO:0050857)	0.0309761	0.0343987
positive regulation of T cell cytokine production (GO:0002726)	0.0309761	0.105491
regulation of protein-containing complex assembly (GO:0043254)	0.0309761	0.0673432
cytosolic calcium ion transport (GO:0060401)	0.0309761	0.0107098
leukocyte cell-cell adhesion (GO:0007159)	0.0309761	0.0350217
positive regulation of protein import into nucleus (GO:0042307)	0.0309761	0.0350217
protein localization to Golgi apparatus (GO:0034067)	0.0309761	0.0350217
double-strand break repair via homologous recombination (GO:0000724)	0.0318251	0.038606
positive regulation of protein localization to cell periphery (GO:1904377)	0.0326725	0.0146999
positive regulation of protein localization to plasma membrane (GO:1903078)	0.0326725	0.0146999
positive regulation of intracellular signal transduction (GO:1902533)	0.032794	0.0470096
microvillus assembly (GO:0030033)	0.0332912	0.0366004
positive regulation of telomerase RNA localization to Cajal body (GO:1904874)	0.0332912	0.0366004
regulation of establishment of protein localization (GO:0070201)	0.0332912	0.0366004
membrane fusion (GO:0061025)	0.0334237	0.0924046
positive regulation of mRNA catabolic process (GO:0061014)	0.0335742	0.038685
transmembrane receptor protein tyrosine kinase signaling pathway (GO:0007169)	0.033643	0.0462169
regulation of DNA-templated transcription, initiation (GO:2000142)	0.0336776	0.083207
negative regulation of nucleic acid-templated transcription (GO:1903507)	0.0347439	0.0160598
nucleotide-excision repair, preincision complex assembly (GO:0006294)	0.0357904	0.040218
regulation of response to biotic stimulus (GO:0002831)	0.0357904	0.040218
telomere maintenance via telomerase (GO:0007004)	0.0357904	0.0127176
positive regulation of hydrolase activity (GO:0051345)	0.0357904	0.0132205
regulation of I-kappaB kinase/NF-kappaB signaling (GO:0043122)	0.0357904	0.0466532
CRD-mediated mRNA stabilization (GO:0070934)	0.0357904	0.038685
mannose trimming involved in glycoprotein ERAD pathway (GO:1904382)	0.0357904	0.038685
negative regulation of CD4-positive, alpha-beta T cell differentiation (GO:0043371)	0.0357904	0.214353
PML body organization (GO:0030578)	0.0357904	0.038685
positive regulation of protein monoubiquitination (GO:1902527)	0.0357904	0.038685
protein deglycosylation involved in glycoprotein catabolic process (GO:0035977)	0.0357904	0.038685
R-loop disassembly (GO:0062176)	0.0357904	0.038685
regulation of protein monoubiquitination (GO:1902525)	0.0357904	0.038685
RNA localization to Cajal body (GO:0090670)	0.0357904	0.038685
scaRNA localization to Cajal body (GO:0090666)	0.0357904	0.038685
ubiquitin-dependent glycoprotein ERAD pathway (GO:0097466)	0.0357904	0.038685
error-free translesion synthesis (GO:0070987)	0.0357904	0.040498
membrane protein intracellular domain proteolysis (GO:0031293)	0.0357904	0.040498
organelle fusion (GO:0048284)	0.0357904	0.120952
positive regulation of dendritic spine development (GO:0060999)	0.0357904	0.120952
positive regulation of peptidase activity (GO:0010952)	0.0357904	0.040498
positive regulation of cell migration (GO:0030335)	0.0364549	0.0488032
regulation of DNA repair (GO:0006282)	0.0364549	0.0422993
regulation of mRNA splicing, via spliceosome (GO:0048024)	0.0372215	0.0218331
response to cytokine (GO:0034097)	0.0372369	0.046708
nuclear membrane reassembly (GO:0031468)	0.038754	0.0186098
regulation of megakaryocyte differentiation (GO:0045652)	0.038754	0.297486
cellular response to leucine (GO:0071233)	0.038754	0.0422993
cellular response to leucine starvation (GO:1990253)	0.038754	0.0422993
histone H4 deacetylation (GO:0070933)	0.038754	0.0422993
negative regulation of cellular protein catabolic process (GO:1903363)	0.038754	0.17478
nuclear pore complex assembly (GO:0051292)	0.038754	0.00758799
peptidyl-lysine acetylation (GO:0018394)	0.038754	0.0422993
response to leucine (GO:0043201)	0.038754	0.0422993
rRNA 3'-end processing (GO:0031125)	0.038754	0.17478
cell cycle G1/S phase transition (GO:0044843)	0.0392041	0.0205499
Golgi to endosome transport (GO:0006895)	0.0401904	0.0108378
positive regulation of leukocyte adhesion to vascular endothelial cell (GO:1904996)	0.0401904	0.0445009
positive regulation of protein import (GO:1904591)	0.0403757	0.014956
RNA-dependent DNA biosynthetic process (GO:0006278)	0.0403757	0.014956
positive regulation of nucleocytoplasmic transport (GO:0046824)	0.0404877	0.0471875
Ras protein signal transduction (GO:0007265)	0.0427343	0.053912
interstrand cross-link repair (GO:0036297)	0.0428173	0.206737
protein sumoylation (GO:0016925)	0.0428173	0.00815404
T cell activation (GO:0042110)	0.0430675	0.0524603
positive regulation of nucleic acid-templated transcription (GO:1903508)	0.0472626	0.151258
positive regulation of protein kinase activity (GO:0045860)	0.0474426	0.0581432
proteolysis involved in cellular protein catabolic process (GO:0051603)	0.0474633	0.106433
'de novo' posttranslational protein folding (GO:0051084)	0.0476636	0.0180051
negative regulation of peptidyl-tyrosine phosphorylation (GO:0050732)	0.0476636	0.053912
positive regulation of leukocyte cell-cell adhesion (GO:1903039)	0.0476636	0.0180051
regulation of ATP metabolic process (GO:1903578)	0.0479445	0.00317334
nuclear export (GO:0051168)	0.0497126	0.028354
establishment of protein localization to mitochondrion (GO:0072655)	0.0519295	0.0233627
Golgi to plasma membrane transport (GO:0006893)	0.0519295	0.00896026
G1/S transition of mitotic cell cycle (GO:0000082)	0.0522879	0.0309619
organelle organization (GO:0006996)	0.0539377	0.0253192
cellular protein-containing complex assembly (GO:0034622)	0.0549039	0.0231257
peptidyl-threonine modification (GO:0018210)	0.0549039	0.030452
regulation of Ras protein signal transduction (GO:0046578)	0.0549039	0.0153986
cellular response to peptide hormone stimulus (GO:0071375)	0.0552622	0.0183373
microtubule cytoskeleton organization involved in mitosis (GO:1902850)	0.0611801	0.0422993
positive regulation of protein transport (GO:0051222)	0.0650189	0.0367621
regulation of epithelial cell migration (GO:0010632)	0.0654006	0.0340454
protein localization to chromosome (GO:0034502)	0.0654006	0.0285213
regulation of protein localization to plasma membrane (GO:1903076)	0.070189	0.0422993
cellular amino acid catabolic process (GO:0009063)	0.0709861	0.0445009
regulation of glycolytic process (GO:0006110)	0.0740675	0.0195197
positive regulation of lymphocyte activation (GO:0051251)	0.0741345	0.0332694
establishment of protein localization to plasma membrane (GO:0061951)	0.0804916	0.0129269
response to insulin (GO:0032868)	0.0907688	0.028354
lysosome localization (GO:0032418)	0.0909168	0.0422993
mitochondrial calcium ion transmembrane transport (GO:0006851)	0.0936516	0.0343987
positive regulation of fibroblast migration (GO:0010763)	0.101329	0.0212279
Golgi to plasma membrane protein transport (GO:0043001)	0.105568	0.014956
G2/M transition of mitotic cell cycle (GO:0000086)	0.112357	0.0474503
positive regulation of pattern recognition receptor signaling pathway (GO:0062208)	0.112357	0.0366004
positive regulation of membrane potential (GO:0045838)	0.128272	0.0315415
nucleobase-containing compound catabolic process (GO:0034655)	0.128823	0.0265735
calcium import into the mitochondrion (GO:0036444)	0.155165	0.0422993
positive regulation of RIG-I signaling pathway (GO:1900246)	0.155165	0.0422993
pore complex assembly (GO:0046931)	0.19198	0.0221881
regulation of Fc-gamma receptor signaling pathway involved in phagocytosis (GO:1905449)	0.199208	0.038685

## Sheet: NMD-rescuing_exon_inclusion
Term	Adjusted.P.value.PC	Adjusted.P.value.tNBC
intracellular protein transport (GO:0006886)	2.42821e-16	1.23226e-15
cellular protein modification process (GO:0006464)	5.41106e-13	3.52581e-14
ubiquitin-dependent protein catabolic process (GO:0006511)	1.56718e-12	8.54078e-14
proteasome-mediated ubiquitin-dependent protein catabolic process (GO:0043161)	1.79258e-12	8.26241e-13
regulation of translation (GO:0006417)	5.79888e-12	3.20253e-12
chromatin remodeling (GO:0006338)	8.56371e-12	5.81679e-11
regulation of mitotic cell cycle phase transition (GO:1901990)	8.56371e-12	1.61894e-09
protein transport (GO:0015031)	1.54354e-11	7.05337e-12
regulation of mRNA stability (GO:0043488)	2.53277e-11	1.35907e-10
cellular response to DNA damage stimulus (GO:0006974)	2.53277e-11	2.63724e-15
protein modification by small protein removal (GO:0070646)	2.59627e-11	6.76043e-12
mRNA export from nucleus (GO:0006406)	2.78382e-11	6.54072e-12
organelle organization (GO:0006996)	2.78382e-11	3.73237e-11
mRNA processing (GO:0006397)	3.3253e-11	9.95227e-12
mRNA splicing, via spliceosome (GO:0000398)	3.3253e-11	2.58402e-11
protein deubiquitination (GO:0016579)	4.58484e-11	1.83753e-10
regulation of carbohydrate catabolic process (GO:0043470)	5.83273e-11	3.08563e-10
regulation of cellular response to heat (GO:1900034)	6.23864e-11	2.21283e-10
regulation of cellular response to stress (GO:0080135)	9.63033e-11	2.3758e-10
regulation of mRNA catabolic process (GO:0061013)	1.05341e-10	2.55515e-10
chromatin organization (GO:0006325)	1.63049e-10	1.0936e-09
mRNA-containing ribonucleoprotein complex export from nucleus (GO:0071427)	2.30106e-10	5.21772e-11
RNA processing (GO:0006396)	2.58353e-10	1.94933e-10
protein import into nucleus (GO:0006606)	3.07898e-10	4.52937e-09
mRNA transport (GO:0051028)	3.75551e-10	8.55394e-11
regulation of purine nucleotide metabolic process (GO:1900542)	3.75551e-10	2.12942e-09
regulation of primary metabolic process (GO:0080090)	3.91043e-10	9.92064e-10
RNA export from nucleus (GO:0006405)	7.53532e-10	5.81707e-10
RNA splicing, via transesterification reactions with bulged adenosine as nucleophile (GO:0000377)	7.53532e-10	2.21283e-10
regulation of G2/M transition of mitotic cell cycle (GO:0010389)	1.19038e-09	1.66393e-07
DNA repair (GO:0006281)	1.3127e-09	3.42525e-12
tRNA export from nucleus (GO:0006409)	1.32397e-09	9.3179e-09
tRNA-containing ribonucleoprotein complex export from nucleus (GO:0071431)	1.32397e-09	9.3179e-09
macroautophagy (GO:0016236)	1.94916e-09	4.54651e-10
gene expression (GO:0010467)	2.16025e-09	6.73886e-09
regulation of gene silencing by RNA (GO:0060966)	2.51631e-09	1.09497e-08
regulation of posttranscriptional gene silencing (GO:0060147)	2.51631e-09	1.09497e-08
protein modification by small protein conjugation (GO:0032446)	2.51631e-09	5.28135e-11
organelle assembly (GO:0070925)	3.25445e-09	4.52937e-09
ncRNA export from nucleus (GO:0097064)	3.411e-09	2.1337e-08
DNA metabolic process (GO:0006259)	3.411e-09	4.56286e-11
regulation of generation of precursor metabolites and energy (GO:0043467)	4.56646e-09	2.14051e-08
establishment of protein localization to organelle (GO:0072594)	4.92988e-09	7.37421e-08
ciliary basal body-plasma membrane docking (GO:0097711)	8.7708e-09	3.52048e-06
RNA metabolic process (GO:0016070)	8.98839e-09	7.51915e-09
positive regulation of transcription, DNA-templated (GO:0045893)	1.0948e-08	9.01004e-07
tRNA transport (GO:0051031)	1.23815e-08	7.80242e-08
Fc-epsilon receptor signaling pathway (GO:0038095)	1.24304e-08	1.15059e-07
proteasomal protein catabolic process (GO:0010498)	1.3909e-08	4.52937e-09
protein ubiquitination (GO:0016567)	1.5642e-08	8.6671e-10
Fc receptor signaling pathway (GO:0038093)	1.66718e-08	1.48834e-07
regulation of ATP metabolic process (GO:1903578)	2.10719e-08	4.42287e-07
protein polyubiquitination (GO:0000209)	4.17479e-08	2.76163e-07
cell cycle G2/M phase transition (GO:0044839)	4.79379e-08	1.76268e-05
ATP-dependent chromatin remodeling (GO:0043044)	4.91566e-08	7.46114e-09
protein import (GO:0017038)	4.91566e-08	5.39041e-07
cytosolic transport (GO:0016482)	5.80633e-08	1.41269e-09
protein sumoylation (GO:0016925)	6.46498e-08	2.76163e-07
DNA-dependent DNA replication (GO:0006261)	8.062e-08	2.1337e-08
phosphorylation (GO:0016310)	8.48225e-08	7.65565e-09
ribosome biogenesis (GO:0042254)	8.63668e-08	1.04762e-08
protein localization to nucleus (GO:0034504)	9.17e-08	2.63504e-07
regulation of gene silencing by miRNA (GO:0060964)	1.54558e-07	5.59563e-07
regulation of glycolytic process (GO:0006110)	1.89957e-07	8.65522e-06
transcription by RNA polymerase II (GO:0006366)	2.21642e-07	3.31216e-07
G2/M transition of mitotic cell cycle (GO:0000086)	3.18826e-07	7.60443e-05
antigen receptor-mediated signaling pathway (GO:0050851)	3.21018e-07	3.75728e-06
peptidyl-serine modification (GO:0018209)	4.3143e-07	4.83245e-08
DNA replication (GO:0006260)	5.63942e-07	1.48834e-07
modification-dependent protein catabolic process (GO:0019941)	5.63942e-07	1.05333e-06
ncRNA processing (GO:0034470)	5.63942e-07	1.09497e-08
cellular protein localization (GO:0034613)	8.73949e-07	1.48834e-07
regulation of cellular amino acid metabolic process (GO:0006521)	9.414e-07	3.75728e-06
double-strand break repair (GO:0006302)	9.43363e-07	1.39719e-08
protein-DNA complex assembly (GO:0065004)	1.01068e-06	5.77866e-06
peptidyl-serine phosphorylation (GO:0018105)	1.06215e-06	1.23243e-07
regulation of cellular amine metabolic process (GO:0033238)	1.06778e-06	4.53661e-06
mitotic cell cycle phase transition (GO:0044772)	1.07382e-06	1.96333e-05
protein phosphorylation (GO:0006468)	1.20799e-06	4.04737e-08
cellular response to starvation (GO:0009267)	1.61393e-06	8.23094e-06
T cell receptor signaling pathway (GO:0050852)	1.61393e-06	1.83904e-05
import into nucleus (GO:0051170)	1.66918e-06	5.38256e-06
regulation of GTPase activity (GO:0043087)	1.67269e-06	3.5104e-06
transcription, DNA-templated (GO:0006351)	1.78022e-06	1.48578e-05
post-Golgi vesicle-mediated transport (GO:0006892)	1.96916e-06	5.78893e-06
SCF-dependent proteasomal ubiquitin-dependent protein catabolic process (GO:0031146)	1.96916e-06	4.53328e-05
NIK/NF-kappaB signaling (GO:0038061)	2.06532e-06	2.04819e-05
phosphatidylinositol biosynthetic process (GO:0006661)	2.43436e-06	5.79996e-06
regulation of mitotic cell cycle (GO:0007346)	2.5811e-06	2.49289e-05
peptidyl-lysine modification (GO:0018205)	2.74416e-06	2.67258e-06
regulation of cellular ketone metabolic process (GO:0010565)	2.91348e-06	1.03208e-05
regulation of autophagy (GO:0010506)	4.46125e-06	2.98812e-05
regulation of macroautophagy (GO:0016241)	4.63459e-06	1.14974e-05
regulation of intracellular signal transduction (GO:1902531)	4.70514e-06	6.22484e-06
regulation of telomere maintenance (GO:0032204)	5.36843e-06	3.11037e-05
rRNA processing (GO:0006364)	5.52857e-06	8.05913e-07
nucleotide-excision repair (GO:0006289)	6.22081e-06	5.77866e-06
neutrophil mediated immunity (GO:0002446)	8.12252e-06	1.72492e-05
regulation of hematopoietic stem cell differentiation (GO:1902036)	9.60438e-06	2.64818e-05
regulation of hematopoietic progenitor cell differentiation (GO:1901532)	1.02015e-05	7.95942e-05
endomembrane system organization (GO:0010256)	1.03344e-05	1.79408e-05
regulation of cell cycle phase transition (GO:1901987)	1.114e-05	7.05547e-05
glycerophospholipid biosynthetic process (GO:0046474)	1.1847e-05	7.48631e-07
nuclear pore organization (GO:0006999)	1.20701e-05	1.21033e-05
regulation of phosphorylation (GO:0042325)	1.39079e-05	2.83188e-05
Golgi organization (GO:0007030)	1.64038e-05	1.44399e-05
regulation of organelle assembly (GO:1902115)	1.88258e-05	1.53994e-06
DNA duplex unwinding (GO:0032508)	1.92225e-05	4.53661e-06
regulation of cell cycle G2/M phase transition (GO:1902749)	1.92225e-05	0.000806504
neutrophil degranulation (GO:0043312)	1.92225e-05	5.93222e-05
rRNA metabolic process (GO:0016072)	2.04507e-05	3.37813e-06
positive regulation of transcription by RNA polymerase II (GO:0045944)	2.06491e-05	0.000451152
ribonucleoprotein complex assembly (GO:0022618)	2.27653e-05	0.000222626
positive regulation of cellular protein metabolic process (GO:0032270)	2.29299e-05	1.96333e-05
interleukin-1-mediated signaling pathway (GO:0070498)	2.41811e-05	2.04819e-05
negative regulation of translation (GO:0017148)	2.43028e-05	5.78799e-05
regulation of gene expression, epigenetic (GO:0040029)	2.43028e-05	7.34446e-06
negative regulation of cellular macromolecule biosynthetic process (GO:2000113)	2.48399e-05	1.79408e-05
positive regulation of GTPase activity (GO:0043547)	2.48399e-05	4.94714e-06
regulation of telomere maintenance via telomerase (GO:0032210)	2.66964e-05	0.00028377
neutrophil activation involved in immune response (GO:0002283)	2.72521e-05	8.43642e-05
protein targeting to lysosome (GO:0006622)	2.76485e-05	2.64818e-05
negative regulation of gene expression (GO:0010629)	2.89906e-05	4.05235e-05
positive regulation of transcription by RNA polymerase I (GO:0045943)	3.20734e-05	2.98812e-05
pre-replicative complex assembly (GO:0036388)	3.65985e-05	0.000100666
cilium assembly (GO:0060271)	3.70743e-05	9.14642e-05
positive regulation of canonical Wnt signaling pathway (GO:0090263)	3.79689e-05	3.17999e-05
regulation of translational initiation (GO:0006446)	3.80601e-05	0.000102295
anaphase-promoting complex-dependent catabolic process (GO:0031145)	4.06135e-05	3.54032e-05
post-translational protein modification (GO:0043687)	4.06135e-05	9.42685e-05
negative regulation of cell cycle G2/M phase transition (GO:1902750)	4.20686e-05	0.000126165
UV-damage excision repair (GO:0070914)	4.90726e-05	4.60199e-05
protein-containing complex assembly (GO:0065003)	4.91765e-05	2.0487e-05
histone modification (GO:0016570)	4.91765e-05	1.77799e-05
DNA-templated transcription, elongation (GO:0006354)	5.067e-05	0.000377858
positive regulation of cellular amide metabolic process (GO:0034250)	5.21295e-05	4.60199e-05
positive regulation of type I interferon production (GO:0032481)	5.21295e-05	4.60199e-05
nuclear membrane reassembly (GO:0031468)	5.22703e-05	1.45211e-05
regulation of apoptotic process (GO:0042981)	6.18132e-05	0.000135836
negative regulation of G2/M transition of mitotic cell cycle (GO:0010972)	6.567e-05	0.000177515
mitotic nuclear membrane organization (GO:0101024)	6.58951e-05	1.76429e-05
mitotic nuclear membrane reassembly (GO:0007084)	6.58951e-05	1.76429e-05
positive regulation of proteasomal protein catabolic process (GO:1901800)	6.58951e-05	0.000161876
regulation of Rab protein signal transduction (GO:0032483)	6.88061e-05	6.96302e-05
positive regulation of mRNA catabolic process (GO:0061014)	6.99432e-05	0.000242881
transcription elongation from RNA polymerase II promoter (GO:0006368)	8.79762e-05	0.000642632
pore complex assembly (GO:0046931)	9.83025e-05	0.000576125
protein localization to lysosome (GO:0061462)	0.000100354	9.28349e-05
regulation of DNA-templated transcription, elongation (GO:0032784)	0.000100354	0.00172802
regulation of canonical Wnt signaling pathway (GO:0060828)	0.000100354	4.30057e-05
retrograde transport, endosome to Golgi (GO:0042147)	0.000109225	3.50544e-05
double-strand break repair via homologous recombination (GO:0000724)	0.000127574	5.78893e-06
protein modification by small protein conjugation or removal (GO:0070647)	0.00012767	0.000120372
Wnt signaling pathway, planar cell polarity pathway (GO:0060071)	0.000146677	0.000806504
spliceosomal complex assembly (GO:0000245)	0.000152782	0.000463708
transcription-coupled nucleotide-excision repair (GO:0006283)	0.000156148	4.60199e-05
regulation of signal transduction by p53 class mediator (GO:1901796)	0.00016335	0.000283267
positive regulation of viral genome replication (GO:0045070)	0.000168423	0.00252154
regulation of mRNA splicing, via spliceosome (GO:0048024)	0.000177215	0.00437603
regulation of mRNA processing (GO:0050684)	0.000195173	0.000175224
phosphatidylinositol metabolic process (GO:0046488)	0.000197946	7.01325e-05
positive regulation of intracellular protein transport (GO:0090316)	0.000199181	0.00016738
regulation of RNA export from nucleus (GO:0046831)	0.000200875	0.00018464
positive regulation of Wnt signaling pathway (GO:0030177)	0.000212124	0.000175517
regulation of stem cell differentiation (GO:2000736)	0.000221288	0.000468748
regulation of transcription from RNA polymerase II promoter in response to hypoxia (GO:0061418)	0.000262977	0.000594505
selective autophagy (GO:0061912)	0.000262977	0.000228942
negative regulation of mitotic cell cycle phase transition (GO:1901991)	0.00028007	0.000577264
positive regulation of cellular catabolic process (GO:0031331)	0.000290718	0.0019408
regulation of establishment of planar polarity (GO:0090175)	0.000294856	0.00143539
nuclear pore complex assembly (GO:0051292)	0.000296194	0.00027742
positive regulation of transcription of nucleolar large rRNA by RNA polymerase I (GO:1901838)	0.000296194	0.00027742
histone H4 acetylation (GO:0043967)	0.00029789	0.000846751
nucleus organization (GO:0006997)	0.00029789	7.64568e-05
nuclear export (GO:0051168)	0.000303188	0.000659515
response to endoplasmic reticulum stress (GO:0034976)	0.000310906	0.000268761
nuclear-transcribed mRNA catabolic process, deadenylation-dependent decay (GO:0000288)	0.000332645	9.27249e-05
telomere maintenance (GO:0000723)	0.000332645	0.000296109
protein localization to organelle (GO:0033365)	0.000332645	0.00225409
protein localization to centrosome (GO:0071539)	0.000332649	0.000313163
regulation of mRNA polyadenylation (GO:1900363)	0.000332649	0.000313163
regulation of transcription initiation from RNA polymerase II promoter (GO:0060260)	0.000337015	0.000100666
autophagosome maturation (GO:0097352)	0.000337015	7.4911e-05
nucleotide-excision repair, DNA incision, 3'-to lesion (GO:0006295)	0.000337015	0.000318975
nucleotide-excision repair, preincision complex stabilization (GO:0006293)	0.000337015	0.000318975
regulation of type I interferon production (GO:0032479)	0.000340741	0.000120585
metaphase/anaphase transition of cell cycle (GO:0044784)	0.000340741	0.000333958
metaphase/anaphase transition of mitotic cell cycle (GO:0007091)	0.000340741	0.000333958
regulation of mRNA export from nucleus (GO:0010793)	0.000340741	0.000333958
regulation of ribonucleoprotein complex localization (GO:2000197)	0.000340741	0.000333958
mitotic sister chromatid segregation (GO:0000070)	0.000342141	0.000127035
endoplasmic reticulum to Golgi vesicle-mediated transport (GO:0006888)	0.000348142	0.000581674
establishment of protein localization to peroxisome (GO:0072663)	0.000353888	0.00420149
TORC1 signaling (GO:0038202)	0.000353888	0.000349893
nuclear-transcribed mRNA catabolic process (GO:0000956)	0.000361071	0.000623903
mRNA destabilization (GO:0061157)	0.000390304	0.00403829
negative regulation of cellular protein metabolic process (GO:0032269)	0.000390304	0.000350438
antigen processing and presentation of exogenous peptide antigen via MHC class I, TAP-dependent (GO:0002479)	0.000398066	0.000968465
regulation of hydrolase activity (GO:0051336)	0.000398066	0.000968465
ubiquitin-dependent ERAD pathway (GO:0030433)	0.000398066	0.000367361
maturation of SSU-rRNA (GO:0030490)	0.00048657	0.0016197
regulation of transcription from RNA polymerase II promoter in response to stress (GO:0043618)	0.00056121	0.00118357
double-strand break repair via nonhomologous end joining (GO:0006303)	0.00056121	1.78562e-05
protein stabilization (GO:0050821)	0.000586465	0.00172802
mRNA 3'-end processing (GO:0031124)	0.000630916	7.92833e-05
recombinational repair (GO:0000725)	0.000630916	2.7602e-05
response to amino acid starvation (GO:1990928)	0.000663947	0.001471
Fc-gamma receptor signaling pathway involved in phagocytosis (GO:0038096)	0.000689558	0.000622674
histone acetylation (GO:0016573)	0.000689558	0.00156473
positive regulation of telomere maintenance via telomere lengthening (GO:1904358)	0.000717444	0.00663449
nucleotide-excision repair, preincision complex assembly (GO:0006294)	0.000717444	0.00252154
mitochondrial protein processing (GO:0034982)	0.000761803	0.000735197
autophagy of mitochondrion (GO:0000422)	0.000818392	0.000755182
regulation of RNA splicing (GO:0043484)	0.000835041	0.00174847
histone lysine demethylation (GO:0070076)	0.000839919	0.000788902
mRNA polyadenylation (GO:0006378)	0.000839919	0.000170397
RNA polyadenylation (GO:0043631)	0.000839919	0.000170397
negative regulation of programmed cell death (GO:0043069)	0.000851858	0.000263031
protein targeting (GO:0006605)	0.000858621	0.000757173
Fc-gamma receptor signaling pathway (GO:0038094)	0.000858621	0.000784427
positive regulation of telomere maintenance via telomerase (GO:0032212)	0.00087074	0.00869944
RNA splicing (GO:0008380)	0.00087074	0.000784427
MAPK cascade (GO:0000165)	0.00088506	0.00303721
base-excision repair (GO:0006284)	0.000909099	2.04819e-05
nuclear migration (GO:0007097)	0.000986633	0.000945502
nucleotide-excision repair, DNA incision, 5'-to lesion (GO:0006296)	0.00101067	0.000944478
regulation of programmed necrotic cell death (GO:0062098)	0.0010381	0.00437603
cellular response to hypoxia (GO:0071456)	0.00106494	0.00093668
negative regulation of gene expression, epigenetic (GO:0045814)	0.00106494	0.00098598
negative regulation of cellular amide metabolic process (GO:0034249)	0.0011002	0.000978057
positive regulation of TOR signaling (GO:0032008)	0.00110109	0.00309225
regulation of protein dephosphorylation (GO:0035304)	0.00110109	0.00101494
peroxisomal transport (GO:0043574)	0.00114887	0.00892918
mitotic G1 DNA damage checkpoint signaling (GO:0031571)	0.00116201	0.00104178
regulation of DNA-templated transcription, initiation (GO:2000142)	0.00119799	0.000386677
IRE1-mediated unfolded protein response (GO:0036498)	0.00122551	0.0174565
mitochondrion organization (GO:0007005)	0.00122917	0.00104178
regulation of protein ubiquitination (GO:0031396)	0.00123929	0.004625
antigen processing and presentation of exogenous peptide antigen via MHC class I (GO:0042590)	0.00123929	0.00262174
cellular response to amino acid starvation (GO:0034198)	0.00131814	0.00283264
Fc receptor mediated stimulatory signaling pathway (GO:0002431)	0.00131814	0.00118357
positive regulation of nucleic acid-templated transcription (GO:1903508)	0.00133575	0.00101828
COPII-coated vesicle budding (GO:0090114)	0.00139224	0.0067549
mitotic spindle organization (GO:0007052)	0.0014797	0.000326085
histone H3 acetylation (GO:0043966)	0.00149671	0.00139087
phosphatidylinositol phosphate biosynthetic process (GO:0046854)	0.00149671	0.00139087
non-canonical Wnt signaling pathway (GO:0035567)	0.00150703	0.00262174
positive regulation of ubiquitin-dependent protein catabolic process (GO:2000060)	0.00152311	0.00139087
receptor-mediated endocytosis (GO:0006898)	0.00153866	0.00474143
posttranscriptional regulation of gene expression (GO:0010608)	0.00153898	0.00143539
autophagosome assembly (GO:0000045)	0.00153898	0.00366105
cellular response to lectin (GO:1990858)	0.00154714	0.00537645
stimulatory C-type lectin receptor signaling pathway (GO:0002223)	0.00154714	0.00537645
negative regulation of protein K63-linked ubiquitination (GO:1900045)	0.00155016	0.00153344
autophagy of peroxisome (GO:0030242)	0.00161785	0.001582
positive regulation of metaphase/anaphase transition of cell cycle (GO:1902101)	0.00161785	0.00018464
positive regulation of mitotic metaphase/anaphase transition (GO:0045842)	0.00161785	0.00018464
positive regulation of mitotic sister chromatid separation (GO:1901970)	0.00161785	0.00018464
protein auto-ADP-ribosylation (GO:0070213)	0.00161785	0.001582
nuclear-transcribed mRNA poly(A) tail shortening (GO:0000289)	0.00163955	0.001582
regulation of proteasomal ubiquitin-dependent protein catabolic process (GO:0032434)	0.00172943	0.00157182
RNA destabilization (GO:0050779)	0.00180007	0.00773192
histone H3 deacetylation (GO:0070932)	0.00180163	0.00880149
histone H4-K5 acetylation (GO:0043981)	0.00180163	0.00172802
histone H4-K8 acetylation (GO:0043982)	0.00180163	0.00172802
mRNA methylation (GO:0080009)	0.00180163	0.00880149
glycogen metabolic process (GO:0005977)	0.0018104	0.00172802
internal peptidyl-lysine acetylation (GO:0018393)	0.0018104	0.00610168
positive regulation of viral process (GO:0048524)	0.00182557	0.00948626
nucleotide-excision repair, DNA incision (GO:0033683)	0.00182557	0.00172802
histone deacetylation (GO:0016575)	0.00198123	0.00512726
negative regulation of intracellular steroid hormone receptor signaling pathway (GO:0033144)	0.00213098	0.00646784
positive regulation of telomere maintenance (GO:0032206)	0.00213098	0.00201703
regulation of intracellular protein transport (GO:0033157)	0.00213098	0.0186973
establishment of protein localization to plasma membrane (GO:0061951)	0.00237261	0.000663391
mitochondrion disassembly (GO:0061726)	0.00237261	0.00663449
positive regulation of interferon-beta production (GO:0032728)	0.00237261	0.00224442
positive regulation of protein-containing complex assembly (GO:0031334)	0.00246151	0.00105515
positive regulation of double-strand break repair (GO:2000781)	0.00252441	0.00238134
protein-containing complex disassembly (GO:0032984)	0.00252441	0.000871047
plasma membrane bounded cell projection assembly (GO:0120031)	0.00254411	0.00525527
mRNA catabolic process (GO:0006402)	0.00259101	0.0024392
membrane organization (GO:0061024)	0.00259927	0.00366105
protein ADP-ribosylation (GO:0006471)	0.0026634	0.00252154
histone H4 deacetylation (GO:0070933)	0.00270427	0.0163501
protein poly-ADP-ribosylation (GO:0070212)	0.00270427	0.00262174
activation of GTPase activity (GO:0090630)	0.00284241	0.000560536
innate immune response activating cell surface receptor signaling pathway (GO:0002220)	0.00284298	0.00915534
ERAD pathway (GO:0036503)	0.0029412	0.0026468
DNA alkylation (GO:0006305)	0.0029412	0.000576125
DNA methylation or demethylation (GO:0044728)	0.0029412	0.000576125
histone H4-K16 acetylation (GO:0043984)	0.0029412	0.00283264
regulation of cell cycle (GO:0051726)	0.0031216	0.00409335
autophagy of nucleus (GO:0044804)	0.00319643	0.00308661
protein localization to microtubule organizing center (GO:1905508)	0.00319643	0.00308661
regulation of establishment of cell polarity (GO:2000114)	0.00319643	0.0136389
chromosome organization (GO:0051276)	0.00331474	0.011234
DNA-templated transcription, termination (GO:0006353)	0.00331474	0.0067549
regulation of interferon-beta production (GO:0032648)	0.00334182	0.0079951
proteolysis (GO:0006508)	0.00358498	0.0239679
Golgi to plasma membrane protein transport (GO:0043001)	0.00378991	0.00358519
peptidyl-lysine trimethylation (GO:0018023)	0.00378991	0.00358519
positive regulation of DNA recombination (GO:0045911)	0.00378991	0.00098598
DNA methylation (GO:0006306)	0.00396956	0.000902281
regulation of necroptotic process (GO:0060544)	0.00396956	0.0133607
negative regulation of canonical Wnt signaling pathway (GO:0090090)	0.00396956	0.00186199
regulation of TOR signaling (GO:0032006)	0.0040765	0.00370074
organelle disassembly (GO:1903008)	0.00413664	0.00385715
negative regulation of G0 to G1 transition (GO:0070317)	0.00436254	0.00130058
phosphatidylinositol-3-phosphate biosynthetic process (GO:0036092)	0.00439806	0.00420149
positive regulation of organelle assembly (GO:1902117)	0.00439806	0.00143539
regulation of DNA metabolic process (GO:0051052)	0.00439806	0.0246088
COPII vesicle coating (GO:0048208)	0.00465439	0.00948626
vesicle coating (GO:0006901)	0.00465439	0.00948626
vesicle targeting, rough ER to cis-Golgi (GO:0048207)	0.00465439	0.00948626
cellular response to nitrogen compound (GO:1901699)	0.00465439	0.00437603
positive regulation of interferon-alpha production (GO:0032727)	0.00465439	0.00437603
post-transcriptional gene silencing by RNA (GO:0035194)	0.00465439	0.000978057
positive regulation of erythrocyte differentiation (GO:0045648)	0.00465439	0.00437603
protein export from nucleus (GO:0006611)	0.00465439	0.0140691
regulation of transcription elongation from RNA polymerase II promoter (GO:0034243)	0.00465439	0.0140691
stress-activated protein kinase signaling cascade (GO:0031098)	0.00465439	0.0140691
negative regulation of autophagy (GO:0010507)	0.00490478	0.0235302
microtubule cytoskeleton organization involved in mitosis (GO:1902850)	0.00517542	0.00118357
mRNA metabolic process (GO:0016071)	0.0052484	0.00466276
maturation of 5.8S rRNA (GO:0000460)	0.00528001	0.0202831
regulation of cholesterol biosynthetic process (GO:0045540)	0.00528001	0.0202831
retrograde protein transport, ER to cytosol (GO:0030970)	0.00528001	0.00503487
snRNA metabolic process (GO:0016073)	0.00528001	0.00503487
positive regulation of protein modification by small protein conjugation or removal (GO:1903322)	0.00539556	0.00217702
positive regulation of translation (GO:0045727)	0.00549263	0.002416
inositol phosphate dephosphorylation (GO:0046855)	0.00549263	0.00522495
nucleus localization (GO:0051647)	0.00549263	0.00522495
phosphorylated carbohydrate dephosphorylation (GO:0046838)	0.00549263	0.00522495
response to hydroxyurea (GO:0072710)	0.00549263	0.00522495
telomere organization (GO:0032200)	0.00549263	0.00512726
organophosphate biosynthetic process (GO:0090407)	0.00555303	0.0349169
regulation of intracellular transport (GO:0032386)	0.00555303	0.00521737
replication fork processing (GO:0031297)	0.00555303	0.00172802
amyloid precursor protein catabolic process (GO:0042987)	0.00558133	0.00531536
regulation of transcription of nucleolar large rRNA by RNA polymerase I (GO:1901836)	0.00558133	0.00531536
positive regulation of hydrolase activity (GO:0051345)	0.00613009	0.00937847
autophagosome organization (GO:1905037)	0.00638472	0.0136389
monoubiquitinated protein deubiquitination (GO:0035520)	0.00641667	0.00616338
transcription-dependent tethering of RNA polymerase II gene DNA at nuclear periphery (GO:0000972)	0.00641667	0.00616338
regulation of lipid metabolic process (GO:0019216)	0.00671915	0.00599611
endocytic recycling (GO:0032456)	0.00671915	0.0144911
negative regulation of nucleic acid-templated transcription (GO:1903507)	0.0068272	0.00763862
regulation of RNA metabolic process (GO:0051252)	0.0068272	0.0136389
DNA damage response, signal transduction by p53 class mediator (GO:0030330)	0.00699	0.0062829
Golgi to plasma membrane transport (GO:0006893)	0.00699	0.0063869
gene silencing by miRNA (GO:0035195)	0.00700722	0.00057193
protein maturation (GO:0051604)	0.00702305	0.00308661
regulation of embryonic development (GO:0045995)	0.00725895	0.00663449
positive regulation of proteasomal ubiquitin-dependent protein catabolic process (GO:0032436)	0.00763454	0.00673998
peroxisome organization (GO:0007031)	0.00825772	0.02397
phosphatidylinositol dephosphorylation (GO:0046856)	0.00825772	0.00763862
positive regulation of DNA-templated transcription, elongation (GO:0032786)	0.00825772	0.02397
protein quality control for misfolded or incompletely synthesized proteins (GO:0006515)	0.00825772	0.00763862
regulation of spindle assembly (GO:0090169)	0.00825772	0.00763862
cellular response to nutrient levels (GO:0031669)	0.00827172	0.0158981
regulation of establishment or maintenance of cell polarity (GO:0032878)	0.00827172	0.0288084
regulation of telomerase RNA localization to Cajal body (GO:1904872)	0.00827172	0.00773192
cellular macromolecule biosynthetic process (GO:0034645)	0.00880036	0.0154227
negative regulation of intracellular signal transduction (GO:1902532)	0.00904475	0.00462375
mismatch repair (GO:0006298)	0.00904475	0.00832066
protein targeting to peroxisome (GO:0006625)	0.00904475	0.0240466
protein deacetylation (GO:0006476)	0.00921672	0.00834708
regulation of G0 to G1 transition (GO:0070316)	0.00949106	0.00309225
endoplasmic reticulum to cytosol transport (GO:1903513)	0.00949106	0.00880149
interleukin-27-mediated signaling pathway (GO:0070106)	0.00949106	0.00880149
positive regulation of chromosome organization (GO:2001252)	0.00949106	0.00172802
regulation of erythrocyte differentiation (GO:0045646)	0.00953301	0.00877191
negative regulation of mRNA 3'-end processing (GO:0031441)	0.00954996	0.00892918
positive regulation of mitotic cell cycle phase transition (GO:1901992)	0.00958981	0.00366105
regulation of viral genome replication (GO:0045069)	0.00995154	0.0188822
inositol phosphate catabolic process (GO:0071545)	0.0101429	0.00939933
positive regulation of protein localization to chromosome, telomeric region (GO:1904816)	0.0101429	0.00939933
membrane protein intracellular domain proteolysis (GO:0031293)	0.0101429	0.00937847
mRNA modification (GO:0016556)	0.0101429	0.0305376
nucleotide-excision repair, DNA duplex unwinding (GO:0000717)	0.0101429	0.00937847
DNA geometric change (GO:0032392)	0.0115123	0.00308661
global genome nucleotide-excision repair (GO:0070911)	0.0115123	0.0104073
negative regulation of macroautophagy (GO:0016242)	0.0115123	0.0104073
positive regulation of histone methylation (GO:0031062)	0.0115123	0.0104073
TOR signaling (GO:0031929)	0.0115123	0.0104073
cellular response to UV (GO:0034644)	0.0117451	0.0048982
mRNA splice site selection (GO:0006376)	0.0122856	0.0305376
cellular response to interleukin-1 (GO:0071347)	0.0123261	0.0174271
positive regulation of programmed cell death (GO:0043068)	0.0123261	0.0314314
lysosome organization (GO:0007040)	0.0123564	0.0111263
regulation of phosphoprotein phosphatase activity (GO:0043666)	0.0123564	0.00403829
positive regulation of telomerase activity (GO:0051973)	0.0123611	0.071289
protein destabilization (GO:0031648)	0.0123611	0.0295342
termination of RNA polymerase II transcription (GO:0006369)	0.0123611	0.0112328
negative regulation of apoptotic process (GO:0043066)	0.0123611	0.0024604
negative regulation of Wnt signaling pathway (GO:0030178)	0.0123611	0.0063549
histone deubiquitination (GO:0016578)	0.0123611	0.0113872
NLS-bearing protein import into nucleus (GO:0006607)	0.0123611	0.0113872
cilium organization (GO:0044782)	0.0128408	0.0163501
protein processing (GO:0016485)	0.0128408	0.0610897
regulation of innate immune response (GO:0045088)	0.0128408	0.0113872
ribonucleoprotein complex biogenesis (GO:0022613)	0.0141317	0.0126287
RNA methylation (GO:0001510)	0.0141317	0.0533671
RNA 3'-end processing (GO:0031123)	0.0141317	0.00251081
membrane protein ectodomain proteolysis (GO:0006509)	0.0144346	0.0409465
nucleotide-excision repair, DNA damage recognition (GO:0000715)	0.0144346	0.00373422
positive regulation of mRNA processing (GO:0050685)	0.0144346	0.0409465
positive regulation of transcription initiation from RNA polymerase II promoter (GO:0060261)	0.0144346	0.0133607
DNA unwinding involved in DNA replication (GO:0006268)	0.0148068	0.0136389
Golgi to endosome transport (GO:0006895)	0.0148068	0.00308661
regulation of Rac protein signal transduction (GO:0035020)	0.0148068	0.0136389
regulation of rRNA processing (GO:2000232)	0.0148068	0.141449
protein-containing complex subunit organization (GO:0043933)	0.0149182	0.00366105
DNA-dependent DNA replication maintenance of fidelity (GO:0045005)	0.0149355	0.00521737
proteolysis involved in cellular protein catabolic process (GO:0051603)	0.0149411	0.0269243
regulation of cytokine-mediated signaling pathway (GO:0001959)	0.0149411	0.0269243
DNA damage response, signal transduction by p53 class mediator resulting in cell cycle arrest (GO:0006977)	0.015074	0.0136389
regulation of cellular catabolic process (GO:0031329)	0.015268	0.0136389
positive regulation of intracellular transport (GO:0032388)	0.0154809	0.077004
base-excision repair, gap-filling (GO:0006287)	0.0157665	0.00512726
protein localization to cilium (GO:0061512)	0.0157665	0.162829
regulation of autophagosome assembly (GO:2000785)	0.0157665	0.0143682
antigen processing and presentation of exogenous peptide antigen via MHC class II (GO:0019886)	0.0157665	0.0462041
lysosomal microautophagy (GO:0016237)	0.0157665	0.014773
mitochondrial DNA metabolic process (GO:0032042)	0.0157665	0.0851254
piecemeal microautophagy of the nucleus (GO:0034727)	0.0157665	0.014773
regulation of cytoplasmic mRNA processing body assembly (GO:0010603)	0.0157665	0.00153344
regulation of myosin-light-chain-phosphatase activity (GO:0035507)	0.0157665	0.014773
DNA-templated transcription, initiation (GO:0006352)	0.0159399	0.0137949
regulation of plasma membrane bounded cell projection assembly (GO:0120032)	0.0162713	0.0144911
response to insulin (GO:0032868)	0.0163384	0.0144911
spindle assembly (GO:0051225)	0.0163384	0.0144911
positive regulation of DNA biosynthetic process (GO:2000573)	0.0164218	0.0610897
glucan biosynthetic process (GO:0009250)	0.0164833	0.0154227
glycogen biosynthetic process (GO:0005978)	0.0164833	0.0154227
positive regulation of mRNA metabolic process (GO:1903313)	0.0164833	0.0154227
regulation of mRNA metabolic process (GO:1903311)	0.0164833	0.00308661
nucleic acid phosphodiester bond hydrolysis (GO:0090305)	0.0172215	0.00344888
cortical actin cytoskeleton organization (GO:0030866)	0.0174587	0.00437603
cellular response to hydroxyurea (GO:0072711)	0.0174587	0.0163501
cellular response to leucine (GO:0071233)	0.0174587	0.0764552
nuclear mRNA surveillance (GO:0071028)	0.0174587	0.00262174
positive regulation of rRNA processing (GO:2000234)	0.0174587	0.221608
response to leucine (GO:0043201)	0.0174587	0.0764552
ribosomal large subunit biogenesis (GO:0042273)	0.0177317	0.01603
response to UV (GO:0009411)	0.0177401	0.0157222
retrograde vesicle-mediated transport, Golgi to endoplasmic reticulum (GO:0006890)	0.0188392	0.00183048
positive regulation of macromolecule biosynthetic process (GO:0010557)	0.0188392	0.0163501
protein K48-linked deubiquitination (GO:0071108)	0.0193826	0.0178998
response to gamma radiation (GO:0010332)	0.0193826	0.0514932
axonal transport (GO:0098930)	0.0199519	0.0454561
protein localization to Golgi apparatus (GO:0034067)	0.020292	0.00610168
intra-Golgi vesicle-mediated transport (GO:0006891)	0.0203173	0.00646784
transcription initiation from RNA polymerase I promoter (GO:0006361)	0.0203173	0.0487112
antigen processing and presentation of peptide antigen via MHC class II (GO:0002495)	0.0204033	0.0561631
response to hydrogen peroxide (GO:0042542)	0.0209702	0.0079951
vascular endothelial growth factor receptor signaling pathway (GO:0048010)	0.0210378	0.0188822
receptor metabolic process (GO:0043112)	0.0214571	0.0409465
cellular response to gamma radiation (GO:0071480)	0.0217541	0.0202831
positive regulation of RNA metabolic process (GO:0051254)	0.0226389	0.0463618
positive regulation of DNA metabolic process (GO:0051054)	0.0234735	0.00948626
regulation of small GTPase mediated signal transduction (GO:0051056)	0.0235012	0.0529516
regulation of alternative mRNA splicing, via spliceosome (GO:0000381)	0.0236028	0.148873
carbohydrate catabolic process (GO:0016052)	0.0242009	0.184275
positive regulation of protein ubiquitination (GO:0031398)	0.0246136	0.0109223
stress granule assembly (GO:0034063)	0.0251385	0.00646784
chromatin maintenance (GO:0070827)	0.0252971	0.0239679
negative regulation of cholesterol biosynthetic process (GO:0045541)	0.0252971	0.0239679
negative regulation of cholesterol metabolic process (GO:0090206)	0.0252971	0.0239679
negative regulation of myosin-light-chain-phosphatase activity (GO:0035509)	0.0252971	0.0239679
negative regulation of sterol biosynthetic process (GO:0106119)	0.0252971	0.0239679
positive regulation of attachment of spindle microtubules to kinetochore (GO:0051987)	0.0252971	0.0239679
positive regulation of Golgi to plasma membrane protein transport (GO:0042998)	0.0252971	0.0239679
regulation of histone H2B ubiquitination (GO:2001166)	0.0252971	0.0239679
regulation of histone H3-K9 trimethylation (GO:1900112)	0.0252971	0.0239679
RNA localization to Cajal body (GO:0090670)	0.0252971	0.0239679
scaRNA localization to Cajal body (GO:0090666)	0.0252971	0.0239679
vesicle tethering to Golgi (GO:0099041)	0.0252971	0.0239679
lytic vacuole organization (GO:0080171)	0.0259548	0.0239679
RNA stabilization (GO:0043489)	0.0259548	0.0239679
histone H3-K4 trimethylation (GO:0080182)	0.0259548	0.0240466
positive regulation of transmembrane transport (GO:0034764)	0.0259548	0.0851254
regulation of interferon-alpha production (GO:0032647)	0.0260071	0.02397
establishment of mitotic spindle localization (GO:0040001)	0.0262989	0.00832066
regulation of response to biotic stimulus (GO:0002831)	0.0262989	0.0240466
negative regulation of cell cycle process (GO:0010948)	0.0271396	0.00513278
regulation of cilium assembly (GO:1902017)	0.0271396	0.0113872
regulation of double-strand break repair via homologous recombination (GO:0010569)	0.0271921	0.00406544
regulation of telomerase activity (GO:0051972)	0.0271921	0.106979
regulation of defense response (GO:0031347)	0.0276899	0.046163
negative regulation of protein modification by small protein conjugation or removal (GO:1903321)	0.0276899	0.0978632
positive regulation of protein transport (GO:0051222)	0.0287253	0.0878054
regulation of DNA recombination (GO:0000018)	0.0294198	0.0268926
antigen processing and presentation of exogenous peptide antigen (GO:0002478)	0.0295216	0.0765705
cellular glucan metabolic process (GO:0006073)	0.0295216	0.0279622
cellular response to increased oxygen levels (GO:0036295)	0.0295216	0.106156
Golgi to lysosome transport (GO:0090160)	0.0295216	0.0279622
inositol phosphate biosynthetic process (GO:0032958)	0.0295216	0.106156
interleukin-35-mediated signaling pathway (GO:0070757)	0.0295216	0.00522495
proteasome assembly (GO:0043248)	0.0295216	0.106156
regulation of cytoplasmic transport (GO:1903649)	0.0295216	0.0279622
regulation of mRNA 3'-end processing (GO:0031440)	0.0295216	0.0279622
synaptic vesicle transport (GO:0048489)	0.0295216	0.0279622
mitotic nuclear division (GO:0140014)	0.0295689	0.0062829
phosphate-containing compound metabolic process (GO:0006796)	0.0299204	0.056506
positive regulation of mRNA splicing, via spliceosome (GO:0048026)	0.0302984	0.0851254
regulation of adaptive immune response (GO:0002819)	0.0302984	0.0288084
regulation of transcription by RNA polymerase I (GO:0006356)	0.0302984	0.0288084
rRNA transcription (GO:0009303)	0.0302984	0.0851254
negative regulation of TOR signaling (GO:0032007)	0.0302984	0.131394
cellular response to interleukin-21 (GO:0098757)	0.0302984	0.00420149
interleukin-21-mediated signaling pathway (GO:0038114)	0.0302984	0.00420149
negative regulation of mRNA polyadenylation (GO:1900364)	0.0302984	0.0289723
protein deglycosylation (GO:0006517)	0.0302984	0.13046
regulation of protein K63-linked ubiquitination (GO:1900044)	0.0302984	0.0289723
regulation of protein localization to nucleolus (GO:1904749)	0.0302984	0.0289723
self proteolysis (GO:0097264)	0.0302984	0.13046
SREBP signaling pathway (GO:0032933)	0.0302984	0.0289723
synaptic vesicle budding (GO:0070142)	0.0302984	0.0289723
B cell receptor signaling pathway (GO:0050853)	0.0319186	0.0295342
protein localization to chromosome (GO:0034502)	0.0319186	0.00116481
transcription by RNA polymerase I (GO:0006360)	0.0319186	0.071289
positive regulation of establishment of protein localization to mitochondrion (GO:1903749)	0.0320769	0.0136389
polyol metabolic process (GO:0019751)	0.0320769	0.062833
snRNA transcription by RNA polymerase II (GO:0042795)	0.0323594	0.0994459
maturation of 5.8S rRNA from tricistronic rRNA transcript (SSU-rRNA, 5.8S rRNA, LSU-rRNA) (GO:0000466)	0.0324373	0.0851254
proteasomal ubiquitin-independent protein catabolic process (GO:0010499)	0.0324373	0.0305376
regulation of chromosome organization (GO:0033044)	0.0324373	0.186041
regulation of vacuole organization (GO:0044088)	0.0324373	0.0305376
histone H3-K4 methylation (GO:0051568)	0.0326853	0.0305376
maturation of SSU-rRNA from tricistronic rRNA transcript (SSU-rRNA, 5.8S rRNA, LSU-rRNA) (GO:0000462)	0.0326853	0.0305376
multivesicular body assembly (GO:0036258)	0.0326853	0.0110639
DNA recombination (GO:0006310)	0.0374606	0.0140691
membrane protein proteolysis (GO:0033619)	0.0374606	0.077004
nucleic acid metabolic process (GO:0090304)	0.0374606	0.008194
regulation of G1/S transition of mitotic cell cycle (GO:2000045)	0.0374606	0.0343348
snRNA transcription (GO:0009301)	0.0374606	0.10979
cellular response to estrogen stimulus (GO:0071391)	0.0374606	0.00880149
glycogen catabolic process (GO:0005980)	0.0374606	0.0355366
mitotic recombination (GO:0006312)	0.0374606	0.00880149
positive regulation of double-strand break repair via homologous recombination (GO:1905168)	0.0374606	0.0355366
protein localization to chromosome, telomeric region (GO:0070198)	0.0374606	0.0355366
regulation of dephosphorylation (GO:0035303)	0.0374606	0.0355366
regulation of establishment of protein localization (GO:0070201)	0.0374606	0.0355366
cellular response to ionizing radiation (GO:0071479)	0.038524	0.0355366
inositol phosphate metabolic process (GO:0043647)	0.038524	0.0751904
RNA transport (GO:0050658)	0.038524	0.0354038
activation of cysteine-type endopeptidase activity involved in apoptotic process (GO:0006919)	0.0395246	0.167697
regulation of mitotic spindle organization (GO:0060236)	0.0398415	0.0369868
tumor necrosis factor-mediated signaling pathway (GO:0033209)	0.0403568	0.035989
regulation of cellular macromolecule biosynthetic process (GO:2000112)	0.0403568	0.0245805
regulation of cell cycle process (GO:0010564)	0.0408387	0.0366292
positive regulation of apoptotic process (GO:0043065)	0.0415209	0.0877266
multivesicular body organization (GO:0036257)	0.0415209	0.0144197
negative regulation of peptidyl-tyrosine phosphorylation (GO:0050732)	0.0415209	0.0392274
organelle transport along microtubule (GO:0072384)	0.0415209	0.0392274
cytoplasmic translational initiation (GO:0002183)	0.0415209	0.10884
DNA double-strand break processing (GO:0000729)	0.0415209	0.0113872
positive regulation of establishment of protein localization (GO:1904951)	0.0415209	0.0395917
regulation of autophagy of mitochondrion (GO:1903146)	0.0415209	0.0395917
regulation of RIG-I signaling pathway (GO:0039535)	0.0415209	0.0113872
regulation of synaptic vesicle exocytosis (GO:2000300)	0.0415209	0.0395917
intracellular protein transmembrane transport (GO:0065002)	0.0415653	0.0827127
peroxisomal membrane transport (GO:0015919)	0.042957	0.0978632
negative regulation of phosphoprotein phosphatase activity (GO:0032515)	0.0429673	0.00373422
protein deacylation (GO:0035601)	0.0429673	0.0133607
regulation of telomere capping (GO:1904353)	0.0429673	0.0409465
vesicle transport along microtubule (GO:0047496)	0.0429673	0.0133607
regulation of tumor necrosis factor-mediated signaling pathway (GO:0010803)	0.0439629	0.0193405
regulation of microtubule polymerization (GO:0031113)	0.044533	0.0425844
cellular response to nitrogen levels (GO:0043562)	0.044533	0.141449
cellular response to nitrogen starvation (GO:0006995)	0.044533	0.141449
chromatin assembly or disassembly (GO:0006333)	0.044533	0.141449
histone H3-K9 demethylation (GO:0033169)	0.044533	0.0430819
mitochondrial genome maintenance (GO:0000002)	0.044533	0.141449
mitotic G1/S transition checkpoint signaling (GO:0044819)	0.044533	0.0430819
negative regulation of fatty acid biosynthetic process (GO:0045717)	0.044533	0.0430819
phosphate ion transmembrane transport (GO:0035435)	0.044533	0.0430819
regulation of amyloid precursor protein catabolic process (GO:1902991)	0.044533	0.0430819
regulation of histone H3-K9 methylation (GO:0051570)	0.044533	0.0430819
regulation of sister chromatid cohesion (GO:0007063)	0.044533	0.0430819
positive regulation of cell growth (GO:0030307)	0.0446544	0.0693241
receptor internalization (GO:0031623)	0.0447107	0.0851254
RNA catabolic process (GO:0006401)	0.0447107	0.0189821
protein autophosphorylation (GO:0046777)	0.0455176	0.0154452
negative regulation of transcription, DNA-templated (GO:0045892)	0.0458171	0.0769014
regulation of myeloid cell differentiation (GO:0045637)	0.0471352	0.0438292
regulation of cell cycle G1/S phase transition (GO:1902806)	0.048068	0.0454561
transferrin transport (GO:0033572)	0.048068	0.0454561
regulation of proteolysis (GO:0030162)	0.0480949	0.0851254
protein dephosphorylation (GO:0006470)	0.0503865	0.0454561
protein K63-linked deubiquitination (GO:0070536)	0.0512143	0.0487112
regulation of cell morphogenesis (GO:0022604)	0.0512143	0.0487112
regulation of cellular amide metabolic process (GO:0034248)	0.0512143	0.0186973
nuclear RNA surveillance (GO:0071027)	0.0512143	0.00892918
cellular response to insulin stimulus (GO:0032869)	0.0514083	0.0286366
mitotic sister chromatid cohesion (GO:0007064)	0.0514083	0.0136389
negative regulation of telomere maintenance (GO:0032205)	0.0514083	0.0136389
cellular protein-containing complex assembly (GO:0034622)	0.0613529	0.0357378
protein complex oligomerization (GO:0051259)	0.0623892	0.0322871
reticulophagy (GO:0061709)	0.064039	0.0154227
regulation of protein-containing complex assembly (GO:0043254)	0.0647942	0.0210198
regulation of vesicle-mediated transport (GO:0060627)	0.069044	0.0367325
receptor signaling pathway via STAT (GO:0097696)	0.0693576	0.02397
histone ubiquitination (GO:0016574)	0.0713258	0.0234967
poly(A)+ mRNA export from nucleus (GO:0016973)	0.0713258	0.00646784
phosphatidylinositol 3-kinase signaling (GO:0014065)	0.0761694	0.0295342
positive regulation of RIG-I signaling pathway (GO:1900246)	0.0796592	0.0163501
response to cytokine (GO:0034097)	0.0808878	0.0472663
defense response to symbiont (GO:0140546)	0.0850893	0.0288084
regulation of mitotic metaphase/anaphase transition (GO:0030071)	0.0875475	0.0104073
positive regulation of protein localization to nucleus (GO:1900182)	0.0883403	0.0438292
mitotic spindle assembly (GO:0090307)	0.0887192	0.039167
nuclear-transcribed mRNA catabolic process, exonucleolytic (GO:0000291)	0.0897052	0.0143682
negative regulation of protein dephosphorylation (GO:0035308)	0.0897052	0.0305376
negative regulation of telomere capping (GO:1904354)	0.0897052	0.014773
regulation of stress-activated MAPK cascade (GO:0032872)	0.0897052	0.0425844
regulation of protein-containing complex disassembly (GO:0043244)	0.0898908	0.00172802
mitochondrial translation (GO:0032543)	0.098391	0.0325864
positive regulation of response to biotic stimulus (GO:0002833)	0.0996664	0.0463618
regulation of insulin receptor signaling pathway (GO:0046626)	0.0996664	0.0205299
membrane fusion (GO:0061025)	0.105072	0.0454561
carboxylic acid transmembrane transport (GO:1905039)	0.110787	0.0221283
defense response to virus (GO:0051607)	0.110787	0.0425749
telomere maintenance via recombination (GO:0000722)	0.110787	0.0279622
positive regulation of pattern recognition receptor signaling pathway (GO:0062208)	0.11618	0.0355366
mitotic metaphase plate congression (GO:0007080)	0.116295	0.0277483
plasma membrane bounded cell projection morphogenesis (GO:0120039)	0.133941	0.0323269
peptidyl-threonine modification (GO:0018210)	0.133941	0.0383079
exonucleolytic catabolism of deadenylated mRNA (GO:0043928)	0.133941	0.0239679
myeloid leukocyte mediated immunity (GO:0002444)	0.133941	0.0289723
regulation of translational termination (GO:0006449)	0.133941	0.0289723
RNA secondary structure unwinding (GO:0010501)	0.133941	0.0289723
somatic hypermutation of immunoglobulin genes (GO:0016446)	0.133941	0.0289723
production of small RNA involved in gene silencing by RNA (GO:0070918)	0.141529	0.0162277
production of miRNAs involved in gene silencing by miRNA (GO:0035196)	0.145635	0.0240466
P-body assembly (GO:0033962)	0.146549	0.0430819
neuron projection development (GO:0031175)	0.150605	0.0291517
protein retention in Golgi apparatus (GO:0045053)	0.150605	0.0239679
regulation of cellular protein metabolic process (GO:0032268)	0.267265	0.0425844
